# Supplementary material for: Survival analysis and functional annotation of long non‐coding RNAs in lung adenocarcinoma
Source: J Cell Mol Med. 2019 Jun 18;23(8):5600–17. doi: 10.1111/jcmm.14458 (PMC6652661; doi:10.1111/jcmm.14458)
Supplement: Supplementary file 3 [file JCMM-23-5600-s003.xlsx]

## Sheet: lncRNA_DEGs_1_-1_0.05-TCGA-LUAD
gene	log2FoldChange	padj	Gene_full_name	Gene_old_names	Gene_other_names					circlncRNAnet
LINC00676	7.36199	2.81337e-18	long intergenic non-protein coding RNA 676	NA	NA					http://120.126.1.61/shiny/circlnc/jobs/TCGA-LUAD/deg/
DSCAM-AS1	7.17043	2.41931e-25	DSCAM antisense RNA 1	NA	M41
FOXD3-AS1	6.80455	1.26334e-68	FOXD3 antisense RNA 1 (head to head)	NA	pasFOXD3					padj: adjusted p-value
RP11-81H3.2	6.7725	8.50722e-62	NA	NA	NA
RP11-474D1.3	6.73102	1.25314e-27	NA	NA	NA
RP11-89K21.1	6.56436	3.03017e-50	NA	NA	NA
RP11-169F17.1	6.51193	1.6465e-54	NA	NA	NA
FAM83A-AS1	6.45543	1.0888e-117	FAM83A antisense RNA 1	NA	HCCC11
HOTAIR	6.42383	3.08955e-34	HOX transcript antisense RNA	NA	HOXC-AS4;HOXC11-AS1;NCRNA00072
CLDN10-AS1	6.38644	4.23398e-56	CLDN10 antisense RNA 1	NA	NA
AC133785.1	6.36018	1.71341e-56	NA	NA	NA
AFAP1-AS1	6.26809	1.27698e-126	AFAP1 antisense RNA 1	AFAP1AS;AFAP1-AS	MGC10981
LINC01234	6.25977	3.31548e-35	long intergenic non-protein coding RNA 1234	NA	onco-lncRNA-32
CTD-2139B15.5	6.07851	6.60418e-26	NA	NA	NA
FEZF1-AS1	6.07111	9.91633e-94	FEZF1 antisense RNA 1	NA	NA
RP11-211G23.2	6.06482	1.34711e-47	NA	NA	NA
BARX1-AS1	6.06396	7.92653e-30	BARX1 antisense RNA 1 (head to head)	NA	NA
CTD-2008P7.8	6.06133	6.27656e-33	NA	NA	NA
RP3-340N1.2	5.96372	1.92122e-97	NA	NA	NA
LINC00942	5.95696	3.83712e-59	long intergenic non-protein coding RNA 942	NA	NA
LINC00973	5.94113	1.18837e-33	long intergenic non-protein coding RNA 973	NA	CTD-2021J15.2
RP1-27K12.2	5.92826	9.46522e-29	NA	NA	NA
AC098973.2	5.81299	4.09752e-18	NA	NA	NA
CTD-2527I21.15	5.79699	1.49194e-69	NA	NA	NA
LINC01419	5.77565	1.95779e-13	long intergenic non-protein coding RNA 1419	NA	TCONS_00014497
RP11-8L2.1	5.76866	2.44889e-29	NA	NA	NA
LINC01559	5.72043	1.75646e-37	long intergenic non-protein coding RNA 1559	C12orf36	FLJ33810
LINC01194	5.66646	3.87065e-16	long intergenic non-protein coding RNA 1194	CT49	TAG
NOVA1-AS1	5.66387	1.96381e-27	NOVA1 antisense RNA 1 (head to head)	C14orf22	NA
HOXC13-AS	5.62858	1.40325e-27	HOXC13 antisense RNA	HOXC-AS5	NA
HOXC-AS3	5.54532	7.37731e-25	HOXC cluster antisense RNA 3	NA	NA
POU6F2-AS2	5.53782	1.00699e-19	POU6F2 antisense RNA 2	NA	FLJ12971
NPSR1-AS1	5.50162	2.05527e-41	NPSR1 antisense RNA 1	NA	AAA1;IMAGE:4827585
AC007128.1	5.50046	2.19654e-53	NA	NA	NA
BBOX1-AS1	5.48425	5.31118e-61	BBOX1 antisense RNA 1	NA	NA
AF127577.8	5.46896	1.08823e-19	NA	NA	NA
LINC00491	5.46433	3.40213e-24	long intergenic non-protein coding RNA 491	NA	BC008363
RP4-594A5.1	5.44369	4.72742e-38	NA	NA	NA
KCNMB2-AS1	5.41207	5.17585e-51	KCNMB2 antisense RNA 1	NA	RP11-385J1.2
LINC01214	5.41005	2.68118e-24	long intergenic non-protein coding RNA 1214	NA	NA
AC005256.1	5.40548	2.90547e-29	NA	NA	NA
CASC9	5.35675	4.19666e-38	cancer susceptibility candidate 9 (non-protein coding)	NA	LINC00981;ESCCAL-1
AC011298.2	5.35576	1.23927e-25	NA	NA	NA
ZFPM2-AS1	5.33415	2.22478e-88	ZFPM2 antisense RNA 1	NA	NA
RP11-138J23.1	5.33082	9.31068e-25	NA	NA	NA
RP11-539E17.5	5.28451	1.42783e-53	NA	NA	NA
CTD-2566J3.1	5.28191	6.75532e-24	NA	NA	NA
RP11-284F21.9	5.26593	1.75871e-59	NA	NA	NA
RP11-209K10.2	5.24946	1.74228e-23	NA	NA	NA
CTD-3010D24.3	5.22587	1.06384e-74	NA	NA	NA
MNX1-AS1	5.15135	6.37521e-85	MNX1 antisense RNA 1 (head to head)	NA	NA
RP13-463N16.6	5.14594	1.55616e-47	NA	NA	NA
RP11-616M22.7	5.14566	2.51278e-32	NA	NA	NA
CTD-2591A6.2	5.14204	2.69012e-17	NA	NA	NA
RP11-123B3.2	5.14099	9.17196e-37	NA	NA	NA
HOXC-AS2	5.12379	7.67569e-40	HOXC cluster antisense RNA 2	NA	NA
RP11-103J17.2	5.0906	2.28317e-13	NA	NA	NA
RP11-190J1.3	5.05111	1.21233e-23	NA	NA	NA
RP11-676B18.1	5.02504	1.65404e-23	NA	NA	NA
LINC01395	5.00084	1.33602e-33	long intergenic non-protein coding RNA 1395	NA	TCONS_00019178
RP11-470P21.2	4.99443	4.6259e-34	NA	NA	NA
LINC00858	4.99384	6.12169e-31	long intergenic non-protein coding RNA 858	NA	NA
MIR548XHG	4.96747	8.50077e-12	MIR548X host gene	NA	NA
CTD-2021H9.3	4.95424	3.75713e-26	NA	NA	NA
RP11-353N14.2	4.88876	9.99147e-90	NA	NA	NA
RP11-1C8.4	4.88713	3.51377e-19	NA	NA	NA
RP11-3B12.5	4.87422	2.50733e-21	NA	NA	NA
RP11-191L9.4	4.83565	1.18311e-16	NA	NA	NA
AC011294.3	4.83458	3.73085e-63	NA	NA	NA
RP11-776H12.1	4.82992	6.33207e-29	NA	NA	NA
LINC01518	4.827	9.19744e-15	long intergenic non-protein coding RNA 1518	NA	NA
RP11-143E21.3	4.80952	8.7591e-11	NA	NA	NA
LINC00501	4.80257	1.00612e-25	long intergenic non-protein coding RNA 501	NA	NA
NAALADL2-AS2	4.80068	5.87901e-24	NAALADL2 antisense RNA 2	NA	NA
CTD-2147F2.1	4.79725	4.05816e-17	NA	NA	NA
RP11-60A8.1	4.78437	1.5046e-19	NA	NA	NA
RP11-167H9.4	4.75213	4.59931e-24	NA	NA	NA
RP11-445O3.3	4.73625	4.94467e-16	NA	NA	NA
AC009410.1	4.71937	6.64373e-17	NA	NA	NA
RP11-116O18.1	4.70272	1.02346e-23	NA	NA	NA
CCAT1	4.68819	2.19832e-24	colon cancer associated transcript 1 (non-protein coding)	NA	CARLo-5;onco-lncRNA-40
RP11-400N13.2	4.67975	1.76924e-42	NA	NA	NA
RP6-114E22.1	4.6734	9.05595e-20	NA	NA	NA
CTD-2292M14.1	4.66449	1.42558e-25	NA	NA	NA
CTC-480C2.1	4.65186	1.5388e-15	NA	NA	NA
AL163953.2	4.60799	8.4052e-29	NA	NA	NA
MIR137HG	4.6055	2.06698e-19	MIR137 host gene	NA	NA
DLX6-AS1	4.6039	4.38151e-30	DLX6 antisense RNA 1	NCRNA00212	FLJ34048;Evf-2
RP11-67K19.3	4.60034	2.93123e-22	NA	NA	NA
CTC-499J9.1	4.56906	5.73936e-20	NA	NA	NA
AC079466.1	4.56738	1.8558e-12	NA	NA	NA
AC008271.1	4.52642	1.8872e-15	NA	NA	NA
RP11-796E10.1	4.5203	6.03441e-31	NA	NA	NA
RP11-497G19.1	4.50767	4.42629e-24	NA	NA	NA
RP11-302F12.3	4.48285	1.26546e-20	NA	NA	NA
RP11-1103G16.1	4.47851	3.70787e-10	NA	NA	NA
CTC-431G16.2	4.47605	8.9393e-39	NA	NA	NA
RP11-336A10.5	4.4704	4.03368e-43	NA	NA	NA
RP11-1C8.7	4.46869	9.46099e-16	NA	NA	NA
RP11-187E13.1	4.45209	1.35574e-24	NA	NA	NA
AC004870.4	4.4471	1.47617e-27	NA	NA	NA
LINC01468	4.44328	4.87847e-19	long intergenic non-protein coding RNA 1468	NA	lnc-MBL2-4
RP11-323H21.3	4.41241	1.338e-07	NA	NA	NA
RP11-284F21.10	4.39478	5.97932e-58	NA	NA	NA
RP11-308B16.2	4.39225	2.38083e-08	NA	NA	NA
RP11-328J2.1	4.39082	1.30754e-07	NA	NA	NA
RP11-30P6.6	4.37711	2.12457e-49	NA	NA	NA
MGC39584	4.36766	2.15253e-09	NA	NA	NA
RP11-758M4.4	4.36712	3.2255e-16	NA	NA	NA
LINC01611	4.36277	3.13702e-12	long intergenic non-protein coding RNA 1611	NA	RP1-90L14.1;TCONS_l2_00025430
RP11-445O3.2	4.36145	1.91413e-12	NA	NA	NA
RP11-503C24.6	4.34615	9.10712e-17	NA	NA	NA
UCA1	4.34538	1.18082e-35	urothelial cancer associated 1 (non-protein coding)	NA	LINC00178;CUDR;UCAT1;onco-lncRNA-36
RP11-352B15.2	4.34514	1.66563e-10	NA	NA	NA
LINC00682	4.33728	7.96292e-14	long intergenic non-protein coding RNA 682	NA	NA
RP6-191P20.4	4.32332	6.91428e-26	NA	NA	NA
RP11-523L20.2	4.3155	4.55585e-26	NA	NA	NA
CASC16	4.31517	3.10567e-27	cancer susceptibility candidate 16 (non-protein coding)	LINC00918	LOC643714
RP11-626P14.2	4.30805	8.48275e-14	NA	NA	NA
RP11-25H12.1	4.3048	2.18511e-16	NA	NA	NA
RP11-713C5.1	4.30132	7.5381e-34	NA	NA	NA
RP11-476K15.1	4.30022	6.08696e-14	NA	NA	NA
RP11-98G7.1	4.29583	1.94504e-39	NA	NA	NA
RP11-493L12.5	4.29389	4.30244e-49	NA	NA	NA
CTD-2337I7.1	4.27796	4.05911e-36	NA	NA	NA
LINC00461	4.27337	5.82757e-29	long intergenic non-protein coding RNA 461	NA	EyeLinc1;Visc-1a;Visc-1b;Visc-2;LOC645323
RP11-492E3.2	4.27004	3.68149e-61	NA	NA	NA
RP11-10A14.5	4.26507	5.01619e-45	NA	NA	NA
RP11-357H14.17	4.26088	1.09696e-29	NA	NA	NA
RP11-279F6.2	4.24633	1.5709e-15	NA	NA	NA
AP003900.6	4.24072	1.4013e-09	NA	NA	NA
RP11-96H17.1	4.23813	2.27793e-18	NA	NA	NA
LINC01287	4.23721	6.70772e-20	long intergenic non-protein coding RNA 1287	NA	TCONS_l2_00027522
CTD-2118P12.1	4.22959	1.15264e-13	NA	NA	NA
RP11-380J14.1	4.22431	7.64914e-23	NA	NA	NA
RP11-497G19.2	4.22306	3.01425e-16	NA	NA	NA
PANCR	4.22002	3.51166e-11	PITX2 adjacent non-coding RNA	NA	NA
RP11-445F12.1	4.2	1.21989e-11	NA	NA	NA
AC069277.2	4.19853	2.12068e-16	NA	NA	NA
RP11-328K4.1	4.19285	7.54796e-18	NA	NA	NA
LINC01446	4.19036	4.86832e-12	long intergenic non-protein coding RNA 1446	NA	FLJ45974
RP11-346D19.1	4.18831	9.40145e-15	NA	NA	NA
RP11-359E19.2	4.174	5.36947e-22	NA	NA	NA
RP11-63E9.1	4.17229	1.07357e-22	NA	NA	NA
RP11-434I12.3	4.16141	9.28117e-37	NA	NA	NA
RP11-108K3.2	4.15543	2.54388e-19	NA	NA	NA
RP11-109J4.1	4.14963	2.30167e-48	NA	NA	NA
BCAR4	4.14558	2.15411e-13	breast cancer anti-estrogen resistance 4 (non-protein coding)	NA	NA
RP11-1124B17.1	4.14555	4.63805e-28	NA	NA	NA
RP11-20F18.1	4.14285	1.52539e-10	NA	NA	NA
RP11-496D24.2	4.13017	4.21566e-29	NA	NA	NA
HOXB-AS4	4.11601	4.00004e-15	HOXB cluster antisense RNA 4	NA	NA
UG0898H09	4.11526	4.95493e-20	NA	NA	NA
RP11-554I8.2	4.11192	1.11438e-25	NA	NA	NA
LINC00355	4.10586	1.41622e-13	long intergenic non-protein coding RNA 355	NA	NA
RP11-108K3.1	4.10341	6.97696e-22	NA	NA	NA
RP11-297L17.2	4.103	6.62707e-15	NA	NA	NA
RP11-565A3.2	4.09679	1.79106e-08	NA	NA	NA
CTC-327F10.4	4.09531	1.47148e-23	NA	NA	NA
LINC00473	4.07372	9.26091e-16	long intergenic non-protein coding RNA 473	C6orf176	bA142J11.1
CTD-2547H18.1	4.07195	3.226e-39	NA	NA	NA
RP11-457M11.5	4.07188	1.65915e-12	NA	NA	NA
RP11-57A1.1	4.05668	5.90286e-29	NA	NA	NA
MUC2	4.0425	1.47465e-21	mucin 2, oligomeric mucus/gel-forming	NA	NA
RP11-503C24.1	4.03986	2.51172e-11	NA	NA	NA
RP11-383J24.1	4.03729	4.58749e-17	NA	NA	NA
RP11-145G20.1	4.03422	1.78553e-06	NA	NA	NA
RP11-519G16.5	4.01635	6.7888e-54	NA	NA	NA
LINC01021	4.00705	4.4212e-18	long intergenic non-protein coding RNA 1021	NA	NA
RP11-785D18.3	4.00679	4.98693e-25	NA	NA	NA
RP11-909N17.2	4.00082	1.15069e-26	NA	NA	NA
LINC00393	3.9958	2.76845e-08	long intergenic non-protein coding RNA 393	NA	NA
RP11-408B11.2	3.99398	1.20762e-09	NA	NA	NA
FAM230C	3.99056	2.04703e-06	family with sequence similarity 230 member C	NCRNA00281;LINC00281	DKFZP434B061
RP11-527D7.1	3.98948	3.95736e-17	NA	NA	NA
RP11-54O7.18	3.98853	7.97039e-40	NA	NA	NA
RP11-114H23.1	3.98042	9.47572e-32	NA	NA	NA
LVCAT1	3.97682	6.25379e-24	NA	NA	NA
RP11-395B7.2	3.97659	3.65603e-24	NA	NA	NA
LINC00898	3.97542	3.7172e-11	long intergenic non-protein coding RNA 898	NA	NA
LINC01305	3.97485	1.49146e-15	long intergenic non-protein coding RNA 1305	NA	NA
RP11-95M15.1	3.96474	3.11923e-19	NA	NA	NA
KB-1615E4.2	3.9623	2.68367e-26	NA	NA	NA
LINC00460	3.94296	1.52598e-32	long intergenic non-protein coding RNA 460	NA	NA
HOXA11-AS	3.94279	6.72822e-19	HOXA11 antisense RNA	HOXA11AS	HOXA11-AS1;HOXA11S;HOXA-AS5;NCRNA00076
RP11-93K22.13	3.94166	1.97713e-83	NA	NA	NA
SSTR5-AS1	3.94016	2.18834e-14	SSTR5 antisense RNA 1	NA	NA
LINC01208	3.9334	1.01843e-22	long intergenic non-protein coding RNA 1208	NA	NA
AE000662.93	3.93311	2.14254e-32	NA	NA	NA
LINC01460	3.92311	9.36335e-46	long intergenic non-protein coding RNA 1460	NA	NA
RP11-657O9.1	3.91694	3.09457e-21	NA	NA	NA
GS1-120K12.4	3.91374	1.40879e-10	NA	NA	NA
RP11-818F20.5	3.91274	2.56419e-27	NA	NA	NA
RP11-332J15.2	3.90957	9.78446e-07	NA	NA	NA
AC006145.4	3.90933	1.82468e-08	NA	NA	NA
AC092484.1	3.90412	5.17688e-16	NA	NA	NA
AC003092.1	3.90188	9.8231e-14	NA	NA	NA
RP11-499O7.7	3.89793	6.50094e-25	NA	NA	NA
CTD-2066L21.3	3.8942	2.50773e-17	NA	NA	NA
RP11-59D5__B.2	3.89391	8.38043e-53	NA	NA	NA
RP5-907D15.4	3.89265	7.40679e-36	NA	NA	NA
LINC00887	3.89067	2.0871e-35	long intergenic non-protein coding RNA 887	NA	linc-ATP13A4-8
RP11-400N13.3	3.88976	4.48539e-33	NA	NA	NA
CTD-2532K18.2	3.88597	7.14776e-23	NA	NA	NA
RP11-485F13.1	3.88286	1.0326e-05	NA	NA	NA
RP11-304L19.3	3.86567	4.70254e-52	NA	NA	NA
RP11-161I6.2	3.86347	1.70558e-25	NA	NA	NA
RP11-286N22.16	3.86063	8.0903e-37	NA	NA	NA
RP11-471M2.3	3.85994	2.26749e-07	NA	NA	NA
RP11-114B7.6	3.85511	1.96691e-17	NA	NA	NA
AC012501.2	3.85317	4.79641e-12	NA	NA	NA
LINC00648	3.85274	5.93849e-16	long intergenic non-protein coding RNA 648	NA	NA
RP11-180C1.1	3.84911	1.03559e-06	NA	NA	NA
RP4-676L2.1	3.84834	2.70106e-22	NA	NA	NA
RP11-209E8.1	3.84732	6.16989e-11	NA	NA	NA
LINC00862	3.84519	7.05551e-44	long intergenic non-protein coding RNA 862	C1orf98;SMIM16	NA
CTD-2535I10.1	3.83911	8.93437e-13	NA	NA	NA
RP11-211C9.1	3.83746	7.63339e-33	NA	NA	NA
AC002076.10	3.83407	2.47772e-22	NA	NA	NA
RP11-309M7.1	3.83319	6.13309e-15	NA	NA	NA
RP11-962G15.1	3.83109	1.56513e-05	NA	NA	NA
RP11-6F2.5	3.81678	5.87095e-22	NA	NA	NA
RP11-650L12.2	3.81333	5.53171e-52	NA	NA	NA
RP11-244M2.1	3.80409	7.55576e-48	NA	NA	NA
LINC01297	3.80343	1.6999e-11	long intergenic non-protein coding RNA 1297	NA	NA
RP4-712E4.1	3.79977	2.31449e-22	NA	NA	NA
FRGCA	3.79535	3.34883e-29	FOXM1-regulated, gastric cancer associated	NA	LncRNA-AP001631.9
RP4-694A7.2	3.78496	1.17092e-22	NA	NA	NA
ELFN1-AS1	3.78328	1.13307e-25	ELFN1 antisense RNA 1	NA	NA
RP11-314N14.1	3.77696	7.59074e-06	NA	NA	NA
MAFA-AS1	3.77299	3.24433e-21	MAFA antisense RNA 1	NA	RP11-909N17.3;TCONS_00014882
RP11-146N18.1	3.76927	2.05411e-07	NA	NA	NA
RP11-304L19.1	3.76382	1.67666e-53	NA	NA	NA
RP11-78L16.1	3.76227	7.93088e-06	NA	NA	NA
ERVMER61-1	3.76203	3.19264e-06	endogenous retrovirus group MER61 member 1	C1orf99	NA
LINC01213	3.75723	4.3419e-17	long intergenic non-protein coding RNA 1213	NA	NA
RP11-474D1.4	3.75092	7.18658e-06	NA	NA	NA
RP11-317N12.1	3.74874	2.57078e-06	NA	NA	NA
RP1-27K12.4	3.74494	1.56472e-31	NA	NA	NA
HOXA10-AS	3.74349	1.17294e-12	HOXA10 antisense RNA	HOXA-AS4	NA
AC142293.3	3.7386	9.87323e-14	NA	NA	NA
RP11-519M16.1	3.73845	3.84316e-08	NA	NA	NA
LINC00668	3.73811	6.29965e-14	long intergenic non-protein coding RNA 668	NA	NA
RP11-734K21.5	3.73721	8.07386e-38	NA	NA	NA
RP11-254I22.3	3.73311	3.25389e-37	NA	NA	NA
RUNDC3A-AS1	3.73196	1.28975e-71	RUNDC3A antisense RNA 1	NA	NA
CTA-280A3.2	3.72753	4.55529e-12	NA	NA	NA
CTD-2377D24.6	3.72174	1.18006e-29	NA	NA	NA
RP11-284F21.7	3.71427	5.09168e-45	NA	NA	NA
CTC-321K16.1	3.71408	8.50457e-18	NA	NA	NA
DRAIC	3.71232	6.40293e-30	downregulated RNA in cancer, inhibitor of cell invasion and migration	NA	NA
RP1-35C21.2	3.71068	6.10439e-15	NA	NA	NA
LINC00628	3.7091	1.12646e-26	long intergenic non-protein coding RNA 628	NA	NA
AC073316.2	3.70516	9.93084e-21	NA	NA	NA
AC124944.5	3.70457	7.78483e-33	NA	NA	NA
AC012531.25	3.68865	3.07302e-19	NA	NA	NA
MIR2052HG	3.6885	2.54723e-16	MIR2052 host gene	NA	NA
RP5-836N17.4	3.68421	5.29853e-23	NA	NA	NA
TUSC8	3.6824	9.02173e-13	tumor suppressor candidate 8 (non-protein coding)	LINC01071	XLOC_010588
LINC00160	3.67885	1.88525e-28	long intergenic non-protein coding RNA 160	C21orf52;NCRNA00160	NA
RP11-21B23.2	3.67632	4.99988e-08	NA	NA	NA
CTD-2620I22.3	3.66872	2.67396e-22	NA	NA	NA
RP5-984P4.6	3.66535	6.84172e-10	NA	NA	NA
CASC19	3.66531	4.62399e-12	cancer susceptibility candidate 19 (non-protein coding)	LINC01245	CARLo-6
AC015849.16	3.66143	1.58861e-43	NA	NA	NA
RP11-14C10.6	3.6604	4.99175e-19	NA	NA	NA
RP11-237N19.3	3.66009	9.71751e-15	NA	NA	NA
LINC00707	3.6557	8.00683e-25	long intergenic non-protein coding RNA 707	NA	NA
LINC01385	3.6523	4.3513e-09	long intergenic non-protein coding RNA 1385	NA	TCONS_00009424
RP11-197K6.1	3.64505	1.96293e-05	NA	NA	NA
LINC01597	3.64483	5.01242e-28	long intergenic non-protein coding RNA 1597	NA	NA
RP11-567N4.3	3.6386	1.27248e-07	NA	NA	NA
THRA1/BTR	3.63836	2.65745e-17	NA	NA	NA
RP11-1038A11.1	3.63801	1.79669e-15	NA	NA	NA
LINC00466	3.62793	1.84627e-15	long intergenic non-protein coding RNA 466	NA	NA
DGCR5	3.62701	5.39737e-66	DiGeorge syndrome critical region gene 5 (non-protein coding)	NA	NCRNA00037;LINC00037
AC092415.1	3.62082	3.92875e-09	NA	NA	NA
RP11-414H23.3	3.61847	3.69642e-16	NA	NA	NA
RP11-1070N10.5	3.61643	1.89765e-09	NA	NA	NA
LINC01614	3.60605	4.3685e-52	long intergenic non-protein coding RNA 1614	NA	LCAL4;TCONS_00003105
RP11-417L19.2	3.59746	1.71791e-16	NA	NA	NA
LINC00483	3.59526	1.20775e-14	long intergenic non-protein coding RNA 483	C17orf73	FLJ20694
XX-C2158C6.3	3.58753	8.24363e-17	NA	NA	NA
CTD-2034I21.2	3.58632	6.83844e-11	NA	NA	NA
AP000696.2	3.58586	1.57252e-12	NA	NA	NA
RP11-742B18.1	3.58199	1.29611e-31	NA	NA	NA
AC005537.2	3.58018	5.63903e-22	NA	NA	NA
LINC00221	3.57284	2.9013e-09	long intergenic non-protein coding RNA 221	C14orf98;NCRNA00221	NA
RP11-548L20.1	3.56723	0.000190576	NA	NA	NA
RP11-396O20.2	3.56539	1.1564e-13	NA	NA	NA
LINC01456	3.55964	2.23064e-06	long intergenic non-protein coding RNA 1456	NA	NA
DSG1-AS1	3.55617	2.50291e-07	DSG1 antisense RNA 1	NA	NA
LINC00629	3.55564	6.29067e-28	long intergenic non-protein coding RNA 629	NA	NA
RP11-664H17.1	3.55227	7.81079e-19	NA	NA	NA
RP11-608O21.1	3.55193	2.98662e-08	NA	NA	NA
RP11-368L12.1	3.54614	2.4231e-14	NA	NA	NA
RP11-417E7.2	3.54597	5.43714e-38	NA	NA	NA
LINC01257	3.54454	7.77939e-09	long intergenic non-protein coding RNA 1257	NA	NA
RP11-380D23.1	3.54446	6.30624e-10	NA	NA	NA
RP11-794G24.1	3.53965	9.28375e-48	NA	NA	NA
RP11-78F17.1	3.53913	1.31766e-13	NA	NA	NA
RP11-1070N10.7	3.53582	1.29944e-07	NA	NA	NA
RP11-54O7.1	3.53053	1.16985e-28	NA	NA	NA
RP11-148B3.2	3.5304	2.17764e-16	NA	NA	NA
RP3-410C9.2	3.52285	2.27113e-15	NA	NA	NA
PDX1-AS1	3.52039	4.53326e-08	PDX1 antisense RNA 1	NA	NA
RP11-734I18.1	3.51443	3.76348e-08	NA	NA	NA
RP11-1069G10.2	3.4926	1.35345e-19	NA	NA	NA
RP11-187E13.2	3.48817	7.72102e-21	NA	NA	NA
CTD-2196E14.8	3.48394	2.40327e-16	NA	NA	NA
RP11-734K21.2	3.48347	3.85919e-28	NA	NA	NA
RP11-167H9.5	3.48158	4.10976e-08	NA	NA	NA
RP11-625L16.3	3.47819	1.22335e-18	NA	NA	NA
RP11-783K16.5	3.47352	1.04457e-74	NA	NA	NA
AC006380.3	3.46694	7.86106e-06	NA	NA	NA
CTC-548K16.1	3.46071	6.85021e-29	NA	NA	NA
RP11-366F6.2	3.45971	0.000266468	NA	NA	NA
TRPM2-AS	3.45713	7.83548e-29	TRPM2 antisense RNA	NA	TRPM2-AS1
AC009262.2	3.45106	7.05695e-15	NA	NA	NA
AL773572.7	3.44408	1.77691e-09	NA	NA	NA
RP11-53B5.1	3.44161	1.11785e-12	NA	NA	NA
LINC00524	3.43274	1.0038e-13	long intergenic non-protein coding RNA 524	C14orf71	NA
LINC00871	3.43212	1.84326e-08	long intergenic non-protein coding RNA 871	NA	RP11-1A16.1
RP11-542G1.1	3.43064	3.56665e-09	NA	NA	NA
RP11-25L3.3	3.43057	4.01116e-13	NA	NA	NA
RP11-462L8.1	3.42586	3.98732e-29	NA	NA	NA
MYCNOS	3.42349	3.23444e-14	MYCN opposite strand	NA	NCYM;N-CYM;MYCN-AS1
RP11-21L23.4	3.41989	1.21851e-14	NA	NA	NA
RP11-379K22.3	3.41983	4.05407e-17	NA	NA	NA
AP000251.3	3.41647	2.72533e-28	NA	NA	NA
LINC00659	3.41645	2.63722e-13	long intergenic non-protein coding RNA 659	NA	NA
WASIR2	3.41516	2.19041e-46	WASH and IL9R antisense RNA 2	NCRNA00286A	NA
RP11-397A16.1	3.41472	1.71331e-07	NA	NA	NA
RP3-438O4.4	3.38914	8.27077e-10	NA	NA	NA
RP11-124N19.3	3.38268	2.50745e-19	NA	NA	NA
KCNQ5-IT1	3.3826	2.88972e-10	KCNQ5 intronic transcript 1	NA	NA
LINC00525	3.37949	2.63093e-31	long intergenic non-protein coding RNA 525	NA	NA
STEAP2-AS1	3.37829	3.07988e-20	STEAP2 antisense RNA 1	NA	NA
ZFHX4-AS1	3.37668	5.36577e-10	ZFHX4 antisense RNA 1	NA	NA
RP11-513G11.2	3.37628	9.66822e-12	NA	NA	NA
LINC01249	3.37624	3.09686e-06	long intergenic non-protein coding RNA 1249	NA	NA
ABCA9-AS1	3.36943	1.66206e-13	ABCA9 antisense RNA 1	NA	NA
RP1-40E16.9	3.36805	1.5043e-07	NA	NA	NA
RP11-478J18.2	3.36625	1.35626e-13	NA	NA	NA
RP11-738B7.1	3.35789	9.75751e-29	NA	NA	NA
LINC00602	3.35752	2.55387e-07	long intergenic non-protein coding RNA 602	NA	NA
RP11-108P20.4	3.35674	1.14366e-18	NA	NA	NA
CTD-3064H18.4	3.34968	2.95034e-19	NA	NA	NA
LINC00896	3.34741	7.04625e-46	long intergenic non-protein coding RNA 896	NA	FLJ32575
RP4-738P15.1	3.34692	1.43896e-17	NA	NA	NA
LINC00704	3.34592	1.86639e-17	long intergenic non-protein coding RNA 704	NA	NA
RP11-3J1.1	3.34582	2.37355e-07	NA	NA	NA
LINC01629	3.34356	3.54927e-14	long intergenic non-protein coding RNA 1629	NA	linc-KIAA1737-2
LINC00824	3.33977	7.16625e-15	long intergenic non-protein coding RNA 824	LINC01263	NA
RP5-823G15.5	3.33323	1.58338e-16	NA	NA	NA
HOXC-AS1	3.33311	5.70111e-18	HOXC cluster antisense RNA 1	NA	NA
RP11-555J4.3	3.33167	3.76956e-09	NA	NA	NA
LINC00880	3.32996	2.02311e-34	long intergenic non-protein coding RNA 880	NA	NA
LINC00518	3.32593	3.23125e-10	long intergenic non-protein coding RNA 518	C6orf218	MGC40222
CH507-42P11.6	3.32184	1.32909e-16	NA	NA	NA
AC009264.1	3.31128	2.28487e-09	NA	NA	NA
RP11-412P11.1	3.30992	4.9953e-07	NA	NA	NA
RP13-614K11.2	3.30834	5.79049e-05	NA	NA	NA
RP11-675F6.3	3.30484	2.67304e-11	NA	NA	NA
AC007163.3	3.30389	6.16273e-16	NA	NA	NA
RP11-54O7.16	3.30263	2.92202e-19	NA	NA	NA
RP11-114H23.2	3.3026	7.24716e-19	NA	NA	NA
AC025016.1	3.30131	0.000128158	NA	NA	NA
RP11-440G9.1	3.29885	6.07094e-13	NA	NA	NA
LSAMP-AS1	3.29819	1.44419e-09	LSAMP antisense RNA 1	NA	NA
RP11-503C24.4	3.29668	8.50173e-11	NA	NA	NA
RP11-114M1.2	3.29554	9.60022e-11	NA	NA	NA
RP11-771K4.1	3.29358	8.19629e-19	NA	NA	NA
RP11-897M7.1	3.29259	8.44609e-10	NA	NA	NA
MIR31HG	3.2896	1.7771e-16	MIR31 host gene	NA	LOC554202
RP11-964E11.2	3.28826	1.10318e-39	NA	NA	NA
RP4-555L14.4	3.28636	3.84957e-14	NA	NA	NA
RP11-407A16.3	3.27855	1.95985e-08	NA	NA	NA
RP11-669N7.2	3.2753	1.15097e-05	NA	NA	NA
NFE4	3.26526	1.37323e-17	nuclear factor, erythroid 4	NA	NF-E4
LINC01299	3.26129	1.43223e-08	long intergenic non-protein coding RNA 1299	NA	NA
CTD-2384A14.1	3.26093	1.22681e-05	NA	NA	NA
RP11-159H10.3	3.25954	2.84313e-31	NA	NA	NA
SCARNA10	3.2531	5.53479e-13	small Cajal body-specific RNA 10	NA	U85
AP000472.2	3.25002	9.31256e-08	NA	NA	NA
RP11-218F4.1	3.23704	3.92713e-05	NA	NA	NA
AC018890.6	3.23504	5.73978e-20	NA	NA	NA
RP11-215P8.4	3.23393	2.16854e-12	NA	NA	NA
KIF25-AS1	3.23185	7.83873e-16	KIF25 antisense RNA 1	C6orf54;NCRNA00300	HGC6.1.1
RP11-675F6.4	3.2306	1.56258e-10	NA	NA	NA
RP1-90J4.1	3.22872	3.91354e-18	NA	NA	NA
GACAT3	3.22605	5.60913e-05	gastric cancer associated transcript 3 (non-protein coding)	LINC01458	lncRNA-AC130710
RP13-766D20.4	3.22492	2.58552e-17	NA	NA	NA
CASC20	3.22359	2.95794e-08	cancer susceptibility candidate 20 (non-protein coding)	NA	NA
LINC01561	3.22023	2.96138e-19	long intergenic non-protein coding RNA 1561	C10orf85	FLJ37402;Em:AC023282.2
LINC00626	3.21999	1.69105e-15	long intergenic non-protein coding RNA 626	NA	MGC4473
RP11-348J24.2	3.21795	5.0554e-14	NA	NA	NA
RP3-523K23.2	3.21704	3.06304e-23	NA	NA	NA
AC006262.5	3.21412	5.16203e-16	NA	NA	NA
RP11-44N12.5	3.21195	2.35724e-26	NA	NA	NA
RP11-416I2.1	3.21174	1.03025e-37	NA	NA	NA
AC141930.2	3.2105	4.8531e-16	NA	NA	NA
RP11-445O3.1	3.20865	1.28171e-08	NA	NA	NA
CTD-3194G12.2	3.20575	7.46009e-19	NA	NA	NA
CTA-246H3.12	3.20459	2.42517e-14	NA	NA	NA
DPP10-AS1	3.20008	2.33574e-20	DPP10 antisense RNA 1	NA	NA
RP11-513G11.3	3.198	4.37923e-08	NA	NA	NA
TTLL11-IT1	3.19769	1.06596e-19	TTLL11 intronic transcript 1	C9orf148	NA
RP11-157F20.3	3.19431	7.22262e-25	NA	NA	NA
AC007879.7	3.19127	1.59294e-35	NA	NA	NA
CPS1-IT1	3.18763	0.000108049	CPS1 intronic transcript 1	CPS1IT	PRO0132;CPS1-IT
RP11-2A4.4	3.18392	8.64779e-05	NA	NA	NA
LL22NC03-63E9.3	3.18349	3.99192e-14	NA	NA	NA
AP000577.2	3.17949	3.74831e-21	NA	NA	NA
LINC00567	3.17516	4.66319e-16	long intergenic non-protein coding RNA 567	NA	NA
CALML3-AS1	3.1739	1.58857e-27	CALML3 antisense RNA 1	NA	NA
CTD-2008P7.1	3.16878	1.82575e-17	NA	NA	NA
LUCAT1	3.1647	2.82526e-30	lung cancer associated transcript 1 (non-protein coding)	NA	SCAL1
RP11-454P21.1	3.16387	5.28542e-11	NA	NA	NA
CASC8	3.16032	1.34642e-25	cancer susceptibility candidate 8 (non-protein coding)	NA	LINC00860;CARLo-1
RP11-462G2.1	3.1602	1.24287e-17	NA	NA	NA
CTD-3060P21.1	3.15716	3.42726e-46	NA	NA	NA
RP11-680F20.10	3.1553	1.27488e-11	NA	NA	NA
RP11-13K12.1	3.15216	2.56183e-16	NA	NA	NA
LINC00601	3.15055	6.50404e-10	long intergenic non-protein coding RNA 601	NA	NA
LINC01202	3.14584	0.000306294	long intergenic non-protein coding RNA 1202	NA	NA
RP11-242J7.1	3.14531	2.67725e-17	NA	NA	NA
RP11-320G10.1	3.14255	1.04454e-06	NA	NA	NA
RP5-1070A16.1	3.14179	2.50329e-08	NA	NA	NA
RP11-227H15.4	3.1391	7.03119e-15	NA	NA	NA
AC010729.1	3.13131	5.55835e-08	NA	NA	NA
RP11-284G10.1	3.1246	0.000259326	NA	NA	NA
CTD-2529O21.1	3.12311	5.30391e-19	NA	NA	NA
RP11-57A19.2	3.12014	1.6583e-40	NA	NA	NA
LINC01436	3.11961	3.0409e-24	long intergenic non-protein coding RNA 1436	NA	AP000688.8
AC113617.1	3.11815	4.75782e-07	NA	NA	NA
CTC-255N20.1	3.11694	1.60773e-32	NA	NA	NA
CTD-2340E1.2	3.10971	5.76035e-08	NA	NA	NA
AC112721.2	3.10731	2.00996e-21	NA	NA	NA
RP11-1038A11.3	3.1029	4.62778e-14	NA	NA	NA
RP11-12A16.3	3.10253	9.40193e-07	NA	NA	NA
AF127936.3	3.10225	1.31987e-26	NA	NA	NA
RP11-109M17.2	3.10223	7.68661e-08	NA	NA	NA
RP11-1007I13.4	3.10085	2.79771e-12	NA	NA	NA
CTD-2066L21.2	3.09865	2.44719e-07	NA	NA	NA
LINC01079	3.09382	5.87633e-08	long intergenic non-protein coding RNA 1079	NA	NA
LINC00470	3.0891	6.71071e-12	long intergenic non-protein coding RNA 470	C18orf2	NA
ERVH48-1	3.08869	1.32856e-18	endogenous retrovirus group 48 member 1	C21orf105;NDUFV3-AS1	NA
RP11-115J23.1	3.08497	3.40277e-11	NA	NA	NA
CTC-327F10.5	3.08211	3.36977e-13	NA	NA	NA
RP11-65D17.1	3.08134	2.26048e-16	NA	NA	NA
CTC-501O10.1	3.07932	4.81007e-14	NA	NA	NA
TMEM75	3.07918	5.76954e-18	transmembrane protein 75	NA	FLJ36105
CTD-2130O13.1	3.07675	4.33569e-10	NA	NA	NA
RP11-874J12.4	3.07641	9.43974e-14	NA	NA	NA
RP11-366L20.2	3.07628	3.11874e-32	NA	NA	NA
RP11-390N6.1	3.07425	1.42464e-11	NA	NA	NA
RP11-315E17.1	3.07345	1.29254e-06	NA	NA	NA
LL22NC03-N64E9.1	3.07309	1.82097e-13	NA	NA	NA
RP11-1260E13.1	3.07229	2.18399e-20	NA	NA	NA
RP11-320M16.2	3.06962	8.58707e-11	NA	NA	NA
AC091801.1	3.06599	6.17552e-09	NA	NA	NA
LINC01210	3.06494	0.000358389	long intergenic non-protein coding RNA 1210	NA	NA
TFAP2A-AS1	3.06442	2.24514e-49	TFAP2A antisense RNA 1	NA	NA
CTD-2314B22.1	3.0644	3.19629e-06	NA	NA	NA
RP11-150C16.1	3.0615	9.27747e-24	NA	NA	NA
AC145343.2	3.05424	1.18396e-57	NA	NA	NA
LINC00511	3.04949	2.0713e-87	long intergenic non-protein coding RNA 511	NA	onco-lncRNA-12
RP11-334A14.8	3.04899	3.11445e-19	NA	NA	NA
C20orf197	3.04841	2.0213e-28	chromosome 20 open reading frame 197	NA	FLJ33860
RP11-430C1.1	3.04581	5.43759e-05	NA	NA	NA
LINC01524	3.04263	4.31229e-10	long intergenic non-protein coding RNA 1524	NA	NA
RP11-6N13.1	3.04073	1.26865e-06	NA	NA	NA
AC027119.1	3.03984	5.66959e-06	NA	NA	NA
CTD-2016O11.1	3.03691	4.80961e-14	NA	NA	NA
RP11-32K4.1	3.02959	3.08957e-05	NA	NA	NA
C2orf48	3.02911	5.30575e-38	chromosome 2 open reading frame 48	NA	FLJ25102
LINC01587	3.02837	6.18767e-19	long intergenic non-protein coding RNA 1587	C4orf6	aC1
LINC01444	3.0263	7.42632e-06	long intergenic non-protein coding RNA 1444	NA	NA
MNX1-AS2	3.02594	2.18545e-28	MNX1 antisense RNA 2	NA	NA
C5orf66-AS1	3.02543	1.72107e-09	C5orf66 antisense RNA 1	NA	CTC-276P9.1;Epist
RP11-372H2.1	3.01735	2.52659e-10	NA	NA	NA
RP11-1042B17.3	3.01584	1.14492e-13	NA	NA	NA
PLAC4	3.01223	6.37679e-15	placenta specific 4	C21orf115	MGC126664;MGC126666;PRED78
DGCR9	3.01	9.76307e-39	DiGeorge syndrome critical region gene 9 (non-protein coding)	NA	DGS-A;POM121L5P
LINC01098	3.00817	6.82354e-09	long intergenic non-protein coding RNA 1098	NA	NA
RP1-32I10.10	3.00602	5.19826e-12	NA	NA	NA
RP11-429J17.5	3.00297	5.72565e-20	NA	NA	NA
KB-1440D3.13	3.00069	6.05635e-31	NA	NA	NA
AC104088.1	3.0005	4.93922e-08	NA	NA	NA
LINC01572	2.99976	2.09787e-53	long intergenic non-protein coding RNA 1572	NA	NA
LINC00251	2.99436	2.29438e-07	long intergenic non-protein coding RNA 251	C8orf25;NCRNA00251	NA
RP11-1105O14.1	2.99102	2.63778e-08	NA	NA	NA
RP11-66B24.7	2.98908	2.56474e-29	NA	NA	NA
LA16c-60D12.2	2.98627	1.54951e-05	NA	NA	NA
RP11-893F2.6	2.97868	2.35448e-16	NA	NA	NA
RP11-644C3.1	2.97624	2.21323e-13	NA	NA	NA
RPPH1	2.97527	1.58063e-07	ribonuclease P RNA component H1	NA	H1RNA;RPPH1-1
CTC-420A11.2	2.97525	1.83101e-08	NA	NA	NA
POU6F2-AS1	2.97099	7.13226e-08	POU6F2 antisense RNA 1	NA	NA
CTD-2385L22.1	2.96683	4.70109e-09	NA	NA	NA
RP11-19E11.1	2.96551	3.56704e-06	NA	NA	NA
RP11-1B20.1	2.9642	9.22328e-08	NA	NA	NA
RP11-689C9.1	2.95774	1.79106e-08	NA	NA	NA
CTB-49A3.4	2.95695	2.21468e-12	NA	NA	NA
RP5-1121A15.3	2.95377	1.60868e-06	NA	NA	NA
LLNLR-276H7.1	2.95331	9.3991e-13	NA	NA	NA
AC004221.2	2.95302	4.40951e-19	NA	NA	NA
CTC-261N6.1	2.95275	2.27615e-05	NA	NA	NA
RP5-968D22.3	2.95267	6.03538e-09	NA	NA	NA
AC006372.5	2.94523	8.94559e-06	NA	NA	NA
RP11-66D17.3	2.94403	3.4819e-17	NA	NA	NA
RP11-449J1.1	2.94293	2.89917e-07	NA	NA	NA
RP11-627G23.1	2.94148	4.27312e-21	NA	NA	NA
AF015262.2	2.93112	5.27981e-11	NA	NA	NA
RP11-486M23.3	2.93047	6.27306e-08	NA	NA	NA
RP11-677M24.1	2.92939	6.8245e-07	NA	NA	NA
RP5-1063M23.2	2.92935	1.10605e-26	NA	NA	NA
GS1-594A7.3	2.92706	8.24328e-15	NA	NA	NA
RP11-595B24.2	2.92647	7.73328e-09	NA	NA	NA
RP11-436D23.1	2.92581	4.04255e-06	NA	NA	NA
BLACAT1	2.92547	1.14587e-53	bladder cancer associated transcript 1 (non-protein coding)	NA	linc-UBC1;LINC00912;onco-lncRNA-30
RP11-495P10.7	2.92497	7.28602e-16	NA	NA	NA
RP11-390F4.3	2.92207	4.27791e-43	NA	NA	NA
RP11-145A3.1	2.91767	4.93216e-32	NA	NA	NA
RP11-248B24.1	2.91577	7.73626e-23	NA	NA	NA
RP11-79E3.3	2.91428	0.000725768	NA	NA	NA
RP11-219G17.4	2.9119	2.52194e-29	NA	NA	NA
LINC00866	2.91005	2.37554e-20	long intergenic non-protein coding RNA 866	NA	NA
RP11-395N3.1	2.9088	3.25657e-14	NA	NA	NA
RP4-536B24.4	2.90868	1.93235e-14	NA	NA	NA
RP4-660H19.1	2.90852	4.56569e-06	NA	NA	NA
CTD-2619J13.13	2.90699	2.70675e-30	NA	NA	NA
SATB2-AS1	2.90406	4.22854e-20	SATB2 antisense RNA 1	NA	NA
AC112721.1	2.90403	1.78014e-16	NA	NA	NA
RP4-797C5.2	2.90258	3.62675e-10	NA	NA	NA
RMRP	2.90232	8.48282e-05	RNA component of mitochondrial RNA processing endoribonuclease	CHH	RMRPR;RRP2;NME1
CTD-2555C10.3	2.89864	1.3788e-26	NA	NA	NA
RP11-502M1.2	2.89717	2.46164e-10	NA	NA	NA
RP6-65G23.3	2.89444	2.18424e-75	NA	NA	NA
RP11-84N19.1	2.89397	0.000221987	NA	NA	NA
AC114803.3	2.89351	2.49889e-09	NA	NA	NA
RP11-353N14.1	2.88987	1.85692e-12	NA	NA	NA
LINC00941	2.88897	8.19494e-21	long intergenic non-protein coding RNA 941	NA	NA
RP3-323A16.1	2.88654	9.98619e-26	NA	NA	NA
NAALADL2-AS3	2.8862	0.000229085	NAALADL2 antisense RNA 3	NA	NA
CTD-2509G16.2	2.88528	2.93877e-16	NA	NA	NA
CTD-2013M15.1	2.88455	1.05283e-08	NA	NA	NA
RP11-118E18.4	2.88165	1.04241e-08	NA	NA	NA
RP4-712E4.2	2.88157	2.73656e-12	NA	NA	NA
RP11-507B12.2	2.87852	3.2337e-08	NA	NA	NA
RP11-300M24.1	2.87822	1.54302e-05	NA	NA	NA
CTD-2377D24.4	2.87731	2.22564e-06	NA	NA	NA
RP11-405A12.2	2.87703	4.29015e-18	NA	NA	NA
LINC01564	2.87545	1.25368e-20	long intergenic non-protein coding RNA 1564	NA	TCONS_00011314
RP11-642C5.1	2.87498	1.11967e-10	NA	NA	NA
CTD-2227E11.1	2.87317	4.87661e-38	NA	NA	NA
LINC01270	2.87308	2.92973e-67	long intergenic non-protein coding RNA 1270	NA	NA
RP13-192B19.2	2.87175	2.32393e-08	NA	NA	NA
RP11-454F8.3	2.87109	9.86719e-05	NA	NA	NA
ARNTL2-AS1	2.87061	3.50567e-11	ARNTL2 antisense RNA 1	NA	NA
RP11-1O10.1	2.86886	3.13686e-09	NA	NA	NA
RP11-297H3.3	2.86868	2.24903e-05	NA	NA	NA
CTD-2033A16.3	2.86756	8.86275e-34	NA	NA	NA
AL162759.1	2.86344	1.47463e-13	NA	NA	NA
LL21NC02-1C16.2	2.86115	3.32112e-30	NA	NA	NA
RP11-96H17.3	2.86061	6.27484e-08	NA	NA	NA
RP1-97J1.2	2.8576	0.000100853	NA	NA	NA
RP11-299H22.6	2.85734	3.43211e-14	NA	NA	NA
RP11-538I12.3	2.8505	1.18702e-10	NA	NA	NA
RP11-231N3.1	2.84957	2.77764e-11	NA	NA	NA
RP11-376O6.2	2.84808	1.35075e-10	NA	NA	NA
AC021218.2	2.84304	3.449e-17	NA	NA	NA
CTA-384D8.35	2.84186	9.86468e-57	NA	NA	NA
CTA-384D8.34	2.83796	4.24691e-37	NA	NA	NA
CTD-2357A8.3	2.83757	4.07803e-33	NA	NA	NA
RP11-136I14.5	2.83749	3.11094e-09	NA	NA	NA
RP5-944M2.3	2.83133	9.5867e-09	NA	NA	NA
RP11-435O5.6	2.8265	4.74518e-09	NA	NA	NA
LINC00337	2.82599	1.77187e-30	long intergenic non-protein coding RNA 337	C1orf211;NCRNA00337	MGC40168
ASH1L-IT1	2.82435	1.55226e-09	ASH1L intronic transcript 1	NA	NA
VPS9D1-AS1	2.82011	9.81223e-58	VPS9D1 antisense RNA 1	NA	NA
RP11-1084E5.1	2.81946	1.17901e-21	NA	NA	NA
RP11-401F2.4	2.81626	1.70866e-05	NA	NA	NA
RP11-156K13.2	2.81597	4.85435e-09	NA	NA	NA
LINC00383	2.81303	0.00337635	long intergenic non-protein coding RNA 383	LINC00401	NA
CTD-2083E4.7	2.81205	6.32194e-14	NA	NA	NA
MTOR-AS1	2.81012	4.77463e-06	MTOR antisense RNA 1	NA	NA
RP11-722M1.1	2.80985	0.000116481	NA	NA	NA
RP11-587P21.2	2.8054	6.64924e-06	NA	NA	NA
ERVK-28	2.80476	4.55879e-11	endogenous retrovirus group K member 28	NA	NA
RP11-646E18.4	2.80182	8.66962e-07	NA	NA	NA
RP11-46A10.2	2.79806	1.70777e-17	NA	NA	NA
AL109761.5	2.7872	3.2288e-19	NA	NA	NA
RP11-114G11.4	2.78269	7.33924e-06	NA	NA	NA
CTB-55O6.4	2.78221	3.17245e-19	NA	NA	NA
FNDC1-IT1	2.78153	1.97405e-13	FNDC1 intronic transcript 1	NA	NA
AC105760.3	2.77965	1.87181e-06	NA	NA	NA
RP11-495P10.5	2.77571	8.47622e-12	NA	NA	NA
RP11-280G9.1	2.7726	2.79413e-08	NA	NA	NA
CHL1-AS1	2.77253	2.50814e-12	CHL1 antisense RNA 1	NA	NA
RP11-280K24.4	2.77184	6.11954e-10	NA	NA	NA
RP11-1250I15.3	2.77147	1.30566e-07	NA	NA	NA
RP11-295G20.2	2.7692	4.9521e-44	NA	NA	NA
RP11-469A15.2	2.76736	2.9579e-20	NA	NA	NA
RP11-268G12.1	2.76727	5.32437e-07	NA	NA	NA
RP11-274M17.3	2.76723	1.6548e-07	NA	NA	NA
KB-1460A1.1	2.76598	3.82441e-34	NA	NA	NA
LINC01608	2.76405	0.00498388	long intergenic non-protein coding RNA 1608	NA	TCONS_00015136
LINC01036	2.76252	3.24579e-06	long intergenic non-protein coding RNA 1036	NA	NA
RP11-114H21.2	2.76019	0.000203536	NA	NA	NA
RP1-272L16.1	2.75798	6.8573e-07	NA	NA	NA
RP11-114G22.1	2.7552	3.49268e-08	NA	NA	NA
CDKN2A-AS1	2.75464	2.46164e-10	CDKN2A antisense RNA 1 (head to head)	C9orf53	bA149I2.3
RP5-1011O1.3	2.75017	9.84496e-09	NA	NA	NA
AP001626.2	2.75016	3.00459e-22	NA	NA	NA
RP11-241G9.3	2.74869	1.56736e-11	NA	NA	NA
RP11-800A18.4	2.74536	4.35765e-15	NA	NA	NA
AC006000.5	2.74535	2.74982e-06	NA	NA	NA
AC007405.8	2.74534	3.87827e-11	NA	NA	NA
RP11-275I4.2	2.74128	5.22067e-15	NA	NA	NA
RP11-122F24.1	2.73934	0.000136063	NA	NA	NA
RP11-269G24.2	2.73907	2.69841e-06	NA	NA	NA
AC005307.1	2.73854	1.02976e-06	NA	NA	NA
AC016723.4	2.73776	3.2913e-07	NA	NA	NA
RP11-154H12.2	2.73509	1.55614e-11	NA	NA	NA
XXbac-BPG308K3.5	2.73376	8.86986e-18	NA	NA	NA
RP11-58O9.2	2.73332	8.76324e-18	NA	NA	NA
RP11-734K21.3	2.73292	1.23492e-09	NA	NA	NA
CTD-2196E14.5	2.73126	2.9231e-15	NA	NA	NA
RP11-118E18.2	2.73089	0.000239652	NA	NA	NA
LINC01206	2.72946	8.55051e-10	long intergenic non-protein coding RNA 1206	NA	NA
LINC01429	2.7293	2.07552e-10	long intergenic non-protein coding RNA 1429	NA	NA
AC106875.1	2.72925	1.64866e-05	NA	NA	NA
RP11-135A1.3	2.72888	1.61097e-06	NA	NA	NA
RP11-184M15.2	2.72869	8.31335e-10	NA	NA	NA
RP11-146E13.4	2.72864	1.08287e-09	NA	NA	NA
AP000439.3	2.72677	6.1143e-07	NA	NA	NA
PVT1	2.72652	5.21822e-73	Pvt1 oncogene (non-protein coding)	NA	NCRNA00079;LINC00079;onco-lncRNA-100
LINC01510	2.7263	1.62134e-09	long intergenic non-protein coding RNA 1510	NA	NA
RP11-718O11.1	2.72542	3.60377e-10	NA	NA	NA
RP11-80H5.2	2.72496	4.76978e-14	NA	NA	NA
AC114812.8	2.7242	4.69982e-06	NA	NA	NA
RP11-474B12.1	2.72303	1.49992e-06	NA	NA	NA
CTD-2162K18.4	2.72154	1.1884e-19	NA	NA	NA
RP11-254F7.4	2.72135	1.47593e-16	NA	NA	NA
RP5-921G16.1	2.71795	7.38128e-06	NA	NA	NA
ATP11AUN	2.71784	1.1932e-09	ATP11A upstream neighbor	C13orf35	FLJ26443;SMABLO1
CTB-3M24.1	2.7156	1.2718e-10	NA	NA	NA
RP11-132F7.2	2.71504	2.96528e-27	NA	NA	NA
ST8SIA6-AS1	2.71252	4.27399e-09	ST8SIA6 antisense RNA 1	NA	NA
CTD-2354A18.1	2.70666	0.000250804	NA	NA	NA
RP11-490G2.2	2.70644	9.76887e-06	NA	NA	NA
LINC01511	2.70553	8.45525e-10	long intergenic non-protein coding RNA 1511	NA	RP11-325I22.2
RP11-220C2.1	2.70454	2.3696e-06	NA	NA	NA
PCAT6	2.704	4.66065e-68	prostate cancer associated transcript 6 (non-protein coding)	KDM5B-AS1	ncRNA-a2;PCAN-R1;KDM5BAS1;onco-lncRNA-96
RP5-1120P11.1	2.70005	8.8263e-36	NA	NA	NA
SALRNA1	2.69952	2.20172e-20	senescence associated long non-coding RNA 1	NA	SAL-RNA1;XLOC_023166
ZBTB46-AS1	2.69948	5.70619e-07	ZBTB46 antisense RNA 1	NA	NA
CTC-340I23.2	2.69828	2.4065e-09	NA	NA	NA
RP11-279O17.1	2.6966	5.20269e-06	NA	NA	NA
LINC00319	2.69549	3.14609e-10	long intergenic non-protein coding RNA 319	C21orf125;NCRNA00319	PRED49;FLJ38036
HNF1A-AS1	2.69402	6.10483e-15	HNF1A antisense RNA 1	C12orf27;NCRNA00262	FLJ38690
RP11-476M19.2	2.69384	5.54372e-08	NA	NA	NA
RP11-429J17.7	2.6923	7.06173e-48	NA	NA	NA
MIR194-2HG	2.69157	5.81718e-13	MIR194-2 host gene	NA	NA
PRKCA-AS1	2.69059	1.21696e-07	PRKCA antisense RNA 1	NA	NA
RP11-329J18.5	2.68994	9.65311e-09	NA	NA	NA
RP11-768B22.2	2.68893	1.8714e-20	NA	NA	NA
AF003625.3	2.68818	0.000662962	NA	NA	NA
AC005796.2	2.68762	1.91599e-09	NA	NA	NA
VAC14-AS1	2.68607	4.23323e-28	VAC14 antisense RNA 1	NA	NA
RP11-499E14.1	2.6859	1.07897e-16	NA	NA	NA
RP11-81K13.1	2.68329	9.84713e-07	NA	NA	NA
RP11-402L5.1	2.68286	0.00037818	NA	NA	NA
SAMMSON	2.6804	9.48422e-11	NA	NA	NA
RP5-849H19.3	2.67424	4.04282e-08	NA	NA	NA
RP11-54H7.4	2.67414	5.80066e-10	NA	NA	NA
RP11-94I2.4	2.67381	1.24224e-20	NA	NA	NA
CTD-2281M20.1	2.67303	3.91895e-10	NA	NA	NA
RP11-415J8.5	2.67069	1.31759e-15	NA	NA	NA
AC090505.6	2.67038	1.89566e-14	NA	NA	NA
RP11-420B22.1	2.67038	9.86662e-05	NA	NA	NA
RP11-254F7.1	2.66792	0.000234414	NA	NA	NA
LINC01312	2.66628	2.53177e-05	long intergenic non-protein coding RNA 1312	NA	MGC34034
AC007285.7	2.66507	4.81849e-23	NA	NA	NA
CTC-276P9.4	2.66454	9.02395e-11	NA	NA	NA
APCDD1L-AS1	2.66448	8.69777e-18	APCDD1L antisense RNA 1 (head to head)	NA	NA
CTD-2021H9.1	2.66225	6.55882e-06	NA	NA	NA
AC006946.16	2.66122	9.99678e-23	NA	NA	NA
RP3-333B15.5	2.65981	6.92195e-07	NA	NA	NA
RMDN2-AS1	2.65775	2.34258e-28	RMDN2 antisense RNA 1	NA	NA
RP11-6J21.2	2.65721	5.82402e-14	NA	NA	NA
LINC01037	2.65673	4.30953e-05	long intergenic non-protein coding RNA 1037	NA	NA
RP11-642D21.2	2.65654	8.80534e-05	NA	NA	NA
AF178030.2	2.65142	0.000208214	NA	NA	NA
AC037445.1	2.65136	7.70498e-09	NA	NA	NA
RP3-522D1.1	2.6488	1.66015e-12	NA	NA	NA
RP3-348I23.2	2.647	0.000279631	NA	NA	NA
AC144450.1	2.6434	1.42312e-19	NA	NA	NA
RP11-93H12.4	2.64087	2.65805e-12	NA	NA	NA
AC008063.3	2.63928	7.19284e-10	NA	NA	NA
RP4-760C5.3	2.63909	7.14152e-23	NA	NA	NA
RP11-400D2.2	2.63837	0.0088184	NA	NA	NA
RP11-486M23.2	2.63713	5.01868e-09	NA	NA	NA
RP11-221N13.3	2.63594	1.48195e-10	NA	NA	NA
LINC01348	2.6351	1.35447e-31	long intergenic non-protein coding RNA 1348	NA	NA
CTC-465D4.1	2.63222	2.19528e-10	NA	NA	NA
RP11-269F21.3	2.63147	2.17063e-05	NA	NA	NA
RP11-320N21.2	2.62832	2.87054e-14	NA	NA	NA
RP11-350J20.12	2.62359	4.91355e-34	NA	NA	NA
RP11-66B24.1	2.62314	7.71877e-08	NA	NA	NA
RP11-705O24.1	2.62131	4.13808e-09	NA	NA	NA
RP11-96B2.1	2.61853	3.91304e-08	NA	NA	NA
CTD-2555A7.2	2.61812	1.07406e-09	NA	NA	NA
RP11-834C11.6	2.61742	9.70996e-10	NA	NA	NA
LINC01502	2.61716	3.51272e-08	long intergenic non-protein coding RNA 1502	NA	NA
LINC01344	2.61368	2.2489e-12	long intergenic non-protein coding RNA 1344	NA	NA
RP11-366L20.3	2.61017	2.29645e-06	NA	NA	NA
LINC01096	2.6097	1.81016e-08	long intergenic non-protein coding RNA 1096	NA	NA
LINC00051	2.60851	7.2167e-06	long intergenic non-protein coding RNA 51	C8orf43;NCRNA00051	NA
AC004158.3	2.60596	5.56786e-08	NA	NA	NA
RP11-103B5.4	2.60544	1.06881e-22	NA	NA	NA
RP11-290F5.1	2.60317	1.01094e-36	NA	NA	NA
AF121898.3	2.60305	1.77279e-05	NA	NA	NA
RP11-849I19.1	2.60249	0.00433659	NA	NA	NA
CTD-3035D6.2	2.60169	4.30904e-20	NA	NA	NA
RP11-326N17.2	2.5982	2.5926e-08	NA	NA	NA
E2F3-IT1	2.59474	6.67263e-05	E2F3 intronic transcript 1	NA	NA
RP11-135A24.2	2.59361	8.94515e-05	NA	NA	NA
RP11-231D20.2	2.59321	7.59209e-16	NA	NA	NA
RP11-15F12.3	2.59112	0.000559423	NA	NA	NA
MEG8	2.59103	1.53188e-10	maternally expressed 8 (non-protein coding)	NA	NCRNA00024;Irm;Rian;Bsr;LINC00024
RP11-58G13.1	2.59027	0.00580471	NA	NA	NA
AC007193.6	2.5902	1.49315e-08	NA	NA	NA
SC22CB-1D7.1	2.58895	5.78242e-07	NA	NA	NA
RP11-231I16.1	2.58519	1.3869e-19	NA	NA	NA
AC144450.2	2.58099	4.44873e-19	NA	NA	NA
AC140542.2	2.57963	7.02095e-07	NA	NA	NA
FIRRE	2.57883	7.69081e-24	firre intergenic repeating RNA element	NA	LINC01200
RP11-932O9.10	2.57841	2.94468e-26	NA	NA	NA
RP11-829H16.3	2.57715	3.00449e-15	NA	NA	NA
MKRN3-AS1	2.57678	3.26997e-07	MKRN3 antisense RNA 1	ZNF127AS;MKRN3AS;MKRN3-AS	FNZ127;NCRNA00009;ZNF127-AS
LINC01271	2.57611	9.53213e-45	long intergenic non-protein coding RNA 1271	NA	NA
RP11-573D15.2	2.5759	6.81297e-15	NA	NA	NA
KB-1991G8.1	2.57525	2.47479e-19	NA	NA	NA
RP11-148E17.1	2.57347	0.00242693	NA	NA	NA
CTB-107G13.1	2.57298	1.7361e-12	NA	NA	NA
CYP4A22-AS1	2.57212	4.38572e-33	CYP4A22 antisense RNA 1	NA	ncRNA-a3
RP11-752D24.2	2.56958	1.64582e-12	NA	NA	NA
RP11-488I20.9	2.5669	0.00714745	NA	NA	NA
RP1-86D1.5	2.56666	0.000623039	NA	NA	NA
RP11-10N16.3	2.56506	1.31862e-16	NA	NA	NA
RP11-10A14.4	2.55989	1.1417e-25	NA	NA	NA
RP1-207H1.3	2.55971	8.36249e-12	NA	NA	NA
CTD-2587M23.1	2.55839	1.32656e-06	NA	NA	NA
RP11-1D12.1	2.55596	0.00248765	NA	NA	NA
RP11-895M11.3	2.55329	5.25065e-18	NA	NA	NA
LINC00645	2.55255	0.000120811	long intergenic non-protein coding RNA 645	NA	NA
EGOT	2.55217	6.63709e-21	eosinophil granule ontogeny transcript (non-protein coding)	NA	EGO;NCRNA00190
RP11-305F18.1	2.55058	0.000276531	NA	NA	NA
MIR5689HG	2.5501	1.25732e-06	MIR5689 host gene	NA	NA
RP11-364P22.1	2.54944	8.45794e-08	NA	NA	NA
RP11-493L12.3	2.54818	6.2431e-14	NA	NA	NA
RP5-951N9.1	2.54802	1.2189e-07	NA	NA	NA
RP11-78A19.4	2.54766	1.93807e-06	NA	NA	NA
RP11-13K12.5	2.54644	1.8525e-11	NA	NA	NA
CTD-2374C24.1	2.54468	0.00246245	NA	NA	NA
AC114763.1	2.54332	0.000172345	NA	NA	NA
AP000462.1	2.54182	0.0119834	NA	NA	NA
DUXAP8	2.54143	4.1919e-28	double homeobox A pseudogene 8	NA	NA
RP11-15M15.1	2.54141	0.00102897	NA	NA	NA
RP13-415G19.2	2.54106	1.01453e-19	NA	NA	NA
RP11-123O10.3	2.54086	0.00218214	NA	NA	NA
C3orf67-AS1	2.5369	5.20533e-05	C3orf67 antisense RNA 1	NA	NA
RP11-893F2.5	2.53631	5.0318e-14	NA	NA	NA
DPYD-AS1	2.53494	2.14426e-12	DPYD antisense RNA 1	NA	NA
RP11-332J15.4	2.53179	1.2648e-14	NA	NA	NA
CTC-264K15.6	2.53168	1.39099e-05	NA	NA	NA
LINC00624	2.53017	4.49363e-30	long intergenic non-protein coding RNA 624	NA	NA
RP11-386G11.5	2.5293	1.4688e-48	NA	NA	NA
NHS-AS1	2.52804	2.5982e-06	NHS antisense RNA 1	NA	NA
FAM222A-AS1	2.52773	1.84014e-20	FAM222A antisense RNA 1	NA	NA
RP11-809H16.4	2.52533	4.48538e-05	NA	NA	NA
RP11-161I2.1	2.52494	2.19912e-05	NA	NA	NA
bP-2171C21.3	2.52448	0.000322965	NA	NA	NA
RP11-863P13.3	2.52134	1.97667e-24	NA	NA	NA
CTD-2314G24.2	2.52006	4.26038e-10	NA	NA	NA
RP11-10A14.9	2.51922	2.14575e-14	NA	NA	NA
RP11-473C18.3	2.51857	4.52576e-16	NA	NA	NA
RP11-41O4.2	2.51538	1.36386e-07	NA	NA	NA
CTD-2540B15.6	2.51518	5.26288e-08	NA	NA	NA
AF003626.1	2.51408	0.000495063	NA	NA	NA
LINC01411	2.51408	3.1586e-06	long intergenic non-protein coding RNA 1411	NA	RP11-267A15.1
RP11-417B4.2	2.51362	0.000175741	NA	NA	NA
RP4-724E16.2	2.51194	1.76491e-40	NA	NA	NA
LINC01426	2.51046	1.37545e-48	long intergenic non-protein coding RNA 1426	NA	NA
RP11-127I20.5	2.51037	6.93069e-37	NA	NA	NA
RP11-703M24.5	2.50936	8.8111e-06	NA	NA	NA
RP11-390F4.6	2.50688	2.71261e-14	NA	NA	NA
LINC01346	2.50623	0.000605431	long intergenic non-protein coding RNA 1346	NA	NA
RP11-338E21.3	2.50381	0.000343594	NA	NA	NA
RP11-172E10.1	2.50324	0.0016053	NA	NA	NA
AC012594.1	2.50222	7.46458e-08	NA	NA	NA
RP11-946P6.4	2.49923	1.08661e-10	NA	NA	NA
RP11-403H13.1	2.49737	0.000289626	NA	NA	NA
LINC01224	2.49708	3.04424e-15	long intergenic non-protein coding RNA 1224	NA	NA
RP11-1038A11.2	2.49631	4.79504e-06	NA	NA	NA
RP11-47I22.2	2.49421	9.77995e-26	NA	NA	NA
RP11-384C4.6	2.49411	5.2498e-05	NA	NA	NA
RP1-209A6.1	2.49308	2.35244e-07	NA	NA	NA
RP11-329E24.6	2.49184	0.000162891	NA	NA	NA
RP11-535A19.1	2.48748	8.51078e-12	NA	NA	NA
CTA-384D8.31	2.48654	3.69868e-18	NA	NA	NA
SAMSN1-AS1	2.48576	1.37672e-10	SAMSN1 antisense RNA 1	NA	NA
RP11-180I4.2	2.48541	4.87823e-12	NA	NA	NA
PTGES2-AS1	2.48344	9.98199e-22	PTGES2 antisense RNA 1 (head to head)	NA	NA
KB-1615E4.3	2.48019	7.68649e-12	NA	NA	NA
RP11-730K11.1	2.47971	2.45126e-14	NA	NA	NA
VCAN-AS1	2.47863	4.97978e-09	VCAN antisense RNA 1	NA	NA
RP11-543G18.1	2.47772	1.83938e-08	NA	NA	NA
RP11-552C15.1	2.4776	3.68249e-06	NA	NA	NA
RP11-486M23.1	2.4764	1.21458e-11	NA	NA	NA
RP11-545P7.9	2.47614	9.14363e-20	NA	NA	NA
RP11-244B22.10	2.47534	0.000623465	NA	NA	NA
CTB-4E7.1	2.47527	9.88713e-05	NA	NA	NA
RP11-332K15.1	2.46877	1.86355e-08	NA	NA	NA
RP11-328K2.1	2.46872	0.00540031	NA	NA	NA
RP11-1148O4.2	2.46712	5.90202e-08	NA	NA	NA
TYMSOS	2.46678	9.73436e-41	TYMS opposite strand	C18orf56	NA
AC005042.4	2.4666	1.37513e-25	NA	NA	NA
RP5-1119A7.14	2.46528	7.02231e-14	NA	NA	NA
GS1-279B7.1	2.46419	5.5594e-08	NA	NA	NA
RP11-141M3.6	2.46257	2.81335e-15	NA	NA	NA
RP11-342M21.2	2.46197	0.000711211	NA	NA	NA
RP11-319F12.2	2.4612	0.00322094	NA	NA	NA
RP11-498C9.4	2.46067	2.16273e-34	NA	NA	NA
RP11-379J5.5	2.4602	0.00263297	NA	NA	NA
RP11-274J7.2	2.45972	0.000156551	NA	NA	NA
LINC01322	2.45934	1.33476e-05	long intergenic non-protein coding RNA 1322	NA	NA
RP11-13E5.2	2.45879	2.63709e-05	NA	NA	NA
RP5-907C10.3	2.45852	2.29756e-17	NA	NA	NA
STX18-IT1	2.45809	0.000235168	STX18 intronic transcript 1	NA	NA
RP11-300E4.2	2.45622	5.12232e-07	NA	NA	NA
CTD-2256P15.1	2.4554	6.3965e-15	NA	NA	NA
KCCAT211	2.45468	1.95971e-19	NA	NA	NA
RP11-572N21.1	2.45379	0.000568652	NA	NA	NA
LINC01607	2.45282	2.17935e-34	long intergenic non-protein coding RNA 1607	NA	NA
CTD-2129N1.1	2.452	2.38478e-13	NA	NA	NA
HAGLROS	2.45187	3.83897e-21	HAGLR opposite strand (non-protein coding)	NA	NA
RP11-353N14.5	2.45102	4.36277e-21	NA	NA	NA
RP11-119K6.6	2.45096	9.57573e-08	NA	NA	NA
RP11-504P24.9	2.45011	1.35734e-23	NA	NA	NA
AC024560.2	2.44962	6.96614e-15	NA	NA	NA
DDX11-AS1	2.44873	4.06148e-59	DDX11 antisense RNA 1	NA	NA
FGF12-AS2	2.44805	8.79671e-08	FGF12 antisense RNA 2	NA	NA
TBC1D3P1-DHX40P1	2.44791	2.5902e-05	TBC1D3P1-DHX40P1 readthrough, transcribed pseudogene	NA	NA
AC069513.4	2.44678	6.209e-22	NA	NA	NA
RP11-748C4.1	2.44518	0.00949159	NA	NA	NA
CTD-2139B15.4	2.44517	3.0465e-06	NA	NA	NA
CTC-137K3.1	2.44165	1.38573e-10	NA	NA	NA
RP11-204N11.1	2.4406	0.000647001	NA	NA	NA
RP11-391H12.8	2.43876	1.25495e-17	NA	NA	NA
RP11-897M7.4	2.43761	4.45387e-05	NA	NA	NA
RP11-586D19.2	2.43557	1.17839e-07	NA	NA	NA
RP11-264L1.4	2.43372	5.39792e-06	NA	NA	NA
AC073284.4	2.43365	5.90292e-08	NA	NA	NA
C11orf44	2.43319	1.93056e-07	chromosome 11 open reading frame 44	NA	FLJ39058
MIR9-3HG	2.432	1.20387e-19	MIR9-3 host gene	LINC00925	NA
RP11-91I20.4	2.43195	4.31637e-05	NA	NA	NA
RP11-306B9.1	2.4304	0.000216492	NA	NA	NA
AF131216.5	2.43013	3.41014e-06	NA	NA	NA
HOTTIP	2.42965	2.0479e-05	HOXA distal transcript antisense RNA	NCRNA00213	HOXA-AS6;RP1-170O19.3;HOXA13-AS1
AC012360.6	2.42747	3.17728e-22	NA	NA	NA
RP11-408N14.1	2.42738	1.96269e-06	NA	NA	NA
RP11-1055B8.9	2.42203	4.02105e-20	NA	NA	NA
RP11-416N4.1	2.41922	1.68018e-06	NA	NA	NA
RP11-624L4.1	2.41822	1.13314e-23	NA	NA	NA
FAM83C-AS1	2.41813	1.56358e-15	FAM83C antisense RNA 1	C20orf120;NCRNA00154	dJ614O4.3
RP1-71H19.2	2.41809	3.22561e-10	NA	NA	NA
LA16c-321D4.2	2.41119	3.00642e-20	NA	NA	NA
AC108676.1	2.41114	1.28538e-20	NA	NA	NA
RP11-272B17.2	2.41002	0.00577707	NA	NA	NA
AC024592.9	2.40799	1.1453e-22	NA	NA	NA
LINC01143	2.40768	2.14316e-06	long intergenic non-protein coding RNA 1143	NA	NA
AC005624.2	2.40729	1.16912e-14	NA	NA	NA
RP11-279N8.1	2.40707	1.10761e-07	NA	NA	NA
CTD-2265O21.3	2.40625	3.98533e-07	NA	NA	NA
LINC00705	2.40385	3.72405e-06	long intergenic non-protein coding RNA 705	NA	NA
RP11-501O2.5	2.40136	0.00525641	NA	NA	NA
RP11-84D1.1	2.4004	1.13626e-17	NA	NA	NA
RP11-1102P22.2	2.39877	1.2114e-05	NA	NA	NA
AC092669.3	2.39778	3.70825e-08	NA	NA	NA
CTC-241F20.4	2.39566	4.12262e-08	NA	NA	NA
KB-173C10.2	2.39502	7.78914e-13	NA	NA	NA
AC011288.2	2.39405	1.16226e-07	NA	NA	NA
RP11-25B7.1	2.39161	6.95549e-05	NA	NA	NA
RP11-855O10.2	2.39075	5.04859e-16	NA	NA	NA
U47924.29	2.39017	9.01338e-17	NA	NA	NA
RP11-706C16.8	2.38959	7.33741e-05	NA	NA	NA
LINC00536	2.38892	1.79021e-07	long intergenic non-protein coding RNA 536	NA	NA
RP11-38M8.1	2.38856	2.74624e-21	NA	NA	NA
RP11-700A24.1	2.3875	5.78511e-30	NA	NA	NA
RP11-114F10.3	2.38694	2.56544e-05	NA	NA	NA
SPATA3-AS1	2.38619	9.85734e-12	SPATA3 antisense RNA 1 (head to head)	NA	NA
RP11-669C19.1	2.38608	0.000163619	NA	NA	NA
RP11-103C16.2	2.38468	7.89753e-10	NA	NA	NA
AC003986.6	2.38426	6.1076e-08	NA	NA	NA
RP5-991C6.4	2.38422	0.000186695	NA	NA	NA
RP11-9H20.2	2.38187	0.00320686	NA	NA	NA
AC092675.3	2.38028	3.45811e-11	NA	NA	NA
ARHGAP26-AS1	2.37986	3.54042e-09	ARHGAP26 antisense RNA 1	NA	NA
RP11-720D4.2	2.3798	0.00107536	NA	NA	NA
AC006262.6	2.37956	3.18278e-18	NA	NA	NA
AL035610.1	2.37799	2.60953e-07	NA	NA	NA
AC072062.3	2.3776	1.00903e-11	NA	NA	NA
AC145676.2	2.37645	1.80617e-19	NA	NA	NA
SLC2A1-AS1	2.37607	9.47762e-40	SLC2A1 antisense RNA 1	NA	NA
CTB-186G2.1	2.37463	2.71453e-10	NA	NA	NA
RP11-631F7.1	2.3737	1.13015e-05	NA	NA	NA
RP11-711K1.7	2.37324	2.25925e-05	NA	NA	NA
CTC-513N18.6	2.37027	1.78334e-08	NA	NA	NA
RC3H1-IT1	2.36891	4.08277e-05	RC3H1 intronic transcript 1	NA	NA
RP3-425C14.5	2.36783	5.17938e-16	NA	NA	NA
RP11-396C23.2	2.3668	2.21241e-48	NA	NA	NA
RP5-1011O1.2	2.36633	5.84053e-09	NA	NA	NA
LEMD1-AS1	2.36616	1.18849e-16	LEMD1 antisense RNA 1	NA	NA
RP11-424M24.3	2.36444	8.57352e-13	NA	NA	NA
RP11-177N22.3	2.3642	0.00295237	NA	NA	NA
RP11-192H23.7	2.36216	1.61614e-14	NA	NA	NA
RP11-619I22.1	2.36083	9.93954e-11	NA	NA	NA
RP11-29H23.4	2.36045	5.96779e-15	NA	NA	NA
RAPGEF4-AS1	2.36035	2.63144e-06	RAPGEF4 antisense RNA 1	NA	NA
RP1-313L4.3	2.35934	1.4001e-13	NA	NA	NA
AC011738.4	2.35703	3.00155e-13	NA	NA	NA
AC074366.3	2.3568	5.86592e-07	NA	NA	NA
RP11-108A14.1	2.35487	1.08531e-05	NA	NA	NA
RP11-401O9.4	2.35439	7.26325e-11	NA	NA	NA
RP11-185E12.2	2.35195	4.78758e-05	NA	NA	NA
AC053503.4	2.35154	1.54078e-22	NA	NA	NA
RP5-1061H20.4	2.35105	1.61885e-68	NA	NA	NA
TRIM31-AS1	2.3509	1.616e-27	TRIM31 antisense RNA 1	NA	NA
AC016831.7	2.35067	1.06729e-16	NA	NA	NA
AC092535.3	2.35065	8.69457e-15	NA	NA	NA
LA16c-335H7.2	2.35037	3.871e-07	NA	NA	NA
RP1-140K8.5	2.34656	1.6004e-17	NA	NA	NA
RP11-52J3.2	2.34589	9.74899e-05	NA	NA	NA
AC073957.15	2.34551	3.16067e-08	NA	NA	NA
LINC01087	2.3435	5.41266e-05	long intergenic non-protein coding RNA 1087	NA	NA
LL22NC03-102D1.18	2.34301	6.27538e-08	NA	NA	NA
PCAT7	2.34192	5.08128e-25	prostate cancer associated transcript 7 (non-protein coding)	NA	PCAN-R2
RP11-70J12.1	2.3417	0.0008428	NA	NA	NA
LINC01583	2.34164	1.6988e-11	long intergenic non-protein coding RNA 1583	NA	NA
PHACTR2-AS1	2.33663	5.7443e-06	PHACTR2 antisense RNA 1	NA	NA
CTD-2510F5.4	2.33637	1.81694e-43	NA	NA	NA
RP11-118E18.1	2.33461	4.09732e-06	NA	NA	NA
RP11-542K23.9	2.33369	7.23691e-09	NA	NA	NA
CTD-2340D6.2	2.33362	4.93591e-08	NA	NA	NA
RP11-139E19.3	2.33136	0.00447289	NA	NA	NA
AC093375.1	2.3296	3.26616e-19	NA	NA	NA
AC009518.8	2.32924	0.000412897	NA	NA	NA
RP11-15G16.1	2.32882	0.000743889	NA	NA	NA
RP11-25L3.1	2.32772	1.38422e-06	NA	NA	NA
CTD-2251F13.1	2.32763	0.00207288	NA	NA	NA
RP5-1170K4.7	2.32668	1.0406e-06	NA	NA	NA
RP11-190D6.1	2.32565	0.00400211	NA	NA	NA
C1orf220	2.3253	2.83712e-41	chromosome 1 open reading frame 220	NA	FLJ35530
RP3-403L10.3	2.32462	0.00182912	NA	NA	NA
AC005330.2	2.32385	3.30604e-15	NA	NA	NA
RP11-330A16.1	2.3231	8.98878e-10	NA	NA	NA
RP11-98C1.2	2.32174	0.00875614	NA	NA	NA
RP11-724M22.1	2.32119	1.20558e-05	NA	NA	NA
RP11-290L1.5	2.32014	4.86152e-06	NA	NA	NA
RP11-268G12.3	2.31991	3.07867e-05	NA	NA	NA
IL20RB-AS1	2.31895	1.86066e-05	IL20RB antisense RNA 1	NA	NA
AC004593.3	2.31741	0.000625731	NA	NA	NA
CTD-2576D5.1	2.31686	4.61776e-06	NA	NA	NA
C8orf17	2.31582	1.30773e-05	chromosome 8 open reading frame 17	NA	MOST-1
TCEAL3-AS1	2.31457	2.38354e-07	TCEAL3 antisense RNA 1	NA	NA
RP11-196H14.2	2.31398	6.83599e-05	NA	NA	NA
RP11-21A7A.4	2.31303	1.92562e-07	NA	NA	NA
KB-1205A7.2	2.31295	1.14469e-05	NA	NA	NA
AC015933.2	2.31259	0.00019129	NA	NA	NA
RP11-434D9.2	2.3123	2.22578e-08	NA	NA	NA
RP11-661A12.9	2.30842	6.25385e-21	NA	NA	NA
RP11-94P11.4	2.30742	0.00127884	NA	NA	NA
RP11-5O23.2	2.30734	1.40374e-05	NA	NA	NA
AC104654.1	2.30674	6.31637e-10	NA	NA	NA
RP11-104E19.1	2.30653	1.17321e-07	NA	NA	NA
RP11-16D22.2	2.30583	4.90417e-08	NA	NA	NA
CTA-390C10.9	2.30576	2.4324e-06	NA	NA	NA
RP11-98D18.17	2.30565	9.17886e-21	NA	NA	NA
SCHLAP1	2.30358	0.00957976	SWI/SNF complex antagonist associated with prostate cancer 1 (non-protein coding)	LINC00913	SChLAP1;PCAT11
RP1-5O6.4	2.3027	1.8333e-05	NA	NA	NA
AC007386.4	2.30238	2.07334e-25	NA	NA	NA
RP4-669H2.1	2.29843	2.52314e-12	NA	NA	NA
CTC-338M12.9	2.29663	1.74301e-07	NA	NA	NA
RP11-10C8.2	2.29544	0.00571824	NA	NA	NA
RP11-109E24.1	2.29543	5.52767e-10	NA	NA	NA
RP4-631H13.2	2.29542	4.80637e-07	NA	NA	NA
AC007078.4	2.29535	1.82325e-08	NA	NA	NA
RP11-12K22.1	2.29485	0.0153129	NA	NA	NA
RP3-495K2.2	2.29434	1.63035e-09	NA	NA	NA
RP11-52J3.3	2.29378	0.00408859	NA	NA	NA
BRWD1-IT1	2.29334	0.000129233	BRWD1 intronic transcript 1	NA	NA
LA16c-329F2.2	2.293	5.62714e-17	NA	NA	NA
RP11-174G6.1	2.29202	1.50611e-16	NA	NA	NA
AC006946.17	2.29183	2.15811e-10	NA	NA	NA
RP11-1250I15.2	2.29082	4.95237e-06	NA	NA	NA
LINC01399	2.29064	2.96086e-06	long intergenic non-protein coding RNA 1399	NA	NA
AC002511.2	2.29025	7.12486e-07	NA	NA	NA
ARHGEF3-AS1	2.28852	0.0110385	ARHGEF3 antisense RNA 1	NA	NA
RP13-895J2.3	2.28671	3.50817e-06	NA	NA	NA
RP3-468O1.6	2.2864	1.48557e-07	NA	NA	NA
RP11-517C16.4	2.28599	1.93575e-11	NA	NA	NA
CTD-2315M5.2	2.28565	0.000572229	NA	NA	NA
RP11-630D6.5	2.2853	1.07231e-07	NA	NA	NA
AC068580.7	2.28525	8.92813e-07	NA	NA	NA
AC009236.2	2.28523	1.63136e-06	NA	NA	NA
RP11-431M3.1	2.28517	0.000201805	NA	NA	NA
RP11-33N16.2	2.28211	0.00037297	NA	NA	NA
KB-173C10.1	2.28173	1.75836e-09	NA	NA	NA
RP11-485G7.6	2.27843	1.70002e-20	NA	NA	NA
RP11-576D8.4	2.27757	2.15812e-12	NA	NA	NA
LINC00665	2.2765	9.93263e-33	long intergenic non-protein coding RNA 665	NA	NA
RP5-908M14.10	2.27505	7.17197e-37	NA	NA	NA
RP11-364P22.2	2.27419	5.3456e-06	NA	NA	NA
RP11-173C1.1	2.27396	2.03182e-12	NA	NA	NA
RP11-390B4.3	2.2735	4.39214e-09	NA	NA	NA
RP11-1134I14.8	2.27249	2.31071e-26	NA	NA	NA
RP11-190J23.1	2.27163	0.0313123	NA	NA	NA
RP11-398M15.1	2.26897	9.13695e-07	NA	NA	NA
U52111.14	2.26785	4.95319e-32	NA	NA	NA
RP11-308D13.3	2.26772	2.3572e-05	NA	NA	NA
RP11-445P19.3	2.26751	0.000788512	NA	NA	NA
RP11-319G9.1	2.26639	0.000630146	NA	NA	NA
RP11-432I5.2	2.26432	5.71563e-13	NA	NA	NA
OVAAL	2.26414	3.29332e-06	ovarian adenocarcinoma amplified long non-coding RNA	NA	LINC01131;OVAL
RP11-141A19.1	2.26401	0.000176882	NA	NA	NA
GRM5-AS1	2.26338	2.41573e-08	GRM5 antisense RNA 1	NA	NA
RP13-895J2.6	2.26253	9.7299e-05	NA	NA	NA
RP11-875O11.3	2.25977	2.16812e-31	NA	NA	NA
LINC00857	2.25926	2.03044e-59	long intergenic non-protein coding RNA 857	NA	NA
RP1-63G5.7	2.25788	7.24631e-08	NA	NA	NA
RP11-126H7.4	2.25763	2.10647e-05	NA	NA	NA
RP11-123K3.9	2.25763	1.90195e-10	NA	NA	NA
LA16c-352F7.1	2.25667	2.66703e-09	NA	NA	NA
RP11-546J1.1	2.25628	3.27017e-29	NA	NA	NA
RP11-380M21.3	2.25591	0.018617	NA	NA	NA
RP11-335K5.3	2.25535	1.67713e-06	NA	NA	NA
SLC9A9-AS1	2.25472	0.0209752	SLC9A9 antisense RNA 1	NA	NA
FLJ36000	2.25295	0.0100134	NA	NA	NA
LINC01551	2.25278	0.00273208	long intergenic non-protein coding RNA 1551	C14orf23	NA
RP11-338L22.2	2.25274	0.000163345	NA	NA	NA
RP11-157L3.12	2.25123	3.73098e-06	NA	NA	NA
LINC00330	2.24835	1.26005e-09	long intergenic non-protein coding RNA 330	NCRNA00330	NA
RP1-179N16.6	2.24829	1.64057e-37	NA	NA	NA
RP11-474P2.6	2.24635	7.84217e-23	NA	NA	NA
AC104699.1	2.24598	1.06055e-20	NA	NA	NA
RP11-118K6.3	2.24376	5.52889e-25	NA	NA	NA
RP11-626P14.1	2.24352	0.000206996	NA	NA	NA
LINC00706	2.24346	6.40249e-07	long intergenic non-protein coding RNA 706	NA	NA
CTD-2066L21.1	2.24275	0.000590222	NA	NA	NA
RP11-100E13.1	2.2424	8.82318e-12	NA	NA	NA
AC099342.1	2.24019	5.14831e-07	NA	NA	NA
RP11-310P5.1	2.23715	5.51483e-09	NA	NA	NA
DEPDC1-AS1	2.23579	4.52393e-11	DEPDC1 antisense RNA 1	NA	NA
RP11-416A14.1	2.23361	3.89098e-08	NA	NA	NA
RP11-16L21.7	2.23263	5.43397e-08	NA	NA	NA
RP11-117L5.1	2.2324	1.89648e-06	NA	NA	NA
PROX1-AS1	2.23162	1.06545e-11	PROX1 antisense RNA 1	NA	NA
RP1-244F24.1	2.22956	9.78008e-32	NA	NA	NA
CTD-2616J11.16	2.22831	1.81057e-09	NA	NA	NA
RP11-384C4.7	2.22711	1.49304e-05	NA	NA	NA
SNAP47-AS1	2.22706	5.81519e-10	SNAP47 antisense RNA 1	SNAP47-IT1	NA
LA16c-349E10.1	2.22642	9.85114e-15	NA	NA	NA
CTD-2653B5.1	2.22556	0.00111148	NA	NA	NA
CTD-2523D13.2	2.22483	7.50834e-20	NA	NA	NA
C18orf15	2.2247	3.75153e-05	chromosome 18 open reading frame 15	NA	FLJ31338;HsT3231
LINC01450	2.2231	1.11089e-05	long intergenic non-protein coding RNA 1450	NA	NA
FER1L6-AS2	2.22255	0.000132145	FER1L6 antisense RNA 2	C8orf78	FLJ32770
FGF12-AS3	2.22219	1.31639e-05	FGF12 antisense RNA 3	NA	NA
RP11-614F17.2	2.22193	0.00177488	NA	NA	NA
CTD-2021J15.1	2.22147	1.21675e-08	NA	NA	NA
TBL1XR1-AS1	2.2213	3.38809e-08	TBL1XR1 antisense RNA 1	NA	NA
RP11-337A23.6	2.22024	0.000294054	NA	NA	NA
RP11-344N10.2	2.2199	1.03409e-05	NA	NA	NA
CTD-2363C16.1	2.21947	0.0125716	NA	NA	NA
RP3-359N14.2	2.21839	4.23008e-05	NA	NA	NA
RP11-881M11.4	2.21582	1.67435e-10	NA	NA	NA
RP11-626G11.4	2.21391	9.82434e-23	NA	NA	NA
C10orf126	2.21378	0.00156056	chromosome 10 open reading frame 126	NA	MGC45541;bA492M23.1
RP11-394A14.2	2.21329	0.000247256	NA	NA	NA
SNHG4	2.21198	2.7601e-43	small nucleolar RNA host gene 4	NA	U19H;NCRNA00059
RP11-663N22.1	2.21059	3.97192e-11	NA	NA	NA
RP11-1250I15.1	2.20976	0.00851666	NA	NA	NA
RP1-292B18.3	2.20886	5.96213e-05	NA	NA	NA
RP11-353N14.4	2.20832	1.13232e-17	NA	NA	NA
AC005808.3	2.20792	6.39258e-06	NA	NA	NA
CTB-1I21.1	2.20736	0.00278731	NA	NA	NA
ITGB5-AS1	2.20586	1.74195e-06	ITGB5 antisense RNA 1	NA	NA
RP11-685A21.1	2.20577	0.00199078	NA	NA	NA
RP11-525G13.2	2.20541	5.30987e-18	NA	NA	NA
RP11-401O9.3	2.20434	2.67252e-08	NA	NA	NA
RP11-108M12.3	2.20431	1.06777e-09	NA	NA	NA
RP11-13P5.2	2.20428	1.43099e-18	NA	NA	NA
CTD-2647E9.3	2.20428	2.54997e-06	NA	NA	NA
RP4-799P18.2	2.20394	4.39293e-11	NA	NA	NA
FLJ16779	2.20315	6.89569e-14	NA	NA	NA
RP11-65J3.2	2.20232	9.39002e-08	NA	NA	NA
RP11-732M18.4	2.19966	6.466e-05	NA	NA	NA
RP11-173A16.2	2.19824	4.12262e-08	NA	NA	NA
RP11-474P2.5	2.19743	3.44705e-05	NA	NA	NA
RP11-120K18.2	2.19737	3.14868e-12	NA	NA	NA
RP11-158G18.1	2.19703	0.0294048	NA	NA	NA
RP11-685G9.2	2.1952	5.31742e-07	NA	NA	NA
AC064852.4	2.19414	0.0020433	NA	NA	NA
RP11-93K22.6	2.19373	2.2972e-09	NA	NA	NA
RP11-1057B6.1	2.19282	1.69561e-08	NA	NA	NA
RP11-5L12.1	2.19237	0.000416645	NA	NA	NA
AC005355.2	2.19009	9.07016e-19	NA	NA	NA
DOCK9-AS1	2.18966	0.00519468	DOCK9 antisense RNA 1	NA	NA
SOX21-AS1	2.18959	1.89179e-13	SOX21 antisense RNA 1 (head to head)	NA	NA
RP11-452H21.2	2.18739	0.00175241	NA	NA	NA
KCNQ5-AS1	2.18592	0.00631204	KCNQ5 antisense RNA 1	NA	NA
CTD-2542C24.5	2.18489	4.41306e-06	NA	NA	NA
RP11-95G17.2	2.18352	2.39746e-07	NA	NA	NA
RP11-667K14.10	2.18347	0.000265769	NA	NA	NA
AC007750.5	2.1821	2.68118e-24	NA	NA	NA
CLYBL-AS2	2.17905	2.34936e-05	CLYBL antisense RNA 2	NA	NA
C5orf17	2.17868	8.64709e-07	chromosome 5 open reading frame 17	NA	FLJ34836
RP11-44F21.5	2.17814	2.17237e-19	NA	NA	NA
RP5-872K7.7	2.17497	5.01402e-06	NA	NA	NA
C9orf173-AS1	2.17482	1.93895e-19	C9orf173 antisense RNA 1	NA	NA
CTD-2297D10.2	2.17286	6.15311e-09	NA	NA	NA
RP11-159D12.11	2.17141	3.11607e-09	NA	NA	NA
RP11-296K13.4	2.17081	1.56296e-06	NA	NA	NA
GS1-72M22.1	2.16831	4.69101e-06	NA	NA	NA
RP11-550A5.2	2.16683	3.21537e-12	NA	NA	NA
RP11-146I2.1	2.16633	5.71123e-13	NA	NA	NA
RP11-69C13.1	2.16585	0.000326289	NA	NA	NA
RP1-91J24.3	2.16477	0.000195118	NA	NA	NA
AC096669.3	2.16462	0.00491034	NA	NA	NA
LINC00440	2.16456	0.00157248	long intergenic non-protein coding RNA 440	NA	NA
CTD-2509G16.5	2.16417	1.06398e-18	NA	NA	NA
RP11-419J16.1	2.16294	2.71175e-08	NA	NA	NA
RP11-369C8.1	2.16255	0.00231356	NA	NA	NA
LINC01269	2.16243	7.61971e-16	long intergenic non-protein coding RNA 1269	NA	NA
RP4-784A16.4	2.16213	4.93859e-05	NA	NA	NA
RP11-760D2.5	2.16133	0.000421654	NA	NA	NA
RP11-126L15.4	2.16124	1.355e-32	NA	NA	NA
AC008063.2	2.16063	1.54636e-15	NA	NA	NA
AP000479.1	2.15956	0.000205235	NA	NA	NA
LINC01449	2.15816	3.47566e-09	long intergenic non-protein coding RNA 1449	NA	NA
RP11-374A4.1	2.15648	4.57474e-06	NA	NA	NA
RP11-181K12.1	2.15577	3.8452e-09	NA	NA	NA
AP001619.3	2.15563	1.79335e-09	NA	NA	NA
RP4-677H15.4	2.1555	0.000456521	NA	NA	NA
RP11-108K3.3	2.15544	2.00876e-06	NA	NA	NA
LINC01594	2.15406	2.37076e-08	long intergenic non-protein coding RNA 1594	NA	TCONS_l2_00015893
TESC-AS1	2.15398	5.10213e-07	TESC antisense RNA 1 (head to head)	NA	NA
LINC00698	2.15395	1.81406e-07	long intergenic non-protein coding RNA 698	NA	NA
RP11-815M8.1	2.15387	5.92728e-17	NA	NA	NA
RP11-517H2.6	2.15367	5.5637e-17	NA	NA	NA
RP5-940J5.3	2.15354	5.12797e-19	NA	NA	NA
AC093381.2	2.15203	0.0168724	NA	NA	NA
RP11-110L15.2	2.1509	5.27876e-06	NA	NA	NA
RP11-1149M10.1	2.14975	0.000751163	NA	NA	NA
AP000998.2	2.14935	0.00309599	NA	NA	NA
LINC00519	2.14791	4.12224e-19	long intergenic non-protein coding RNA 519	C14orf30	NA
RNF144A-AS1	2.14662	8.67522e-26	RNF144A antisense RNA 1	NA	NA
RP11-463J10.2	2.14597	0.0261657	NA	NA	NA
RP11-410N8.3	2.14571	7.72079e-06	NA	NA	NA
CTD-2311M21.3	2.14324	7.7728e-11	NA	NA	NA
RP11-731F5.1	2.14318	2.82124e-08	NA	NA	NA
RP11-80I3.1	2.14288	6.64415e-07	NA	NA	NA
RP11-139H14.5	2.1421	6.42189e-09	NA	NA	NA
CTB-49A3.2	2.14156	9.42822e-11	NA	NA	NA
RP11-165D6.1	2.14032	5.17952e-06	NA	NA	NA
RP4-714D9.2	2.13942	0.00990421	NA	NA	NA
RP11-510M2.5	2.13894	2.72383e-09	NA	NA	NA
RP11-546K22.1	2.13885	1.65128e-10	NA	NA	NA
RP11-495P10.6	2.13757	2.32721e-06	NA	NA	NA
AC092198.1	2.13596	3.00294e-09	NA	NA	NA
RP11-508N12.2	2.13524	0.00137791	NA	NA	NA
CTD-2236F14.1	2.13425	0.00417693	NA	NA	NA
AL122127.25	2.13326	1.77449e-12	NA	NA	NA
RP11-307L3.4	2.13249	0.00076991	NA	NA	NA
BFSP2-AS1	2.13209	5.36585e-10	BFSP2 antisense RNA 1	NA	MGC2848
AL078471.5	2.13196	0.0452142	NA	NA	NA
HAR1B	2.1301	3.23414e-11	highly accelerated region 1B (non-protein coding)	NA	HAR1R;NCRNA00065;LINC00065
CTD-2515C13.2	2.12997	0.0224428	NA	NA	NA
AC114730.3	2.12898	2.39735e-13	NA	NA	NA
AC133106.2	2.12654	0.00282536	NA	NA	NA
AC096579.15	2.12534	3.0598e-16	NA	NA	NA
RP11-261C10.4	2.12463	0.0336685	NA	NA	NA
LINC01356	2.12453	1.36077e-11	long intergenic non-protein coding RNA 1356	NA	NA
RP11-93O14.3	2.1238	3.16376e-06	NA	NA	NA
RP11-115H15.2	2.12342	0.00200393	NA	NA	NA
RP11-524H19.2	2.12116	4.75938e-05	NA	NA	NA
RP11-278J6.5	2.1206	0.000508085	NA	NA	NA
RP1-102H19.7	2.12006	5.43607e-05	NA	NA	NA
RP11-1197K16.2	2.11993	1.97698e-07	NA	NA	NA
RP11-73M7.1	2.1194	2.97736e-15	NA	NA	NA
CHODL-AS1	2.11889	0.000287556	CHODL antisense RNA 1	C21orf39;NCRNA00157	NA
AC106053.1	2.11858	7.49949e-05	NA	NA	NA
AE000658.31	2.11833	2.19689e-08	NA	NA	NA
RP11-276H1.2	2.11623	0.00219579	NA	NA	NA
RP11-133K1.11	2.11456	2.78389e-09	NA	NA	NA
CTD-2194D22.3	2.11345	0.0214219	NA	NA	NA
CTD-2340D6.1	2.11314	0.000516457	NA	NA	NA
RP11-132A1.4	2.11148	1.04394e-24	NA	NA	NA
RP11-423E7.2	2.11061	3.42326e-14	NA	NA	NA
RP11-403A21.3	2.1106	1.27217e-05	NA	NA	NA
AC023481.1	2.11009	4.36067e-05	NA	NA	NA
H19	2.10851	9.83205e-11	H19, imprinted maternally expressed transcript (non-protein coding)	NA	D11S813E;ASM;ASM1;NCRNA00008;LINC00008
LINC01615	2.10777	1.79836e-19	long intergenic non-protein coding RNA 1615	NA	NA
RP11-479J7.2	2.10763	2.09508e-09	NA	NA	NA
LINC00589	2.10749	7.46168e-13	long intergenic non-protein coding RNA 589	C8orf75	NA
AC022182.1	2.10743	2.85273e-17	NA	NA	NA
RP4-781K5.5	2.10715	0.00154959	NA	NA	NA
RP11-556I14.1	2.10579	0.0001447	NA	NA	NA
FLJ12825	2.10551	3.49513e-19	NA	NA	NA
RP11-469H8.6	2.10531	8.20632e-11	NA	NA	NA
CTD-2216M2.1	2.10505	0.0255241	NA	NA	NA
RP11-556E13.1	2.10438	1.49535e-18	NA	NA	NA
RP11-968A15.2	2.10437	8.70714e-26	NA	NA	NA
CTC-575I10.1	2.10394	2.39453e-06	NA	NA	NA
RP11-14C10.3	2.10002	5.89437e-07	NA	NA	NA
RP11-678G15.1	2.09871	0.0273402	NA	NA	NA
RP11-168F9.2	2.09846	3.6586e-19	NA	NA	NA
RP11-15B17.4	2.09798	6.01075e-06	NA	NA	NA
RP11-1000B6.2	2.09751	3.5736e-07	NA	NA	NA
RP11-540A21.2	2.0974	5.86348e-38	NA	NA	NA
RP11-495K9.6	2.09662	0.000356208	NA	NA	NA
RP11-546O6.4	2.09639	3.30541e-06	NA	NA	NA
RP11-139I14.2	2.09627	1.73939e-08	NA	NA	NA
LA16c-325D7.1	2.0956	2.34593e-17	NA	NA	NA
RP5-965G21.5	2.09552	2.73317e-05	NA	NA	NA
AC064874.1	2.09434	0.000789809	NA	NA	NA
LINC01397	2.09404	7.71219e-09	long intergenic non-protein coding RNA 1397	NA	NA
AC009005.2	2.09316	1.49055e-37	NA	NA	NA
RP1-46F2.3	2.09279	0.000144077	NA	NA	NA
RP11-367F23.2	2.09234	1.47673e-06	NA	NA	NA
RP11-52L5.6	2.09231	0.00026192	NA	NA	NA
RP11-692P14.1	2.09215	3.22436e-08	NA	NA	NA
RP11-484N16.1	2.09189	4.81162e-07	NA	NA	NA
RP4-784A16.3	2.09177	6.76039e-07	NA	NA	NA
RP11-108M9.6	2.09163	1.09116e-09	NA	NA	NA
ALG9-IT1	2.09043	0.00547221	ALG9 intronic transcript 1	NA	NA
RP11-210K20.5	2.08955	9.82201e-07	NA	NA	NA
RP11-702F3.1	2.08913	0.000297127	NA	NA	NA
RP11-624C23.1	2.08857	3.75062e-10	NA	NA	NA
AC002463.3	2.08767	0.0139937	NA	NA	NA
USP12-AS1	2.08639	0.00720863	USP12 antisense RNA 1	NA	NA
AC015923.1	2.0855	4.74565e-06	NA	NA	NA
RP11-129M6.1	2.08525	7.12868e-07	NA	NA	NA
RP11-268P4.6	2.08487	1.94026e-05	NA	NA	NA
RP11-94A24.1	2.08474	2.09342e-06	NA	NA	NA
RP11-146F11.5	2.08388	3.92394e-22	NA	NA	NA
AC010974.3	2.08321	7.69003e-06	NA	NA	NA
CTD-2315E11.1	2.08278	1.01551e-05	NA	NA	NA
RP11-108L7.15	2.08226	1.17645e-35	NA	NA	NA
RP11-28G8.1	2.08215	2.38323e-06	NA	NA	NA
LA16c-312E8.4	2.08122	8.64732e-12	NA	NA	NA
AC114730.5	2.08098	1.85252e-06	NA	NA	NA
RP1-137K2.2	2.08084	0.00324612	NA	NA	NA
TTC3-AS1	2.08045	6.41859e-14	TTC3 antisense RNA 1	NA	NA
RP11-92K15.1	2.08027	0.00147547	NA	NA	NA
RP5-1174N9.2	2.07948	2.92672e-14	NA	NA	NA
RP1-142L7.9	2.07797	4.62002e-08	NA	NA	NA
RP11-6B19.1	2.07635	0.000164591	NA	NA	NA
CTD-2371O3.2	2.07443	2.33847e-14	NA	NA	NA
LNX1-AS2	2.07402	5.94408e-12	LNX1 antisense RNA 2	NA	NA
RP3-512B11.3	2.07349	3.81308e-26	NA	NA	NA
AC006552.1	2.07316	0.000402213	NA	NA	NA
LL22NC03-N14H11.1	2.07257	3.92273e-14	NA	NA	NA
CTD-2116N20.1	2.07229	1.78839e-13	NA	NA	NA
RP11-21A7A.2	2.07211	2.07902e-08	NA	NA	NA
LINC01535	2.07198	1.42773e-17	long intergenic non-protein coding RNA 1535	NA	NA
RP11-326C3.2	2.07177	2.91692e-16	NA	NA	NA
RP11-697H9.2	2.07114	1.47031e-06	NA	NA	NA
GPR1-AS	2.07108	0.00256285	GPR1 antisense RNA	GPR1-AS1	GPR1AS
RP11-55K13.1	2.06989	4.03114e-23	NA	NA	NA
RP11-486P11.1	2.06956	6.69658e-05	NA	NA	NA
RP1-267L14.3	2.0685	3.74154e-05	NA	NA	NA
RP11-545D19.1	2.0672	0.00459792	NA	NA	NA
RP11-78B10.2	2.06656	0.000109329	NA	NA	NA
AC008703.1	2.06572	5.62317e-05	NA	NA	NA
RP4-680D5.8	2.06501	1.10149e-11	NA	NA	NA
CTA-972D3.2	2.06407	3.06139e-09	NA	NA	NA
CTD-2342N23.3	2.06379	5.49575e-14	NA	NA	NA
AC114765.1	2.06367	1.97179e-05	NA	NA	NA
RP11-567F11.2	2.06243	2.01893e-08	NA	NA	NA
CTA-392C11.1	2.06237	0.00883097	NA	NA	NA
CTD-2201E18.5	2.06102	1.12342e-20	NA	NA	NA
RP11-142M10.2	2.06043	0.000132557	NA	NA	NA
RP11-274H2.3	2.06017	3.77824e-12	NA	NA	NA
GS1-24F4.2	2.05992	1.85083e-07	NA	NA	NA
MIR3150B	2.05892	3.43062e-14	microRNA 3150b	NA	hsa-mir-3150b
RP5-1125A11.4	2.05885	6.10412e-05	NA	NA	NA
CTD-2171N6.1	2.05771	2.49775e-13	NA	NA	NA
AP000344.3	2.05618	8.00857e-11	NA	NA	NA
RP11-138H8.2	2.05475	0.000451804	NA	NA	NA
RP11-572O17.1	2.05386	6.71772e-33	NA	NA	NA
RP1-256G22.2	2.05369	1.98184e-07	NA	NA	NA
RP11-448G4.4	2.05293	0.0219372	NA	NA	NA
RP11-117L5.4	2.05281	0.0023624	NA	NA	NA
AIRN	2.05185	0.000769301	antisense of IGF2R non-protein coding RNA	NA	AIR;NCRNA00088;IGF2RAS;IGF2R-AS1
AC009313.1	2.05089	0.00873566	NA	NA	NA
LINC01393	2.05077	5.41874e-18	long intergenic non-protein coding RNA 1393	NA	NA
AC000095.11	2.04974	2.89771e-13	NA	NA	NA
CTB-37A13.1	2.04805	0.000114837	NA	NA	NA
CTC-244M17.1	2.04648	0.000199869	NA	NA	NA
RP11-674E16.4	2.04594	1.83863e-12	NA	NA	NA
RP4-536B24.2	2.04562	5.92948e-07	NA	NA	NA
ANKRD62P1-PARP4P3	2.04323	0.000280902	ANKRD62P1-PARP4P3 readthrough, transcribed pseudogene	NA	VWFP1-ANKRD62P1-PARP4P3
RP11-157E21.1	2.04047	9.71698e-08	NA	NA	NA
LINC00308	2.03969	0.00428336	long intergenic non-protein coding RNA 308	C21orf74;NCRNA00308	PRED16
SMG6-IT1	2.03832	0.0085214	SMG6 intronic transcript 1	C17orf6	NA
RP11-221N13.4	2.03831	0.00507879	NA	NA	NA
RP5-963E22.6	2.03829	4.41717e-32	NA	NA	NA
RP11-501C14.5	2.03737	0.0369416	NA	NA	NA
RP13-487P22.1	2.03557	1.58671e-07	NA	NA	NA
RP11-313L6.2	2.03474	0.00119222	NA	NA	NA
RP11-699A5.2	2.03423	1.24569e-05	NA	NA	NA
RP11-98D18.9	2.03415	2.77433e-44	NA	NA	NA
RP11-85I21.1	2.03406	0.00307508	NA	NA	NA
CTC-563A5.2	2.03374	6.20677e-09	NA	NA	NA
STAU2-AS1	2.03282	3.44839e-22	STAU2 antisense RNA 1	NA	NA
RP11-817J15.3	2.03251	7.04671e-06	NA	NA	NA
LINC00342	2.0323	3.29028e-17	long intergenic non-protein coding RNA 342	NCRNA00342	NA
RP11-30K9.5	2.03178	2.30679e-09	NA	NA	NA
RP5-867C24.4	2.03127	8.10924e-05	NA	NA	NA
CTB-60B18.12	2.03053	8.51328e-08	NA	NA	NA
RP11-235G24.3	2.0305	0.0143855	NA	NA	NA
RBAKDN	2.03003	1.53062e-07	RBAK downstream neighbor (non-protein coding)	NA	NA
CTA-397H3.3	2.02918	2.5304e-08	NA	NA	NA
RP1-30E17.2	2.02712	1.68352e-05	NA	NA	NA
FOXCUT	2.02638	4.59051e-08	FOXC1 upstream transcript (non-protein coding)	LINC01379	TCONS_00011636
RP11-270M14.4	2.02596	0.00152986	NA	NA	NA
RP11-844P9.5	2.02528	9.14831e-12	NA	NA	NA
RP11-364P22.3	2.02512	0.00091429	NA	NA	NA
RP11-346D14.1	2.02493	1.36905e-05	NA	NA	NA
CTD-2349P21.6	2.02416	1.70425e-09	NA	NA	NA
RP11-1029J19.4	2.02396	1.17309e-16	NA	NA	NA
AC078852.1	2.02322	3.19799e-07	NA	NA	NA
BIRC6-AS1	2.02315	0.00811963	BIRC6 antisense RNA 1	NA	NA
RP11-553A10.1	2.02139	2.17229e-11	NA	NA	NA
THOC7-AS1	2.02047	2.80326e-06	THOC7 antisense RNA 1	NA	NA
ZNF252P-AS1	2.02017	1.27458e-28	ZNF252P antisense RNA 1	C8orf77	NA
RP11-547D24.1	2.02	1.1524e-15	NA	NA	NA
RP11-706D8.3	2.02	0.000362294	NA	NA	NA
RP11-108K14.12	2.01978	2.19558e-09	NA	NA	NA
RP11-649A18.4	2.01941	4.95891e-25	NA	NA	NA
RP11-311F12.2	2.01841	0.000138471	NA	NA	NA
RP3-380B8.4	2.01811	2.77647e-10	NA	NA	NA
LINC00543	2.01741	2.38067e-11	long intergenic non-protein coding RNA 543	NA	NA
LINC00184	2.01628	1.06025e-12	long intergenic non-protein coding RNA 184	NCRNA00184	HANC
LINC01600	2.01487	2.10113e-11	long intergenic non-protein coding RNA 1600	C6orf195	FLJ31934;bA145H9.2
RP11-1399P15.1	2.01427	3.48461e-18	NA	NA	NA
RP5-965G21.4	2.01387	1.49233e-23	NA	NA	NA
RP11-648O15.2	2.01331	0.0315566	NA	NA	NA
RP5-1056H1.2	2.0124	3.93346e-23	NA	NA	NA
RP11-704M14.1	2.01218	0.000692526	NA	NA	NA
RP11-19J5.2	2.01176	5.77442e-05	NA	NA	NA
RP11-573D15.8	2.01133	7.56509e-16	NA	NA	NA
CTD-2021H9.2	2.01061	0.000943072	NA	NA	NA
RP11-619J20.1	2.00957	0.00126248	NA	NA	NA
RP11-61J19.2	2.00866	7.77596e-05	NA	NA	NA
RP11-1H15.2	2.00555	0.00681999	NA	NA	NA
RP11-456H18.2	2.00506	2.96543e-14	NA	NA	NA
LA16c-312E8.2	2.00495	5.60048e-09	NA	NA	NA
RP11-638F5.2	2.00452	1.17045e-06	NA	NA	NA
RP11-230C9.3	2.00404	0.0131136	NA	NA	NA
RP11-552M6.1	2.00402	0.00461004	NA	NA	NA
RP11-301G7.1	2.00305	0.0235374	NA	NA	NA
RP11-332J15.3	2.00281	5.11303e-13	NA	NA	NA
RP11-191N8.2	2.00143	1.35644e-12	NA	NA	NA
CTD-3023L14.2	2.0014	0.000182864	NA	NA	NA
PP14571	2.00038	8.36139e-16	NA	NA	NA
RP1-102K2.8	1.99963	1.13577e-16	NA	NA	NA
RP11-78C3.1	1.99954	3.57629e-06	NA	NA	NA
RP11-497G19.7	1.99938	1.40464e-07	NA	NA	NA
RP11-381P6.1	1.99889	1.00718e-06	NA	NA	NA
RP11-392B6.1	1.99815	0.000113446	NA	NA	NA
AC005301.8	1.99743	0.00925058	NA	NA	NA
AC006262.4	1.99664	0.000142631	NA	NA	NA
LINC01485	1.99603	4.28155e-11	long intergenic non-protein coding RNA 1485	NA	NA
RP11-502H18.2	1.99352	1.24112e-05	NA	NA	NA
RP11-377G16.2	1.99341	6.76339e-08	NA	NA	NA
DLEU7-AS1	1.99313	1.26477e-21	DLEU7 antisense RNA 1	NA	NA
PLS1-AS1	1.99207	0.0151211	PLS1 antisense RNA 1	NA	NA
AC007879.5	1.99084	1.27526e-30	NA	NA	NA
RP11-329J18.3	1.99069	2.23968e-05	NA	NA	NA
RP11-532L16.3	1.99067	2.50041e-05	NA	NA	NA
RP11-445N18.5	1.99058	6.93458e-05	NA	NA	NA
LINC01593	1.99014	0.000253335	long intergenic non-protein coding RNA 1593	NA	TCONS_00003364
LINC01133	1.98905	3.16067e-08	long intergenic non-protein coding RNA 1133	NA	NA
RP11-304L19.4	1.98866	4.87062e-08	NA	NA	NA
LINC01361	1.98813	1.61097e-06	long intergenic non-protein coding RNA 1361	NA	NA
AC098973.1	1.98807	0.00307487	NA	NA	NA
RP11-865I6.2	1.98753	8.82681e-07	NA	NA	NA
AC078852.2	1.98712	1.42148e-06	NA	NA	NA
RP11-489G11.3	1.98683	0.000104449	NA	NA	NA
RP11-384J4.2	1.98656	0.000116056	NA	NA	NA
CTB-92J24.2	1.98526	2.47558e-29	NA	NA	NA
RP11-667K14.9	1.98514	0.000246783	NA	NA	NA
CTD-2256P15.3	1.98482	1.50863e-11	NA	NA	NA
RP11-142A23.1	1.98418	1.48106e-06	NA	NA	NA
RP3-324O17.7	1.98394	1.04187e-08	NA	NA	NA
LNX1-AS1	1.98372	0.000358061	LNX1 antisense RNA 1	NA	NA
RP11-264E20.1	1.98371	3.29369e-09	NA	NA	NA
RP11-142A22.4	1.98327	8.36174e-05	NA	NA	NA
RP11-555G19.1	1.983	0.00114725	NA	NA	NA
CH507-528H12.1	1.98275	0.000355162	NA	NA	NA
AC023347.1	1.98252	0.0114833	NA	NA	NA
RP11-395N3.2	1.98174	3.50586e-14	NA	NA	NA
RP11-63A1.1	1.98086	3.85333e-10	NA	NA	NA
LA16c-395F10.1	1.98082	0.000125982	NA	NA	NA
RP11-474G23.3	1.98012	2.70587e-24	NA	NA	NA
RP13-991F5.2	1.97867	4.11606e-18	NA	NA	NA
LINC01205	1.97838	0.0100691	long intergenic non-protein coding RNA 1205	NA	NA
RP11-802D6.1	1.97821	1.15703e-16	NA	NA	NA
AP001962.3	1.97738	0.000108197	NA	NA	NA
RP11-510N19.5	1.97676	8.31784e-22	NA	NA	NA
LINC01012	1.97635	8.27268e-32	long intergenic non-protein coding RNA 1012	NA	NA
RP11-354P11.3	1.97577	3.27503e-05	NA	NA	NA
RP11-244G12.1	1.97564	0.00274727	NA	NA	NA
RP11-263C24.1	1.97468	0.00487353	NA	NA	NA
RP11-648K4.2	1.97443	0.0220202	NA	NA	NA
RP1-71H24.1	1.97417	2.63248e-07	NA	NA	NA
RP11-982M15.8	1.97373	9.48257e-15	NA	NA	NA
AC011753.5	1.9737	0.000547314	NA	NA	NA
C10orf71-AS1	1.97359	0.000184694	C10orf71 antisense RNA 1	NA	NA
RP11-525A16.4	1.97285	3.61697e-10	NA	NA	NA
LINC00582	1.97179	2.49252e-16	long intergenic non-protein coding RNA 582	NA	NA
RP11-20B24.6	1.97166	7.44406e-09	NA	NA	NA
RP11-466A19.7	1.97069	7.06148e-11	NA	NA	NA
LINC01192	1.97036	0.0074108	long intergenic non-protein coding RNA 1192	CT64	NA
RP11-177F15.1	1.97026	5.85487e-05	NA	NA	NA
RP11-243J18.2	1.968	0.000161175	NA	NA	NA
RP11-180O5.2	1.96709	1.57247e-12	NA	NA	NA
RP11-11N5.1	1.96672	2.43197e-05	NA	NA	NA
RP11-152P17.3	1.96603	0.0438635	NA	NA	NA
RP11-132N15.3	1.96581	5.71732e-07	NA	NA	NA
RP1-261G23.5	1.96516	0.000183573	NA	NA	NA
RP11-94H18.1	1.9646	7.84752e-09	NA	NA	NA
RP11-85B7.4	1.96459	0.0112767	NA	NA	NA
RP11-498M15.1	1.96443	0.00185503	NA	NA	NA
RP11-394I13.2	1.96433	3.24111e-25	NA	NA	NA
RP3-325F22.5	1.96376	7.97591e-25	NA	NA	NA
RP11-360L9.7	1.96311	6.28034e-08	NA	NA	NA
RP11-122A21.2	1.96289	0.00547569	NA	NA	NA
CTA-228A9.3	1.96241	3.02898e-23	NA	NA	NA
LARS2-AS1	1.96033	0.000162396	LARS2 antisense RNA 1	NA	NA
RP1-101D8.1	1.96031	0.000118813	NA	NA	NA
RP11-89M20.2	1.95988	0.0213637	NA	NA	NA
RP11-91H12.1	1.95921	0.000291108	NA	NA	NA
CTD-2091N23.1	1.95838	8.34204e-07	NA	NA	NA
RP1-118J21.25	1.95769	6.14374e-19	NA	NA	NA
RP11-123O10.4	1.95658	4.7198e-07	NA	NA	NA
RP11-845M18.7	1.95609	7.47834e-09	NA	NA	NA
LINC00592	1.95578	8.8512e-12	long intergenic non-protein coding RNA 592	NA	NA
RP11-6B4.1	1.9551	0.00105654	NA	NA	NA
AC097468.4	1.9542	1.09327e-17	NA	NA	NA
RP11-324L17.1	1.95268	1.61797e-05	NA	NA	NA
RP11-650K20.2	1.95242	0.0179516	NA	NA	NA
RP11-219O3.2	1.95215	0.0142956	NA	NA	NA
RP11-353N14.3	1.94991	7.65734e-06	NA	NA	NA
FLJ22447	1.94895	4.58834e-12	NA	NA	NA
CTD-3216D2.5	1.94888	6.16744e-22	NA	NA	NA
RP13-516M14.4	1.94814	1.64947e-18	NA	NA	NA
CTD-2215E18.2	1.9472	0.00046477	NA	NA	NA
LINC00958	1.94657	1.50269e-10	long intergenic non-protein coding RNA 958	NA	NA
RP11-409K20.6	1.94591	0.00107239	NA	NA	NA
RP11-217E22.5	1.94565	0.00544519	NA	NA	NA
C12orf80	1.94528	1.20313e-09	chromosome 12 open reading frame 80	NA	NA
AC010987.6	1.94524	2.6246e-05	NA	NA	NA
AC106876.2	1.94459	0.00148357	NA	NA	NA
AC053503.11	1.94457	2.40241e-05	NA	NA	NA
RP11-136K14.3	1.94456	0.000581938	NA	NA	NA
RP11-1275H24.2	1.94435	4.67804e-24	NA	NA	NA
RP11-1079H9.1	1.94311	0.00571029	NA	NA	NA
RP5-1033H22.2	1.94297	6.84674e-24	NA	NA	NA
RP3-443C4.2	1.94227	0.00475494	NA	NA	NA
DIO2-AS1	1.94192	0.00307487	DIO2 antisense RNA 1	NA	NA
SYNPR-AS1	1.94106	1.07937e-15	SYNPR antisense RNA 1	NA	NA
RP4-616B8.6	1.941	7.90739e-08	NA	NA	NA
AC016738.3	1.94068	2.67355e-07	NA	NA	NA
RP11-319E12.2	1.94006	0.00145359	NA	NA	NA
RP11-356M20.3	1.93997	0.000131156	NA	NA	NA
AC068858.1	1.93981	2.72101e-07	NA	NA	NA
RP11-66B24.2	1.93973	3.56136e-22	NA	NA	NA
RP11-77H9.6	1.93963	1.85522e-09	NA	NA	NA
RP4-800F24.1	1.9396	0.00251735	NA	NA	NA
LINC00456	1.93951	0.00350635	long intergenic non-protein coding RNA 456	NA	NA
KB-1184D12.1	1.93948	3.51722e-06	NA	NA	NA
C10orf91	1.93897	9.95016e-17	chromosome 10 open reading frame 91	NA	bA432J24.4
AP001619.2	1.93759	9.12748e-13	NA	NA	NA
RP4-539M6.21	1.93753	6.2421e-09	NA	NA	NA
RP11-285E9.5	1.93743	5.03993e-10	NA	NA	NA
HS6ST2-AS1	1.93723	0.0170766	HS6ST2 antisense RNA 1	NA	NA
LPP-AS1	1.93703	0.0116035	LPP antisense RNA 1	NA	NA
LINC00609	1.93637	1.86367e-05	long intergenic non-protein coding RNA 609	NA	NA
LINC01362	1.93611	0.000120562	long intergenic non-protein coding RNA 1362	NA	NA
RP11-655M14.13	1.93466	1.36426e-14	NA	NA	NA
CTB-50L17.5	1.93439	5.19288e-09	NA	NA	NA
ARHGAP26-IT1	1.93432	0.000267648	ARHGAP26 intronic transcript 1	NA	NA
RP11-1110F20.1	1.93389	0.000947459	NA	NA	NA
LA16c-329F2.1	1.93381	5.29345e-06	NA	NA	NA
MIR663AHG	1.93337	1.38473e-09	MIR663A host gene	NA	RP3-410C9.1
LINC01116	1.93315	1.06424e-12	long intergenic non-protein coding RNA 1116	NA	NA
LINC01281	1.93297	3.17521e-16	long intergenic non-protein coding RNA 1281	NA	NA
AL450992.2	1.93247	5.49354e-34	NA	NA	NA
RP11-739N20.2	1.93173	1.92536e-19	NA	NA	NA
RP11-1129I3.1	1.93109	0.000148039	NA	NA	NA
RP5-884M6.1	1.9307	1.38847e-08	NA	NA	NA
AC062028.1	1.93041	1.1831e-16	NA	NA	NA
RP11-354P11.8	1.93022	7.11744e-05	NA	NA	NA
RP4-669K10.8	1.92987	2.18794e-29	NA	NA	NA
UBE2Q1-AS1	1.9293	2.69227e-23	UBE2Q1 antisense RNA 1	NA	NA
CTC-484P3.3	1.92896	0.00226998	NA	NA	NA
AC006548.28	1.92839	9.67937e-12	NA	NA	NA
RP11-416N4.4	1.92809	9.2768e-05	NA	NA	NA
RP11-540O11.7	1.92795	0.00952717	NA	NA	NA
KB-1254G8.1	1.92789	0.000287283	NA	NA	NA
RP11-362L22.1	1.92772	0.000102243	NA	NA	NA
RP5-944M2.2	1.92746	0.0016338	NA	NA	NA
RP11-803D5.1	1.92715	1.41927e-16	NA	NA	NA
RP11-196G18.22	1.92588	5.15562e-44	NA	NA	NA
SMCR2	1.92386	1.32096e-09	Smith-Magenis syndrome chromosome region, candidate 2 (non-protein coding)	NA	NA
RP11-711K1.8	1.92318	0.0223311	NA	NA	NA
CTD-2291D10.4	1.92294	3.12185e-11	NA	NA	NA
RP11-1M18.1	1.92232	5.3754e-09	NA	NA	NA
RP11-107M16.2	1.92115	2.15239e-05	NA	NA	NA
RP1-168P16.1	1.92065	0.00037435	NA	NA	NA
DARS-AS1	1.91919	2.99806e-55	DARS antisense RNA 1	NA	NA
PRRX2-AS1	1.91834	9.07658e-06	PRRX2 antisense RNA 1	NA	NA
RP11-523H20.3	1.91798	1.68786e-36	NA	NA	NA
CTA-150C2.13	1.91784	4.81625e-06	NA	NA	NA
RP11-733C7.1	1.91764	0.00276964	NA	NA	NA
RP11-718I15.1	1.91737	0.00905564	NA	NA	NA
RP11-319E16.1	1.91732	0.000374598	NA	NA	NA
RP11-445P17.3	1.91701	1.99302e-06	NA	NA	NA
RP11-290C10.1	1.91671	0.000323271	NA	NA	NA
RP11-304F15.6	1.91631	2.13951e-06	NA	NA	NA
TCL6	1.91542	6.22289e-09	T-cell leukemia/lymphoma 6 (non-protein coding)	NA	TCL6e1;TNG2;TNG1
RP11-157H4.1	1.91458	0.000284758	NA	NA	NA
SIRPG-AS1	1.91414	2.1805e-09	SIRPG antisense RNA 1	NA	NA
LINC00944	1.91188	1.02315e-17	long intergenic non-protein coding RNA 944	NA	NA
RP11-47P18.2	1.91133	0.00930961	NA	NA	NA
RP11-66A2.2	1.91085	0.00108321	NA	NA	NA
AC092839.4	1.90933	1.72164e-05	NA	NA	NA
CTA-398F10.1	1.90877	1.74755e-05	NA	NA	NA
LINC01204	1.90833	3.42013e-06	long intergenic non-protein coding RNA 1204	NA	NA
ARHGEF9-IT1	1.90815	0.000429892	ARHGEF9 intronic transcript 1	NA	NA
RP11-474P2.7	1.90744	9.9143e-08	NA	NA	NA
RP11-181B11.2	1.90581	1.34723e-06	NA	NA	NA
CTD-2517M22.14	1.90504	2.85782e-26	NA	NA	NA
RP11-513G11.4	1.90499	2.14676e-15	NA	NA	NA
RP13-895J2.2	1.90438	0.000452215	NA	NA	NA
LINC01484	1.90432	1.52005e-18	long intergenic non-protein coding RNA 1484	NA	NA
PCAT2	1.90382	0.000596152	prostate cancer associated transcript 2 (non-protein coding)	NA	PCA2;TCONS_00015167
RP11-143E21.6	1.90376	0.0156382	NA	NA	NA
RP11-843A23.1	1.90349	0.000255043	NA	NA	NA
RP11-21L23.3	1.90297	4.07414e-17	NA	NA	NA
RP11-70L8.4	1.90248	2.71899e-15	NA	NA	NA
CTA-407F11.7	1.90196	0.00416677	NA	NA	NA
AC012456.4	1.90182	3.93065e-07	NA	NA	NA
RP13-204A15.5	1.901	1.08777e-06	NA	NA	NA
RP11-480A16.1	1.90034	3.55464e-28	NA	NA	NA
HOXD-AS2	1.89885	1.38542e-07	HOXD cluster antisense RNA 2	NA	NA
CTD-2576N18.1	1.89837	0.0336295	NA	NA	NA
AP000345.1	1.89802	2.73652e-06	NA	NA	NA
RP11-47J17.3	1.8972	0.00674715	NA	NA	NA
OTX2-AS1	1.89715	0.000650211	OTX2 antisense RNA 1 (head to head)	NA	OTX2OS1
RP11-333J10.2	1.89645	0.000184689	NA	NA	NA
LINC01136	1.89632	1.38375e-15	long intergenic non-protein coding RNA 1136	NA	NA
RP11-549K20.1	1.89624	0.000663043	NA	NA	NA
RP11-83B20.7	1.89308	1.71913e-06	NA	NA	NA
RP11-109A6.2	1.89248	0.00103419	NA	NA	NA
AC093702.1	1.89077	3.89023e-05	NA	NA	NA
MAGI1-AS1	1.89071	0.00415333	MAGI1 antisense RNA 1	NA	NA
RP11-66H6.4	1.89049	8.1613e-17	NA	NA	NA
RP11-295M3.2	1.88914	1.88649e-06	NA	NA	NA
WI2-85898F10.1	1.88867	2.83461e-06	NA	NA	NA
RP11-709A23.1	1.88742	0.00115349	NA	NA	NA
RP11-522M21.2	1.8873	0.00360453	NA	NA	NA
GDNF-AS1	1.88689	1.97229e-09	GDNF antisense RNA 1 (head to head)	NA	GDNFOS
RP11-380M21.1	1.88614	6.25141e-05	NA	NA	NA
EHMT2-AS1	1.88574	1.85286e-10	EHMT2 antisense RNA 1	NA	NA
RP1-20B11.2	1.88521	1.11495e-07	NA	NA	NA
AC079610.1	1.88447	3.34981e-06	NA	NA	NA
LA16c-431H6.7	1.88376	2.99986e-19	NA	NA	NA
U51244.2	1.88348	0.000314011	NA	NA	NA
AP001429.1	1.88305	2.04619e-10	NA	NA	NA
MIR378D2	1.88286	3.11239e-10	microRNA 378d-2	NA	hsa-mir-378d-2
RP11-114M1.1	1.88216	4.47982e-14	NA	NA	NA
RP11-438B23.2	1.88187	1.82896e-05	NA	NA	NA
RP11-720N19.2	1.88094	0.00201709	NA	NA	NA
RP11-102G14.1	1.87983	2.60509e-15	NA	NA	NA
RP11-560J1.2	1.87971	1.8142e-25	NA	NA	NA
KCNMA1-AS3	1.87839	0.000186915	KCNMA1 antisense RNA 3	NA	NA
RP1-151B14.6	1.87805	2.46235e-12	NA	NA	NA
CMB9-52H4.1	1.87682	0.00214929	NA	NA	NA
TMLHE-AS1	1.87663	2.48888e-09	TMLHE antisense RNA 1	NA	NA
RP11-219B4.3	1.87573	5.52757e-09	NA	NA	NA
RP11-759A24.2	1.87564	0.0044039	NA	NA	NA
AC091878.1	1.87376	1.14063e-08	NA	NA	NA
RSF1-IT1	1.87247	1.42324e-07	RSF1 intronic transcript 1	NA	NA
AC022201.4	1.87205	0.00963268	NA	NA	NA
CTD-2288O8.1	1.87141	2.3316e-12	NA	NA	NA
RP11-281P23.1	1.87084	8.91282e-11	NA	NA	NA
RP11-221J22.2	1.87044	5.52708e-09	NA	NA	NA
CTB-58E17.9	1.8695	4.53562e-11	NA	NA	NA
RP5-867C24.5	1.8692	5.58762e-05	NA	NA	NA
CTA-243E7.4	1.86904	5.25108e-06	NA	NA	NA
CTB-73N10.1	1.86833	0.00456344	NA	NA	NA
DANT1	1.866	0.0128272	DXZ4 associated non-coding transcript 1, proximal	NA	NA
RP11-570L15.2	1.86579	0.0433784	NA	NA	NA
RP4-697K14.15	1.86519	1.97993e-08	NA	NA	NA
RP11-650L12.1	1.86465	5.92306e-05	NA	NA	NA
AC002331.1	1.86436	7.54246e-13	NA	NA	NA
AC007204.2	1.86304	2.03107e-07	NA	NA	NA
C1orf147	1.86275	1.44071e-21	chromosome 1 open reading frame 147	NA	FLJ32597
CTD-2562G15.3	1.86256	1.10138e-19	NA	NA	NA
RP4-778K6.3	1.86071	6.8326e-13	NA	NA	NA
RP11-57G10.8	1.85979	3.30813e-16	NA	NA	NA
RP3-521E19.2	1.85931	0.0326684	NA	NA	NA
RP11-156K13.1	1.85912	1.35412e-12	NA	NA	NA
CTB-193M12.1	1.85903	5.53821e-05	NA	NA	NA
RASA2-IT1	1.85882	0.00246408	RASA2 intronic transcript 1	NA	NA
RP11-159L20.2	1.85813	1.08047e-10	NA	NA	NA
RP11-102F4.2	1.85743	0.0162354	NA	NA	NA
RP1-118J21.5	1.85701	2.6938e-07	NA	NA	NA
RP11-128A17.2	1.85648	2.08289e-10	NA	NA	NA
RP11-454K7.3	1.85642	8.85823e-12	NA	NA	NA
RP11-498J9.2	1.85635	1.94534e-08	NA	NA	NA
PLCH1-AS2	1.85536	4.3273e-06	PLCH1 antisense RNA 2	NA	NA
RP13-631K18.3	1.85485	2.11434e-08	NA	NA	NA
RP3-446N13.5	1.85442	0.034727	NA	NA	NA
AC074389.5	1.85391	0.00421374	NA	NA	NA
RP11-327O17.2	1.85373	0.00964648	NA	NA	NA
AC007731.1	1.85316	0.00103977	NA	NA	NA
MACC1-AS1	1.85187	2.02596e-05	MACC1 antisense RNA 1	NA	NA
BRWD1-AS1	1.8515	1.17245e-07	BRWD1 antisense RNA 1	NA	NA
RP11-90L1.8	1.85145	4.11792e-16	NA	NA	NA
DPYD-AS2	1.85061	0.00161905	DPYD antisense RNA 2	NA	NA
RP11-1070A24.2	1.8504	0.000445859	NA	NA	NA
RP11-567P19.1	1.85017	0.000559143	NA	NA	NA
RP11-65J3.3	1.85005	1.62814e-05	NA	NA	NA
RP11-87G24.2	1.84957	7.61522e-06	NA	NA	NA
LINC01605	1.8491	8.8778e-11	long intergenic non-protein coding RNA 1605	NA	TCONS_00014973
RP11-8P13.5	1.84904	1.16462e-08	NA	NA	NA
RP11-834C11.5	1.84849	2.71085e-09	NA	NA	NA
RP11-18F14.4	1.84751	0.00774213	NA	NA	NA
LINC01470	1.84743	0.000740034	long intergenic non-protein coding RNA 1470	NA	NA
RP11-817J15.2	1.84659	2.42699e-06	NA	NA	NA
RP11-799B12.2	1.84462	2.77428e-12	NA	NA	NA
RP11-314P15.2	1.84453	0.0123435	NA	NA	NA
CTD-3149D2.2	1.84365	0.00617266	NA	NA	NA
AP000593.7	1.84327	2.15687e-14	NA	NA	NA
DISC1-IT1	1.84305	0.000153281	DISC1 intronic transcript 1	NA	NA
CTB-35F21.1	1.8424	7.41741e-07	NA	NA	NA
AC007389.3	1.84212	1.25577e-05	NA	NA	NA
RP11-552M14.1	1.84154	0.0159686	NA	NA	NA
RP11-16E12.2	1.83991	8.04309e-28	NA	NA	NA
AC092168.2	1.83887	3.98639e-07	NA	NA	NA
AL109767.1	1.83792	0.00508034	NA	NA	NA
RP11-202A13.1	1.83771	8.70447e-06	NA	NA	NA
RP11-344E13.4	1.83756	0.00115486	NA	NA	NA
TXNDC12-AS1	1.83706	2.69869e-06	TXNDC12 antisense RNA 1	NA	NA
AC091153.4	1.83566	1.71484e-06	NA	NA	NA
AC064834.2	1.83556	5.72401e-07	NA	NA	NA
DEAR	1.83437	0.000493524	NA	NA	NA
LINC01494	1.83347	1.4945e-05	long intergenic non-protein coding RNA 1494	NA	NA
CTD-2134A5.3	1.83328	1.96742e-24	NA	NA	NA
RP1-184J9.2	1.83209	0.00616391	NA	NA	NA
RP5-944M2.1	1.83202	0.00204588	NA	NA	NA
AC104113.3	1.83127	4.80637e-07	NA	NA	NA
RP11-636O21.1	1.83077	0.00207262	NA	NA	NA
RP13-314C10.5	1.83072	1.01948e-18	NA	NA	NA
RP11-649A18.5	1.83059	1.40013e-24	NA	NA	NA
RP11-281P23.2	1.83048	1.3685e-09	NA	NA	NA
RP3-326I13.1	1.82838	0.00253717	NA	NA	NA
WWC2-AS1	1.82769	0.00267857	WWC2 antisense RNA 1	NA	NA
RP11-272L13.3	1.82762	0.0023019	NA	NA	NA
SCARNA15	1.82531	2.28307e-26	small Cajal body-specific RNA 15	NA	ACA45
AC005757.6	1.82527	2.72544e-05	NA	NA	NA
RP11-774I5.1	1.82511	0.0258471	NA	NA	NA
RP11-540O11.6	1.82493	1.55453e-05	NA	NA	NA
RP11-260A9.6	1.82469	0.0356583	NA	NA	NA
RP6-91H8.5	1.82464	0.00232958	NA	NA	NA
RP11-314A20.2	1.82412	7.38115e-16	NA	NA	NA
RP5-981O7.2	1.82325	5.35412e-16	NA	NA	NA
CTD-2081C10.1	1.82302	0.00250454	NA	NA	NA
RP11-94C24.8	1.82267	1.09328e-10	NA	NA	NA
RP11-159H22.2	1.82142	3.27731e-12	NA	NA	NA
LATS2-AS1	1.82106	0.0327486	LATS2 antisense RNA 1	NA	NA
MACROD2-AS1	1.82019	0.00668497	MACROD2 antisense RNA 1	NCRNA00186	BA318C17.1
RP11-83B20.10	1.8189	2.94736e-05	NA	NA	NA
PAPPA-AS2	1.8187	0.00227526	PAPPA antisense RNA 2	NA	AGU1
RP11-221N13.2	1.81853	0.0467294	NA	NA	NA
RP11-610J23.1	1.81828	0.0295699	NA	NA	NA
RP11-302F12.10	1.81806	5.3891e-08	NA	NA	NA
CTA-941F9.10	1.81782	2.70369e-17	NA	NA	NA
RP11-688I9.2	1.81778	0.0242727	NA	NA	NA
RP11-465B22.8	1.817	2.38752e-19	NA	NA	NA
PCAT29	1.81697	6.97288e-12	prostate cancer associated transcript 29 (non-protein coding)	NA	NA
RP11-70L8.5	1.81634	1.49506e-06	NA	NA	NA
AC137723.5	1.81513	1.51226e-06	NA	NA	NA
RP1-228H13.5	1.81478	4.63308e-58	NA	NA	NA
TM4SF1-AS1	1.81465	2.91134e-15	TM4SF1 antisense RNA 1	NA	NA
RP11-420K8.1	1.81289	0.00380269	NA	NA	NA
BACH1-IT3	1.81214	0.0280932	BACH1 intronic transcript 3	C21orf8	NA
CTB-147C22.9	1.81207	0.00420685	NA	NA	NA
SH3PXD2A-AS1	1.81198	9.00812e-11	SH3PXD2A antisense RNA 1	NA	NA
GACAT2	1.81173	1.33607e-05	gastric cancer associated transcript 2 (non-protein coding)	MTCL1-AS1	HMlincRNA717
RP11-405F3.5	1.81114	6.81684e-06	NA	NA	NA
RP4-529N6.1	1.81028	3.4558e-05	NA	NA	NA
AC004906.3	1.80981	2.35174e-07	NA	NA	NA
RP11-349F21.2	1.80963	0.00660775	NA	NA	NA
TDRG1	1.8096	0.00433814	testis development related 1 (non-protein coding)	NA	LINC00532;lincRNA-NR_024015
AC105402.4	1.80956	7.2497e-05	NA	NA	NA
CTC-492K19.7	1.80918	5.01459e-07	NA	NA	NA
RP11-315I20.3	1.80808	2.96607e-08	NA	NA	NA
AC008937.2	1.80745	5.38077e-05	NA	NA	NA
CTA-126B4.7	1.80724	2.33824e-14	NA	NA	NA
FLJ42969	1.80717	2.33121e-08	NA	NA	NA
RP11-356J5.4	1.80705	0.000893967	NA	NA	NA
TMEM51-AS1	1.80701	9.97359e-31	TMEM51 antisense RNA 1	C1orf126	FLJ23703
RP11-103H7.3	1.80623	0.00013642	NA	NA	NA
LINC01060	1.80581	2.92056e-05	long intergenic non-protein coding RNA 1060	NA	NA
XXYLT1-AS1	1.80546	4.33937e-06	XXYLT1 antisense RNA 1	NA	NA
RP11-295I5.4	1.80462	9.75287e-07	NA	NA	NA
CTC-303L1.2	1.80327	3.04865e-16	NA	NA	NA
CTC-506B8.1	1.80293	1.77717e-06	NA	NA	NA
AC022173.2	1.80184	0.000239652	NA	NA	NA
RP11-138H11.1	1.80145	0.0154885	NA	NA	NA
DSCR10	1.80141	0.0231527	Down syndrome critical region 10 (non-protein coding)	NA	NA
RP1-60O19.1	1.80106	1.15712e-07	NA	NA	NA
RP11-484D2.5	1.80104	0.000722525	NA	NA	NA
RP11-737O24.1	1.80068	0.000295923	NA	NA	NA
RP11-389G6.4	1.79997	0.00752209	NA	NA	NA
RP11-104H15.10	1.79991	1.73532e-08	NA	NA	NA
LINC00485	1.79842	0.00180583	long intergenic non-protein coding RNA 485	NA	NA
RP11-36N20.1	1.79711	8.76173e-05	NA	NA	NA
RP11-390F4.10	1.79696	4.40161e-07	NA	NA	NA
RP11-470M17.2	1.79674	2.7925e-07	NA	NA	NA
RP11-681L8.1	1.79584	0.00115947	NA	NA	NA
RP11-99A1.2	1.79562	0.000113177	NA	NA	NA
HLCS-IT1	1.79549	2.10266e-06	HLCS intronic transcript 1	NA	NA
STARD13-IT1	1.79514	0.0083404	STARD13 intronic transcript 1	NA	NA
COL18A1-AS2	1.79512	0.00492755	COL18A1 antisense RNA 2	NA	NA
RP11-252M18.3	1.79472	0.0188802	NA	NA	NA
RP11-302L19.1	1.7947	0.0146329	NA	NA	NA
RP11-459O1.2	1.79402	0.0277471	NA	NA	NA
RP11-466A19.5	1.79355	0.00112969	NA	NA	NA
CTD-2047H16.2	1.79304	2.32691e-14	NA	NA	NA
RP11-1012E15.2	1.79273	5.9346e-08	NA	NA	NA
RP11-264E20.2	1.79247	2.63862e-07	NA	NA	NA
RP11-574K11.8	1.7922	1.26346e-06	NA	NA	NA
RP11-18A15.1	1.7916	0.00058671	NA	NA	NA
AC007249.3	1.79153	2.19004e-13	NA	NA	NA
RP11-307P5.1	1.79149	0.0010021	NA	NA	NA
RP11-570L15.1	1.79139	0.000108777	NA	NA	NA
RP11-483C6.1	1.78973	0.000143293	NA	NA	NA
AC007386.2	1.78965	1.08863e-08	NA	NA	NA
KB-1471A8.1	1.78919	8.12358e-17	NA	NA	NA
GHET1	1.78821	2.56216e-34	gastric carcinoma proliferation enhancing transcript 1	NA	lncRNA-GHET1
RP11-739B23.1	1.78793	6.07485e-15	NA	NA	NA
AC005550.3	1.78695	4.71799e-05	NA	NA	NA
RP11-269F21.2	1.78649	0.021323	NA	NA	NA
RP11-556I14.2	1.78627	2.28996e-05	NA	NA	NA
RP11-362K2.2	1.78573	6.48307e-05	NA	NA	NA
RP11-535C21.3	1.78547	1.61097e-06	NA	NA	NA
RP11-2L8.1	1.78282	2.70192e-08	NA	NA	NA
CTC-518B2.9	1.7821	0.000951224	NA	NA	NA
RP11-399E6.1	1.78138	1.44913e-07	NA	NA	NA
LINC01574	1.78104	0.0066785	long intergenic non-protein coding RNA 1574	NA	HI-LNC12;TCONS_00009551
RP11-148O21.4	1.7807	7.8542e-07	NA	NA	NA
RP11-982M15.6	1.78064	3.21247e-12	NA	NA	NA
RP11-360O19.4	1.78057	3.33925e-10	NA	NA	NA
CTD-3194G12.1	1.7805	0.000967954	NA	NA	NA
LA16c-390E6.3	1.78045	1.185e-05	NA	NA	NA
RP13-631K18.5	1.78045	1.19203e-05	NA	NA	NA
RP11-573N10.1	1.77918	0.00296563	NA	NA	NA
RP11-69G7.1	1.77918	0.00121864	NA	NA	NA
AC055764.1	1.77905	0.000348844	NA	NA	NA
GPC6-AS1	1.77688	0.0420283	GPC6 antisense RNA 1	NA	NA
RP11-401L13.7	1.77637	0.0099355	NA	NA	NA
LINC01515	1.77556	2.17325e-23	long intergenic non-protein coding RNA 1515	NA	NA
RP11-567G11.1	1.77509	4.0682e-10	NA	NA	NA
RP11-67L3.2	1.77494	1.32552e-08	NA	NA	NA
CTD-3239E11.2	1.77474	2.13211e-06	NA	NA	NA
PRRT3-AS1	1.77419	3.66425e-27	PRRT3 antisense RNA 1	NA	NA
MRGPRG-AS1	1.77317	0.0222455	MRGPRG antisense RNA 1	C11orf36	FLJ36102;HSD-40
RP11-252K23.1	1.77313	0.000488547	NA	NA	NA
RP1-269M15.3	1.77217	0.00591875	NA	NA	NA
HELLPAR	1.77116	2.03928e-19	HELLP associated long non-coding RNA	NA	LINC-HELLP
RP11-354E23.3	1.77112	0.0125082	NA	NA	NA
RP11-126O1.4	1.77081	0.00021379	NA	NA	NA
RP11-15M15.2	1.7708	0.00133129	NA	NA	NA
CTD-2015G9.2	1.77056	1.50159e-06	NA	NA	NA
RP11-567C2.1	1.7693	9.73412e-05	NA	NA	NA
C15orf54	1.76878	4.02239e-10	chromosome 15 open reading frame 54	NA	FLJ39531
RP11-1029J19.5	1.76822	2.00875e-11	NA	NA	NA
FLJ41941	1.76795	4.73794e-06	NA	NA	NA
RP11-44F14.5	1.76751	0.000242484	NA	NA	NA
RP11-87C12.5	1.767	4.60543e-07	NA	NA	NA
RP13-714J12.1	1.76638	2.35387e-10	NA	NA	NA
RP11-100N20.1	1.76567	0.0169012	NA	NA	NA
C21orf91-OT1	1.76469	1.69798e-05	C21orf91 overlapping transcript 1	NCRNA00285	D21S2089E
SLC7A11-AS1	1.76339	3.52485e-08	SLC7A11 antisense RNA 1	NA	NA
RP11-85I17.2	1.76286	1.34935e-14	NA	NA	NA
MEG3	1.76244	1.78067e-11	maternally expressed 3 (non-protein coding)	NA	GTL2;NCRNA00023;LINC00023;onco-lncRNA-83
AC072062.1	1.76243	6.20015e-21	NA	NA	NA
SLC26A4-AS1	1.76133	7.27925e-08	SLC26A4 antisense RNA 1	NA	NA
RP11-50B3.2	1.76074	1.81565e-05	NA	NA	NA
RP13-977J11.8	1.76034	7.30335e-09	NA	NA	NA
RP4-781K5.4	1.76012	1.6165e-06	NA	NA	NA
RP11-798K3.2	1.7601	0.000589051	NA	NA	NA
RP11-527N22.2	1.75985	4.21718e-06	NA	NA	NA
RP11-180M15.3	1.75976	3.64414e-06	NA	NA	NA
ZNF571-AS1	1.75952	6.27053e-15	ZNF571 antisense RNA 1	NA	NA
RP11-1086F11.1	1.75894	1.04755e-05	NA	NA	NA
FLJ26245	1.75756	0.00153931	NA	NA	NA
RP11-351C8.1	1.7573	0.0306402	NA	NA	NA
AC013271.3	1.75594	2.03452e-06	NA	NA	NA
RP11-326E22.1	1.75546	0.000104151	NA	NA	NA
RP11-167N4.2	1.75512	3.94862e-11	NA	NA	NA
PTPRG-AS1	1.75457	4.47512e-28	PTPRG antisense RNA 1	NA	NA
CTB-139P11.2	1.75432	0.000589422	NA	NA	NA
ITCH-IT1	1.7539	0.000147398	ITCH intronic transcript 1	NA	NA
RP11-319E16.2	1.75369	0.00206531	NA	NA	NA
RP1-292B18.4	1.75368	2.18203e-06	NA	NA	NA
RP11-568J23.8	1.7536	2.92603e-09	NA	NA	NA
RP11-12M5.3	1.75325	8.62409e-06	NA	NA	NA
RP11-181K12.2	1.75322	6.57386e-06	NA	NA	NA
RP5-1107A17.3	1.75317	9.10331e-14	NA	NA	NA
FMR1-AS1	1.75306	2.05974e-07	FMR1 antisense RNA 1	FMR1AS;FMR1-AS	ASFMR1;FMR4
KLHL7-AS1	1.75268	2.7366e-21	KLHL7 antisense RNA 1 (head to head)	NA	PLATAK
RP11-275I4.1	1.75243	0.000864937	NA	NA	NA
RP11-278L15.2	1.75213	2.10207e-11	NA	NA	NA
CTD-2228K2.7	1.7516	2.61828e-20	NA	NA	NA
MYLK-AS2	1.75159	0.000433098	MYLK antisense RNA 2	NA	NA
MIAT	1.75116	6.26605e-14	myocardial infarction associated transcript (non-protein coding)	C22orf35	FLJ25967;Rncr2;gomafu;NCRNA00066;LINC00066;lncRNA-MIAT
CTC-529G1.1	1.75098	0.000386657	NA	NA	NA
RP11-10J21.3	1.75088	0.000110695	NA	NA	NA
RP11-148O21.3	1.75079	0.000983447	NA	NA	NA
AC104389.28	1.75079	3.90982e-05	NA	NA	NA
KC6	1.75072	1.39099e-05	NA	NA	NA
AC005162.5	1.75049	6.57449e-05	NA	NA	NA
RP11-390K5.3	1.7497	3.40582e-05	NA	NA	NA
RP11-183I6.2	1.74885	0.00792295	NA	NA	NA
RP11-465L10.10	1.74871	1.42574e-15	NA	NA	NA
RP11-108H9.1	1.74861	0.0128954	NA	NA	NA
AC137932.6	1.74833	7.47211e-14	NA	NA	NA
RP11-286H14.8	1.74722	3.64025e-08	NA	NA	NA
RP11-676J15.1	1.7457	0.000542941	NA	NA	NA
MIR503HG	1.74555	2.2169e-18	MIR503 host gene	NA	MGC16121;H19X
RP11-20B24.5	1.74525	1.21122e-08	NA	NA	NA
RP11-583F2.5	1.7447	0.000760467	NA	NA	NA
RP11-693J15.5	1.74424	3.35253e-11	NA	NA	NA
AC010468.2	1.74366	0.0215254	NA	NA	NA
EVX1-AS	1.74308	0.014044	EVX1 antisense RNA	NA	EVX1-AS1
CTB-75G16.3	1.74255	2.30769e-13	NA	NA	NA
CTD-2215E18.3	1.7419	0.00234523	NA	NA	NA
RP11-14C10.5	1.74009	0.000143983	NA	NA	NA
UBXN10-AS1	1.73995	2.40345e-17	UBXN10 antisense RNA 1	NA	NA
CTC-436P18.4	1.73948	0.0087871	NA	NA	NA
RP11-44K6.3	1.73909	4.3195e-05	NA	NA	NA
RP11-700H6.4	1.73908	3.63661e-06	NA	NA	NA
RP11-383I23.2	1.73824	3.03674e-16	NA	NA	NA
RP11-1007G5.2	1.73801	0.025518	NA	NA	NA
RP11-112L6.3	1.73668	3.15123e-16	NA	NA	NA
RP11-406A9.2	1.73655	0.00585169	NA	NA	NA
RP11-358B23.5	1.7365	1.99452e-05	NA	NA	NA
RP11-30K9.4	1.73628	1.56513e-05	NA	NA	NA
RP11-486G15.2	1.73618	2.31259e-15	NA	NA	NA
RP11-631N16.4	1.73605	2.90706e-22	NA	NA	NA
AC110781.3	1.73513	3.67607e-05	NA	NA	NA
ATP6V1B1-AS1	1.73449	3.8038e-06	ATP6V1B1 antisense RNA 1	NA	NA
RP11-171G2.1	1.73373	0.000743268	NA	NA	NA
RP11-11N5.3	1.73335	0.00249409	NA	NA	NA
RP11-705C15.4	1.73292	6.51683e-06	NA	NA	NA
RP4-816N1.7	1.73256	1.07028e-07	NA	NA	NA
RP11-80B9.1	1.73232	0.00188705	NA	NA	NA
RP11-133K1.9	1.73221	6.0356e-09	NA	NA	NA
RP11-566K11.7	1.73073	1.69638e-13	NA	NA	NA
CTD-2083E4.4	1.73046	4.27842e-24	NA	NA	NA
AP001628.6	1.73041	1.35216e-12	NA	NA	NA
LINC01032	1.72964	0.000117198	long intergenic non-protein coding RNA 1032	NA	NA
SMYD3-IT1	1.72921	0.00138212	SMYD3 intronic transcript 1	NA	NA
RP11-141B14.1	1.72865	4.34455e-15	NA	NA	NA
RP11-344P13.4	1.72855	5.41318e-05	NA	NA	NA
CTA-299D3.8	1.72838	0.00300792	NA	NA	NA
IFNG-AS1	1.72809	5.33968e-10	IFNG antisense RNA 1	NA	Tmevpg1;LincR-Ifng-3'AS;NEST
AC004692.4	1.72807	0.00200216	NA	NA	NA
AP004372.1	1.72784	0.000684132	NA	NA	NA
RP11-44F14.2	1.72724	4.32844e-22	NA	NA	NA
CTC-273B12.10	1.72608	8.73338e-09	NA	NA	NA
AC008088.4	1.7259	0.000244967	NA	NA	NA
RP11-483L5.1	1.7249	8.04522e-09	NA	NA	NA
RP11-285G1.9	1.72445	1.66261e-06	NA	NA	NA
CTD-2292P10.4	1.72437	1.26456e-18	NA	NA	NA
AC006538.8	1.72433	0.000463432	NA	NA	NA
CTA-113A6.1	1.72315	0.00515568	NA	NA	NA
L29074.3	1.72312	4.01086e-06	NA	NA	NA
RAI1-AS1	1.72294	0.00101614	RAI1 antisense RNA 1	NA	NA
RP11-400N13.1	1.72289	7.85117e-06	NA	NA	NA
RP11-155D18.12	1.72264	4.52935e-07	NA	NA	NA
RP11-335E6.3	1.72237	0.000640495	NA	NA	NA
HPN-AS1	1.72182	4.47755e-17	HPN antisense RNA 1	NA	NA
RP5-827C21.6	1.72038	4.7564e-12	NA	NA	NA
NAV2-AS3	1.72004	5.22267e-05	NAV2 antisense RNA 3	NA	NA
CTD-2165H16.4	1.71993	4.97828e-21	NA	NA	NA
TRPC7-AS1	1.71971	0.00111715	TRPC7 antisense RNA 1	NA	NA
RP11-21L23.2	1.71926	5.18169e-18	NA	NA	NA
RP11-25K21.1	1.71914	2.9885e-05	NA	NA	NA
AC079354.5	1.71904	3.30835e-07	NA	NA	NA
RP11-665C16.5	1.7189	0.00133063	NA	NA	NA
XXbac-B476C20.13	1.71885	8.25405e-06	NA	NA	NA
RP11-341G23.4	1.71881	4.59228e-19	NA	NA	NA
RP5-1017F8.2	1.71876	7.94835e-07	NA	NA	NA
RP11-277P12.9	1.71818	2.46384e-07	NA	NA	NA
ITPKB-AS1	1.71816	0.00416201	ITPKB antisense RNA 1	NA	NA
PHKA1-AS1	1.71737	1.40162e-05	PHKA1 antisense RNA 1	NA	NA
CITF22-92A6.2	1.71701	2.62882e-14	NA	NA	NA
RP11-344P13.6	1.71682	8.52672e-14	NA	NA	NA
LINC01592	1.71657	4.35776e-05	long intergenic non-protein coding RNA 1592	NA	NA
LINC01163	1.71652	5.54098e-05	long intergenic non-protein coding RNA 1163	NA	TCONS_00017722
AC097467.2	1.71618	8.66319e-06	NA	NA	NA
RP11-1299A16.3	1.71578	2.11014e-19	NA	NA	NA
RP11-465N4.4	1.71539	1.01241e-43	NA	NA	NA
MIR670HG	1.71537	0.0306696	MIR670 host gene	NA	NA
RP11-806L2.5	1.71508	4.91846e-06	NA	NA	NA
RDH10-AS1	1.71471	1.36604e-12	RDH10 antisense RNA 1	NA	NA
AP000997.2	1.7144	0.00191635	NA	NA	NA
LINC00943	1.71389	4.75563e-11	long intergenic non-protein coding RNA 943	NA	NA
RP11-524N5.1	1.71366	1.32824e-07	NA	NA	NA
RP11-759A24.1	1.71366	0.000319746	NA	NA	NA
RP11-485G7.5	1.71329	1.00043e-17	NA	NA	NA
RP11-76C10.3	1.7125	1.78059e-06	NA	NA	NA
RP11-223C24.1	1.71231	6.52781e-08	NA	NA	NA
CTD-2655K5.1	1.712	3.89517e-09	NA	NA	NA
RP11-370B11.3	1.71098	0.000159639	NA	NA	NA
AC007461.2	1.71051	8.74288e-05	NA	NA	NA
RP11-218E20.3	1.71021	1.54016e-07	NA	NA	NA
RP11-344P13.1	1.71017	2.52235e-06	NA	NA	NA
RP1-136B1.1	1.70935	2.50626e-17	NA	NA	NA
AL035610.2	1.70914	7.85962e-06	NA	NA	NA
RP11-44K6.4	1.70895	3.11306e-08	NA	NA	NA
RP11-883G14.1	1.70787	0.00390967	NA	NA	NA
RP11-358B23.7	1.70782	4.20304e-05	NA	NA	NA
LACTB2-AS1	1.70778	2.36194e-18	LACTB2 antisense RNA 1	NA	NA
RP11-12G12.7	1.70767	8.48958e-35	NA	NA	NA
EDNRB-AS1	1.70729	2.13768e-05	EDNRB antisense RNA 1	NA	NA
ITGB2-AS1	1.70703	4.16688e-18	ITGB2 antisense RNA 1	NA	NA
AC010761.9	1.70602	1.76315e-19	NA	NA	NA
AP001046.6	1.70413	2.44311e-07	NA	NA	NA
LINC00540	1.7031	5.79092e-08	long intergenic non-protein coding RNA 540	NA	NA
RP11-411K7.1	1.70296	1.70111e-07	NA	NA	NA
AP000697.6	1.70258	0.000996182	NA	NA	NA
RP11-199F11.2	1.70241	3.03689e-31	NA	NA	NA
RP5-837J1.4	1.70145	1.87279e-06	NA	NA	NA
RP11-809C18.3	1.70143	2.1783e-05	NA	NA	NA
RP11-500B12.1	1.70093	0.00123087	NA	NA	NA
UST-AS1	1.70089	0.0205771	UST antisense RNA 1	NA	NA
ASTN2-AS1	1.70073	0.00510411	ASTN2 antisense RNA 1	NA	NA
AC005522.7	1.70051	6.15284e-05	NA	NA	NA
CH507-154B10.2	1.7	1.52856e-06	NA	NA	NA
RP11-70F11.8	1.69968	4.77311e-05	NA	NA	NA
SPATA13-AS1	1.69966	0.0011912	SPATA13 antisense RNA 1	NA	NA
RP11-499F3.1	1.69957	0.000401124	NA	NA	NA
RP11-463D19.1	1.69876	0.000267204	NA	NA	NA
AC006262.10	1.69848	0.0123359	NA	NA	NA
RP11-230B22.1	1.69836	3.98627e-10	NA	NA	NA
PACERR	1.69784	1.34289e-12	PTGS2 antisense NFKB1 complex-mediated expression regulator RNA	NA	PACER;PTGS2-AS1
AC005062.2	1.69735	6.63271e-14	NA	NA	NA
RP5-997D24.3	1.69717	0.00810046	NA	NA	NA
RP11-10J21.4	1.69614	7.56438e-16	NA	NA	NA
CTD-2576D5.4	1.69533	3.07018e-11	NA	NA	NA
RP11-728G15.1	1.6951	0.00785621	NA	NA	NA
MIR181A1HG	1.69468	5.0803e-08	MIR181A1 host gene	NA	NA
AP000462.2	1.69441	0.0123221	NA	NA	NA
RP11-540O11.8	1.69414	0.00375156	NA	NA	NA
CTD-2326C4.1	1.6931	0.00171998	NA	NA	NA
RP11-152H18.4	1.69229	1.0494e-05	NA	NA	NA
RP11-527L4.2	1.69178	0.00392706	NA	NA	NA
RP11-260O18.1	1.6915	0.0420693	NA	NA	NA
AC002511.3	1.69085	0.000170379	NA	NA	NA
RP11-165M1.3	1.69068	0.00110385	NA	NA	NA
LINC01117	1.68955	1.02605e-07	long intergenic non-protein coding RNA 1117	NA	NA
CTD-2589M5.5	1.68906	4.89493e-07	NA	NA	NA
RP11-307C12.11	1.68799	2.02806e-33	NA	NA	NA
RP11-305P22.9	1.68792	0.000290907	NA	NA	NA
RP11-834C11.11	1.68765	4.07246e-11	NA	NA	NA
[truncated: 2,728 more rows]
