# Supplementary material for: Survival analysis and functional annotation of long non‐coding RNAs in lung adenocarcinoma
Source: J Cell Mol Med. 2019 Jun 18;23(8):5600–17. doi: 10.1111/jcmm.14458 (PMC6652661; doi:10.1111/jcmm.14458)
Supplement: Supplementary file 4 [file JCMM-23-5600-s004.xlsx]

## Sheet: Sheet1
Gene Symbol	Gene ID	Median (Tumor)	Median (Normal)	Log2(Fold Change)	adjp			padj: adjusted p-value
RP11-40C6.2	ENSG00000219928.2	876.068	1.95	8.216	1.9e-218
XAGE1A	ENSG00000204379.10	168.545	0.34	6.983	7.46e-103
XAGE1B	ENSG00000204382.11	118.02	0.64	6.181	1.17e-98
RP5-940J5.9	ENSG00000269968.1	41.981	0	5.426	6.02e-82
IGHGP	ENSG00000253755.1	70.112	1.41	4.883	5.45e-165
CRABP2	ENSG00000143320.8	136.503	4.07	4.761	2.37e-143
FAM83A	ENSG00000147689.16	30.26	0.19	4.715	2.78e-218
SPP1	ENSG00000118785.13	252.422	9.08	4.652	1.31e-153
TMPRSS4	ENSG00000137648.16	47.221	1.05	4.556	1.03e-169
CEACAM5	ENSG00000105388.14	83.47	2.68	4.521	5.79e-95
IGKV2D-28	ENSG00000242534.2	60.212	1.9	4.4	1.82e-116
COL10A1	ENSG00000123500.9	23.591	0.36	4.176	2.35e-181
TUBB3	ENSG00000258947.6	51.47	2.13	4.067	2.27e-173
CST1	ENSG00000170373.8	15.53	0	4.047	4.44e-124
SPINK1	ENSG00000164266.10	53.958	2.37	4.028	6.14e-82
MTND4P12	ENSG00000247627.2	19.55	0.34	3.939	2.52e-52
B3GNT3	ENSG00000179913.10	19.2	0.34	3.914	1.68e-220
CXCL13	ENSG00000156234.7	20.5	0.43	3.91	7.42e-131
MMP11	ENSG00000099953.9	25.329	0.85	3.831	2.41e-170
MUC5B	ENSG00000117983.17	26.08	0.96	3.788	8.31e-49
IGHG4	ENSG00000211892.3	241.888	17.46	3.718	1.41e-96
CP	ENSG00000047457.13	123.81	8.57	3.705	3.24e-126
AGR2	ENSG00000106541.11	389.532	31.939	3.568	4.25e-116
AP003391.1	ENSG00000281272.1	10.49	0	3.522	2.79e-18
UBE2C	ENSG00000175063.16	46.629	3.39	3.44	5.55e-144
PPAP2C	ENSG00000141934.9	85.182	7.05	3.42	5.06e-201
CYP24A1	ENSG00000019186.9	10.81	0.15	3.36	1.62e-91
SPDEF	ENSG00000124664.10	18.96	0.95	3.356	4.62e-144
CTHRC1	ENSG00000164932.12	58.679	4.98	3.319	7.5e-143
AFAP1-AS1	ENSG00000272620.1	9.71	0.09	3.297	5.96e-114
HMGB3	ENSG00000029993.14	150.612	15.03	3.242	1.19e-195
PYCR1	ENSG00000183010.16	88.382	8.54	3.228	1.84e-193
UBD	ENSG00000213886.3	48.999	4.41	3.208	4.7e-100
MDK	ENSG00000110492.15	439.981	46.84	3.204	6.02e-175
C15orf48	ENSG00000166920.10	58.181	5.5	3.187	5.19e-112
CDH3	ENSG00000062038.13	39.711	3.54	3.165	1.85e-120
MYBL2	ENSG00000101057.15	17.349	1.05	3.162	6.68e-138
CKS1BP3	ENSG00000268942.2	7.93	0	3.159	7.02e-124
TOP2A	ENSG00000131747.14	25.141	2	3.123	1.04e-158
MMP1	ENSG00000196611.4	16.16	0.98	3.115	6.31e-72
MMP12	ENSG00000262406.2	9.03	0.19	3.075	3.68e-112
HS6ST2	ENSG00000171004.17	9.17	0.22	3.059	8.07e-169
CDC20	ENSG00000117399.13	22.011	1.82	3.029	1.64e-159
ALG1L	ENSG00000189366.9	11.77	0.57	3.024	2.34e-138
GOLM1	ENSG00000135052.16	105.939	12.41	2.995	7.22e-241
PPP1R14D	ENSG00000166143.9	7.72	0.1	2.987	2.29e-104
KIAA0101	ENSG00000166803.10	28.01	2.67	2.983	6.02e-167
GJB2	ENSG00000165474.5	9.99	0.41	2.962	1.04e-138
SMIM22	ENSG00000267795.5	235.208	29.4	2.958	1.42e-140
ETV4	ENSG00000175832.12	25.021	2.36	2.953	3.64e-191
EPN3	ENSG00000049283.17	10.36	0.49	2.931	4.68e-197
IGHG1	ENSG00000211896.6	4565.64	598.081	2.93	5.96e-67
AC005255.3	ENSG00000256210.3	6.55	0	2.916	1.41e-137
GCNT3	ENSG00000140297.12	8.79	0.3	2.913	3.11e-121
LINC00511	ENSG00000227036.6	17.75	1.54	2.884	2.4e-175
BPIFA1	ENSG00000198183.11	11.96	0.76	2.88	1.04e-34
PODXL2	ENSG00000114631.10	22.7	2.23	2.875	4.15e-126
CENPF	ENSG00000117724.12	16.37	1.41	2.85	4.39e-147
FUT2	ENSG00000176920.11	11.04	0.7	2.824	7.63e-174
TPX2	ENSG00000088325.15	14.67	1.23	2.813	7.7e-144
IGHG2	ENSG00000211893.3	738.471	104.821	2.805	3.38e-65
IGHV1-69-2	ENSG00000280411.1	88.327	11.8	2.803	2.57e-60
RN7SL1	ENSG00000276168.1	1015.94	145.562	2.795	6.19e-117
CD24	ENSG00000272398.5	189.479	26.841	2.774	1.36e-114
PROM2	ENSG00000155066.15	22.54	2.45	2.77	4.04e-171
IGKV3-15	ENSG00000244437.1	280.974	40.91	2.75	2.83e-66
RP11-10G12.1	ENSG00000244538.1	5.7	0	2.744	2.25e-157
EPCAM	ENSG00000119888.10	417.229	61.669	2.738	2.73e-200
BIRC5	ENSG00000089685.14	14.47	1.32	2.737	9.26e-134
OCIAD2	ENSG00000145247.11	199.465	29.151	2.733	1.8e-238
IGKV3D-15	ENSG00000224041.3	8.62	0.47	2.71	1.24e-81
COL11A1	ENSG00000060718.18	6.93	0.22	2.7	1.38e-88
MMP7	ENSG00000137673.8	43.299	5.83	2.697	2.44e-77
DSP	ENSG00000096696.13	38.03	5.07	2.685	5.26e-117
UBE2T	ENSG00000077152.9	24.13	2.93	2.677	3.76e-183
AP000349.2	ENSG00000280178.1	5.83	0.07	2.674	6.11e-126
CLDN3	ENSG00000165215.6	78.973	11.54	2.673	1.55e-111
HSPB1P1	ENSG00000236060.2	8.61	0.51	2.67	7.56e-100
EIF5AP4	ENSG00000234743.1	6.78	0.23	2.661	3.17e-207
CCNB1	ENSG00000134057.14	30.42	3.97	2.66	7.46e-174
IGHV3-21	ENSG00000211947.2	112.049	16.89	2.66	4.42e-62
SIX1	ENSG00000126778.8	8.84	0.56	2.657	2.09e-116
U91328.1	ENSG00000281052.1	5.23	0	2.639	5.16e-17
NEK2	ENSG00000117650.12	7.93	0.44	2.633	3.51e-164
IGKV1-33	ENSG00000242076.2	262.031	41.679	2.624	6.41e-60
IGKV1D-33	ENSG00000239975.2	5.16	0	2.623	8.92e-98
IGKV4-1	ENSG00000211598.2	255.273	40.91	2.612	2.42e-65
RRM2	ENSG00000171848.13	19.061	2.29	2.608	4.02e-124
C1orf106	ENSG00000163362.10	29.229	3.97	2.605	1.11e-163
IGHV3-43	ENSG00000232216.1	15.58	1.77	2.581	9.97e-61
Metazoa_SRP	ENSG00000274012.1	1296.49	216.286	2.578	4.06e-95
RHOV	ENSG00000104140.6	9.03	0.69	2.569	3.75e-88
SEZ6L2	ENSG00000174938.14	31.219	4.48	2.556	1.6e-117
HMGN1P37	ENSG00000229237.2	4.88	0	2.556	9.11e-190
ZWINT	ENSG00000122952.16	21.55	2.88	2.539	4.14e-166
IGLC3	ENSG00000211679.2	1737.02	298.522	2.537	5.94e-57
IGHV5-51	ENSG00000211966.2	97.7	16.151	2.525	5.1e-57
PLEK2	ENSG00000100558.8	13.62	1.55	2.519	2.96e-199
RP11-667K14.4	ENSG00000262533.1	4.72	0	2.516	5.9e-95
IGHV1-24	ENSG00000211950.2	33.139	5.01	2.506	2.04e-56
CCNB2	ENSG00000157456.7	12.96	1.46	2.505	6e-147
HNRNPCP2	ENSG00000204253.4	15.3	1.88	2.501	2.96e-228
IGHV1-18	ENSG00000211945.2	86.569	14.53	2.495	5.66e-58
IGKV1D-39	ENSG00000251546.1	486.669	85.603	2.493	1.84e-52
CA9	ENSG00000107159.12	5.4	0.14	2.489	5.97e-82
IGLV3-25	ENSG00000211659.2	150.184	26.051	2.483	2.79e-48
IGLV2-23	ENSG00000211660.3	151.743	26.35	2.481	7.73e-60
IGKC	ENSG00000211592.6	10717.6	1920.01	2.48	2.28e-65
ST6GALNAC1	ENSG00000070526.14	35.099	5.51	2.471	7.87e-75
IGHG3	ENSG00000211897.7	663.935	119.651	2.462	2.08e-60
CEP55	ENSG00000138180.15	8.5	0.73	2.457	3.41e-147
IGHV3-23	ENSG00000211949.3	201.843	36.051	2.453	2.7e-61
GREM1	ENSG00000166923.10	7.25	0.51	2.45	1.16e-74
DSG2	ENSG00000046604.12	32.669	5.17	2.448	3.9e-149
IGHV1-69	ENSG00000211973.2	16.999	2.34	2.43	2.38e-43
IGLC2	ENSG00000211677.2	3240.95	602.993	2.424	4.39e-55
IGKV1-5	ENSG00000243466.1	235.681	43.119	2.423	4.7e-61
RP11-649E7.5	ENSG00000258377.1	6.72	0.44	2.423	4.54e-69
ANLN	ENSG00000011426.10	10.16	1.09	2.417	2.33e-130
TOX3	ENSG00000103460.16	7.64	0.62	2.415	1.88e-106
ARSE	ENSG00000157399.14	10.74	1.21	2.409	1.68e-77
IGLV3-21	ENSG00000211662.2	92.142	16.6	2.404	2.14e-49
SLC2A1	ENSG00000117394.19	68.09	12.09	2.4	4.89e-112
LAD1	ENSG00000159166.13	70.668	12.62	2.396	5.46e-144
IGHV4-31	ENSG00000231475.3	17.19	2.47	2.39	3.71e-53
TK1	ENSG00000167900.11	39.439	6.74	2.385	4.03e-128
WFDC3	ENSG00000124116.18	12.74	1.64	2.38	2.94e-85
IGKV3-20	ENSG00000239951.1	681.23	130.191	2.379	2.21e-61
MUC21	ENSG00000204544.5	9.86	1.09	2.377	1.05e-57
IGKV3-11	ENSG00000241351.2	833.361	159.675	2.377	1.04e-65
CBLC	ENSG00000142273.10	11.58	1.43	2.372	3.63e-171
BCL2L15	ENSG00000188761.11	9.55	1.07	2.35	7.3e-115
SMPDL3B	ENSG00000130768.14	34.83	6.03	2.35	8.25e-138
S100P	ENSG00000163993.6	182.91	35.24	2.343	3.76e-26
DNAJC12	ENSG00000108176.14	11.56	1.5	2.329	3.26e-85
MUC3A	ENSG00000169894.17	9.58	1.11	2.326	4.29e-74
ANKRD22	ENSG00000152766.5	10.22	1.24	2.325	2.8e-101
IGLV3-1	ENSG00000211673.2	156.497	30.46	2.324	5.07e-51
PVRL4	ENSG00000143217.8	23.821	3.96	2.323	2.67e-148
RP1-241P17.4	ENSG00000228532.4	20.92	3.38	2.323	1.15e-84
CDKN3	ENSG00000100526.19	12.74	1.75	2.321	9.3e-126
FDCSP	ENSG00000181617.5	4.49	0.1	2.319	4.79e-64
IGKV1-17	ENSG00000240382.3	86.882	16.62	2.318	1.72e-51
SPTBN2	ENSG00000173898.11	17.771	2.77	2.316	1.77e-172
UBE2SP2	ENSG00000224126.2	5.56	0.32	2.313	2.19e-169
CDCA7	ENSG00000144354.13	8.98	1.01	2.312	3.73e-137
RP11-316M1.12	ENSG00000259357.2	7.41	0.7	2.307	8e-56
RP11-73M18.2	ENSG00000256500.5	3.89	0	2.29	4.06e-83
IGSF9	ENSG00000085552.16	6.56	0.55	2.286	1.75e-145
IGKV1-27	ENSG00000244575.3	65.059	12.55	2.285	1.66e-43
IGHV4-34	ENSG00000211956.2	50.07	9.52	2.279	5.61e-45
IGHV3-11	ENSG00000211941.3	57.531	11.12	2.272	1.42e-51
HN1	ENSG00000189159.15	279.828	57.209	2.27	1.2e-201
FOXM1	ENSG00000111206.12	12.8	1.87	2.266	1.16e-110
PAFAH1B3	ENSG00000079462.7	54.462	10.63	2.254	2.05e-210
WFDC2	ENSG00000101443.17	755.924	157.695	2.254	1.14e-74
PITX1	ENSG00000069011.15	4.62	0.18	2.252	7.13e-95
IGLV3-19	ENSG00000211663.2	129.364	26.451	2.248	2.41e-50
IGLC1	ENSG00000211675.2	1205.57	255.007	2.237	1.4e-54
CTC-425F1.4	ENSG00000267458.1	21.93	3.87	2.235	4.92e-48
RMI2	ENSG00000175643.8	12.5	1.88	2.229	3.95e-186
SGPP2	ENSG00000163082.9	23.75	4.32	2.218	8.38e-99
GJB1	ENSG00000169562.9	5.6	0.42	2.217	3.16e-54
AURKA	ENSG00000087586.17	11.85	1.78	2.209	2.63e-145
METTL7B	ENSG00000170439.6	9.81	1.34	2.208	7.45e-98
ESPN	ENSG00000187017.14	10.09	1.4	2.208	6.51e-64
UHRF1	ENSG00000276043.4	7.25	0.79	2.204	1.89e-135
TPD52	ENSG00000076554.15	67.102	13.84	2.198	2.67e-159
IGKV1-9	ENSG00000241755.1	92.443	19.471	2.191	5.24e-50
KIF20A	ENSG00000112984.11	6.76	0.71	2.182	1.41e-140
IGHV4-39	ENSG00000211959.2	75.019	15.76	2.181	8.33e-46
IGLV6-57	ENSG00000211640.3	41.821	8.45	2.18	2.92e-52
NME1	ENSG00000239672.7	135.692	29.181	2.179	3.66e-134
GALNT14	ENSG00000158089.14	9.72	1.37	2.177	3.27e-87
MELK	ENSG00000165304.7	6.41	0.64	2.176	1.21e-122
IGHV3-30	ENSG00000270550.1	188.915	41.049	2.175	8.19e-45
IGKV1-16	ENSG00000240864.3	63.46	13.29	2.173	7.01e-46
IGHV3-15	ENSG00000211943.2	62.869	13.17	2.172	1.82e-45
IGHV1-2	ENSG00000211934.3	48.772	10.06	2.17	2.15e-41
PHLDA2	ENSG00000181649.5	32.619	6.48	2.168	4.21e-112
IGLV1-44	ENSG00000211651.3	134.158	29.09	2.167	8.24e-45
IGKV3D-20	ENSG00000211625.2	12.3	1.97	2.163	4.62e-59
RP11-350J20.12	ENSG00000273132.1	8.14	1.05	2.157	4.03e-97
SYT7	ENSG00000011347.9	11.7	1.85	2.156	3.44e-97
TRIP13	ENSG00000071539.13	8.63	1.16	2.156	9.32e-118
RP11-452N17.1	ENSG00000277998.1	38.239	7.81	2.155	3.16e-131
CD79A	ENSG00000105369.9	22.441	4.31	2.142	8.46e-69
SERINC2	ENSG00000168528.11	106.661	23.429	2.14	6.1e-163
RP3-340N1.2	ENSG00000227066.1	3.79	0.09	2.136	1.16e-93
MESP1	ENSG00000166823.5	7	0.83	2.128	2.28e-132
DLGAP5	ENSG00000126787.12	5.15	0.41	2.125	3.56e-131
IGKV1-8	ENSG00000240671.2	45.11	9.58	2.124	6.52e-44
IGLV1-40	ENSG00000211653.2	211.673	47.871	2.122	1.25e-49
CXCL14	ENSG00000145824.12	18.61	3.52	2.117	1.16e-43
TROAP	ENSG00000135451.12	10.23	1.59	2.116	6.31e-93
CTB-63M22.1	ENSG00000229119.3	145.028	32.701	2.115	2.23e-57
PSAT1	ENSG00000135069.13	12.37	2.1	2.109	2.72e-63
GPT2	ENSG00000166123.13	13.53	2.37	2.108	7.2e-139
SAPCD2	ENSG00000186193.8	5.12	0.42	2.108	1.57e-158
RPL37P6	ENSG00000241431.1	3.31	0	2.108	2.78e-149
MUC16	ENSG00000181143.15	5.46	0.5	2.107	4.86e-36
FERMT1	ENSG00000101311.15	6.18	0.67	2.104	3.1e-162
NQO1	ENSG00000181019.12	151.135	34.379	2.104	6.17e-90
IGHV2-70	ENSG00000211974.3	7.12	0.89	2.103	1.69e-41
RHBDL2	ENSG00000158315.10	6.34	0.71	2.102	2.44e-161
IGHV1-46	ENSG00000211962.2	18.191	3.48	2.099	1.21e-47
ASF1B	ENSG00000105011.8	10.29	1.64	2.096	7.04e-138
HABP2	ENSG00000148702.14	3.74	0.11	2.094	7.94e-72
EEF1A2	ENSG00000101210.10	6.97	0.87	2.092	5.83e-57
MUC20	ENSG00000176945.16	43.691	9.49	2.091	7.52e-79
IGLV1-47	ENSG00000211648.2	112.68	25.71	2.09	7.15e-44
CENPA	ENSG00000115163.14	5.96	0.64	2.085	8.99e-123
BARX2	ENSG00000043039.6	3.82	0.14	2.08	1.71e-101
S100A2	ENSG00000196754.10	25	5.15	2.08	4.1e-63
MAD2L1	ENSG00000164109.13	11.2	1.89	2.078	6.91e-138
KIF2C	ENSG00000142945.12	7.41	1	2.072	2.09e-119
PTTG1	ENSG00000164611.12	37.121	8.07	2.071	6.14e-131
IGKV1-12	ENSG00000243290.1	10.15	1.66	2.067	2.16e-54
NUF2	ENSG00000143228.12	6.53	0.8	2.065	3.97e-115
Metazoa_SRP	ENSG00000278771.1	4.72	0.37	2.062	1.32e-95
IGKV2-28	ENSG00000244116.3	276.991	65.698	2.059	9.62e-40
KRT80	ENSG00000167767.13	15.55	2.98	2.056	1.35e-98
IGHV3-49	ENSG00000211965.3	22.59	4.68	2.054	1.32e-40
CXCL9	ENSG00000138755.5	22.91	4.77	2.051	1.99e-41
AURKB	ENSG00000178999.12	12.26	2.22	2.042	3.39e-96
IGHV4-59	ENSG00000224373.3	76.59	17.85	2.041	6.57e-45
MANEAL	ENSG00000185090.14	11.23	1.98	2.037	2.18e-134
AC009065.4	ENSG00000279473.1	3.09	0	2.032	8.39e-150
ATP1B1	ENSG00000143153.12	241.486	58.338	2.031	6.58e-121
TFAP2A	ENSG00000137203.10	4.68	0.39	2.031	3.56e-109
NCAPH	ENSG00000121152.9	6.84	0.92	2.03	5.92e-125
CDC6	ENSG00000094804.9	6.34	0.8	2.028	2.23e-107
LGSN	ENSG00000146166.16	3.61	0.13	2.028	1.14e-85
MKI67	ENSG00000148773.12	8.7	1.38	2.027	2.93e-108
EPHX3	ENSG00000105131.7	11.16	1.99	2.024	8.18e-99
CDCA8	ENSG00000134690.10	7.86	1.18	2.023	1.99e-141
SLC25A10	ENSG00000183048.11	27.131	5.92	2.023	2e-185
RP6-65G23.3	ENSG00000259153.1	5.37	0.57	2.021	1.67e-167
AOC1	ENSG00000002726.19	3.98	0.23	2.017	4.42e-81
CDK1	ENSG00000170312.15	17.36	3.54	2.016	9.64e-118
LSR	ENSG00000105699.16	155.772	37.77	2.016	4.03e-162
GYLTL1B	ENSG00000165905.16	19.471	4.07	2.013	1.69e-108
ADGRF1	ENSG00000153292.15	14.93	2.95	2.012	2.3e-33
CDCA5	ENSG00000146670.9	8.5	1.36	2.009	1.57e-108
LAPTM4B	ENSG00000104341.16	127.406	31.04	2.003	4.94e-150
CKMT1A	ENSG00000223572.9	6.49	0.87	2.002	1.11e-65
CDH1	ENSG00000039068.18	105.28	25.591	1.999	5.66e-132
PAEP	ENSG00000122133.16	3.39	0.1	1.997	1.8e-54
IGHV3-73	ENSG00000211976.2	16.95	3.51	1.993	2.97e-43
KIFC1	ENSG00000237649.7	10.06	1.78	1.992	8.07e-109
HMGN1P36	ENSG00000235734.4	2.95	0	1.982	6.25e-159
IGLL5	ENSG00000254709.6	118.989	29.459	1.978	6.16e-50
ST14	ENSG00000149418.10	94.91	23.381	1.976	7.45e-163
RP11-624G17.3	ENSG00000255301.1	4.15	0.31	1.975	8.88e-106
SLC29A4	ENSG00000164638.10	6.89	1.01	1.973	1.39e-97
PLK1	ENSG00000166851.14	12.32	2.4	1.97	9.44e-116
REEP6	ENSG00000115255.10	10.12	1.84	1.969	3.5e-95
FAM83H-AS1	ENSG00000203499.10	18.27	3.93	1.967	4.09e-118
SDC1	ENSG00000115884.10	212.423	53.649	1.965	4.12e-128
IGLC7	ENSG00000211685.3	19.05	4.14	1.964	1.56e-35
IGHM	ENSG00000211899.7	350.701	89.219	1.963	1.43e-33
CKMT1B	ENSG00000237289.9	6.24	0.86	1.961	2.61e-70
RASAL1	ENSG00000111344.11	4.29	0.36	1.96	5.22e-113
TMEM45B	ENSG00000151715.7	29.629	6.87	1.96	8.38e-106
DERL3	ENSG00000099958.14	36.75	8.73	1.956	1.27e-82
MARCKSL1	ENSG00000175130.6	139.381	35.17	1.956	2.47e-132
KIF4A	ENSG00000090889.11	4.04	0.3	1.955	1.39e-131
KCNN4	ENSG00000104783.11	31.421	7.37	1.954	1.17e-58
SNRPEP2	ENSG00000256968.1	11.61	2.26	1.952	1.04e-166
CLIC6	ENSG00000159212.12	34.09	8.08	1.95	5.54e-41
DBNDD1	ENSG00000003249.13	18.88	4.15	1.949	8.74e-160
SBK1	ENSG00000188322.4	5.99	0.81	1.949	1.04e-121
MET	ENSG00000105976.14	30.93	7.29	1.946	3.01e-59
TXNDC17	ENSG00000129235.10	252.247	64.928	1.942	1.05e-170
SPAG4	ENSG00000061656.9	22.161	5.04	1.939	1.1e-118
IGHV3-33	ENSG00000211955.2	94.64	23.94	1.939	9e-39
KCNK1	ENSG00000135750.14	21.13	4.8	1.932	2.8e-91
TMEM92	ENSG00000167105.7	18.52	4.12	1.931	2.83e-106
FAM3C2	ENSG00000174028.6	32.88	7.89	1.93	1.1e-105
PTPRH	ENSG00000080031.9	3.26	0.12	1.927	3.87e-107
IGKV1-6	ENSG00000239855.1	33.871	8.17	1.927	1.16e-38
SOX4	ENSG00000124766.5	40.621	9.95	1.926	1.09e-147
HMMR	ENSG00000072571.19	5.11	0.61	1.924	1.18e-128
SNRPGP2	ENSG00000264350.1	20.629	4.71	1.921	9.84e-145
NGEF	ENSG00000066248.14	4.6	0.48	1.92	3.18e-95
MUC4	ENSG00000145113.21	19.16	4.33	1.919	3.21e-29
IGFBP3	ENSG00000146674.14	125.922	32.57	1.919	2.76e-80
KRT17	ENSG00000128422.15	20.941	4.81	1.917	8.36e-36
PPIAP22	ENSG00000198618.5	255.007	66.782	1.917	1.88e-178
CLDN4	ENSG00000189143.9	289.977	76.24	1.913	5.12e-109
LAMB3	ENSG00000196878.12	111.26	28.819	1.913	8.16e-69
IGKV2D-29	ENSG00000243264.2	18.21	4.1	1.913	2.39e-41
SCG5	ENSG00000166922.8	5.84	0.82	1.91	8.76e-100
PLS1	ENSG00000120756.12	20.3	4.67	1.909	5.22e-130
AL158801.1	ENSG00000279392.1	4.96	0.59	1.906	5.89e-140
PKMYT1	ENSG00000127564.16	11.25	2.27	1.905	1.25e-98
GALNT6	ENSG00000139629.15	15.02	3.28	1.904	4.56e-88
KRT8	ENSG00000170421.11	783.668	208.643	1.904	3.38e-123
LGR4	ENSG00000205213.13	14.05	3.03	1.901	4.34e-130
MEX3A	ENSG00000254726.2	4.22	0.4	1.899	1.85e-124
FOXA1	ENSG00000129514.5	27.739	6.76	1.889	1.11e-104
RP11-544M22.13	ENSG00000270149.5	3.77	0.29	1.887	2.24e-61
STRA6	ENSG00000137868.18	3.53	0.23	1.881	6.42e-84
SLC44A4	ENSG00000204385.10	55.768	14.47	1.876	2.61e-47
IGHV1-3	ENSG00000211935.3	3.5	0.23	1.871	2.27e-21
EFNA4	ENSG00000243364.7	20.831	4.98	1.868	5.19e-198
SRD5A3	ENSG00000128039.10	53.589	13.95	1.868	4.58e-127
RPS2P55	ENSG00000216866.5	5.35	0.74	1.868	4.02e-174
TMEM184A	ENSG00000164855.15	14.1	3.14	1.867	3.19e-112
RP4-800G7.1	ENSG00000239719.1	2.64	0	1.864	4.81e-38
GINS1	ENSG00000101003.9	4.33	0.47	1.858	6.82e-151
IGHV4-4	ENSG00000276775.1	12.62	2.77	1.853	1.42e-30
TNFRSF21	ENSG00000146072.6	60.48	16.06	1.849	1.49e-124
IL4I1	ENSG00000104951.15	8.97	1.77	1.848	9.54e-94
KIAA1324	ENSG00000116299.16	13.36	2.99	1.848	3.15e-43
IGLV1-51	ENSG00000211644.2	158.462	43.389	1.845	3.33e-35
FA2H	ENSG00000103089.8	8.01	1.51	1.844	7.83e-109
YWHAZP5	ENSG00000213260.3	3.74	0.32	1.844	4.82e-145
MSL3P1	ENSG00000224287.2	3.74	0.32	1.844	1.07e-142
COL1A1	ENSG00000108821.13	381.251	105.799	1.84	6.92e-45
COL17A1	ENSG00000065618.16	4.46	0.53	1.835	1.76e-61
IGKV3D-11	ENSG00000211632.3	5.24	0.75	1.834	2.14e-67
MAL2	ENSG00000147676.13	173.488	48.06	1.831	1.09e-103
LY6K	ENSG00000160886.13	5.44	0.81	1.831	3.48e-44
IGLV4-69	ENSG00000211637.2	32.271	8.35	1.831	5.94e-36
CH507-513H4.5	ENSG00000281383.1	3.9	0.38	1.828	3e-75
SLC35F2	ENSG00000110660.14	14.14	3.28	1.823	1.01e-161
RP11-783K16.5	ENSG00000256940.1	4.62	0.59	1.822	4.14e-124
BUB1	ENSG00000169679.14	6.55	1.14	1.819	1.06e-111
TSPAN1	ENSG00000117472.9	64.901	17.74	1.814	3.31e-24
IGHV3-48	ENSG00000211964.3	8.46	1.69	1.814	6e-38
GPX2	ENSG00000176153.11	7.46	1.41	1.812	3.14e-44
FAM64A	ENSG00000129195.15	4.19	0.48	1.81	1.8e-107
ITGB4	ENSG00000132470.13	71.818	19.76	1.81	2.21e-64
ZP3	ENSG00000188372.14	10	2.14	1.809	7.56e-86
IGLV3-10	ENSG00000211669.2	52.24	14.19	1.809	8.19e-28
CHIT1	ENSG00000133063.15	21.52	5.43	1.808	2.33e-18
CEACAM6	ENSG00000086548.8	607.819	173.176	1.805	2.03e-29
PTGES	ENSG00000148344.10	19.22	4.8	1.802	1.15e-68
FUT3	ENSG00000171124.12	18.16	4.5	1.801	6.45e-68
IGHV2-70	ENSG00000274576.2	22.19	5.66	1.8	6.96e-26
CH17-224D4.2	ENSG00000282651.1	5.02	0.73	1.799	3.33e-21
SOX2	ENSG00000181449.3	3.8	0.38	1.798	8.27e-45
MSMB	ENSG00000263639.5	6.47	1.15	1.797	1.36e-19
NUSAP1	ENSG00000137804.12	14.49	3.46	1.796	9.36e-97
ARAP1-AS1	ENSG00000256007.1	7.85	1.55	1.795	5.84e-16
PBK	ENSG00000168078.9	3.85	0.4	1.793	3.53e-101
TYMS	ENSG00000176890.15	26.21	6.85	1.793	1e-95
BIK	ENSG00000100290.2	7.76	1.53	1.792	7.59e-120
RP11-498C9.13	ENSG00000263585.1	2.46	0	1.791	4.85e-41
IGHV3-74	ENSG00000224650.2	27.839	7.35	1.788	3.86e-39
CDT1	ENSG00000167513.8	6.42	1.15	1.787	1.12e-104
NCAPG	ENSG00000109805.9	4.52	0.6	1.787	1.1e-103
RP11-464D20.2	ENSG00000239246.3	5.3	0.83	1.784	7.41e-116
IGKV6-21	ENSG00000211611.2	10.59	2.37	1.782	1.04e-34
KIF11	ENSG00000138160.5	4.97	0.74	1.779	2.27e-135
KRTCAP3	ENSG00000157992.12	79.219	22.389	1.778	1.54e-122
PKIB	ENSG00000135549.14	9.24	1.99	1.776	1.2e-74
IGHV6-1	ENSG00000211933.2	10.67	2.42	1.771	5.87e-37
CDKN2A	ENSG00000147889.16	10.05	2.24	1.77	4.98e-57
NMU	ENSG00000109255.11	3.7	0.39	1.758	8.1e-64
IGLV2-11	ENSG00000211668.2	117.481	34.04	1.758	2.84e-33
MMP13	ENSG00000137745.11	2.41	0.01	1.755	4.09e-71
CCNO	ENSG00000152669.8	4.59	0.66	1.752	7.61e-52
EFNA3	ENSG00000143590.13	5.9	1.05	1.751	1.87e-165
TMPRSS13	ENSG00000137747.14	11.74	2.8	1.745	6.55e-96
AHNAK2	ENSG00000185567.6	18.36	4.78	1.744	4.86e-48
RP5-890E16.4	ENSG00000266341.1	2.35	0	1.744	2.37e-40
CLDN1	ENSG00000163347.5	20.831	5.55	1.737	1.27e-48
HMGA1	ENSG00000137309.19	132.77	39.14	1.737	1.25e-105
TFAP2C	ENSG00000087510.6	7.59	1.58	1.735	1.65e-113
CNFN	ENSG00000105427.9	5.5	0.96	1.73	6.42e-118
TFPI2	ENSG00000105825.11	17.38	4.54	1.73	1.27e-27
CENPM	ENSG00000100162.14	11.68	2.83	1.727	1.07e-76
PRR11	ENSG00000068489.12	5.55	0.98	1.726	1.91e-108
NDC80	ENSG00000080986.12	5.32	0.91	1.726	5.32e-98
PDIA4	ENSG00000155660.10	179.681	53.6	1.726	5.24e-145
IGLV3-9	ENSG00000211670.2	9.84	2.28	1.725	6.23e-38
IGHV4-61	ENSG00000211970.3	24.729	6.79	1.724	5.62e-37
MCM4	ENSG00000104738.16	25.5	7.03	1.723	1.95e-118
KDELR3	ENSG00000100196.10	34.21	9.67	1.722	5.28e-113
PAICS	ENSG00000128050.8	44.55	12.85	1.718	5.77e-153
GINS2	ENSG00000131153.8	4.26	0.6	1.717	6.85e-129
SYT12	ENSG00000173227.13	2.55	0.08	1.717	5.82e-86
PCP4	ENSG00000183036.10	4.03	0.53	1.717	9.25e-52
IGKV3OR2-268	ENSG00000233999.3	3.24	0.29	1.717	5e-78
C16orf59	ENSG00000162062.14	4.45	0.66	1.715	1.17e-131
WNT7B	ENSG00000188064.9	9.33	2.15	1.713	1.17e-77
SLC27A2	ENSG00000140284.10	5.67	1.04	1.709	9.49e-68
MZB1	ENSG00000170476.15	47.3	13.78	1.708	2.09e-39
PRR36	ENSG00000183248.11	5.66	1.04	1.707	1.15e-109
CDC45	ENSG00000093009.9	5.55	1.01	1.704	2.17e-92
TLCD1	ENSG00000160606.10	33.249	9.53	1.702	1.83e-141
IGHV2-5	ENSG00000211937.3	45.67	13.34	1.702	2.3e-28
RPL39L	ENSG00000163923.9	20.619	5.68	1.694	1.54e-89
SNORA73A	ENSG00000274266.1	2.23	0	1.692	9.97e-18
PIGY	ENSG00000255072.1	10.45	2.55	1.689	6.23e-27
RNA5-8S5	ENSG00000275215.1	1090.52	337.536	1.689	8.17e-52
RNA5-8S5	ENSG00000277739.1	1090.52	337.536	1.689	8.17e-52
RNA5-8S5	ENSG00000278189.1	1090.52	337.536	1.689	8.17e-52
RNA5-8S5	ENSG00000278233.1	1090.52	337.536	1.689	8.17e-52
CHRNA5	ENSG00000169684.13	3.63	0.44	1.685	1.59e-97
PLEKHS1	ENSG00000148735.14	4.66	0.76	1.685	4.43e-22
EXO1	ENSG00000174371.16	3.5	0.4	1.685	1.81e-118
CDCA3	ENSG00000111665.11	10.2	2.49	1.682	2.2e-75
SFN	ENSG00000175793.11	149.675	45.972	1.682	3.14e-63
ZFPM2-AS1	ENSG00000251003.7	2.62	0.13	1.68	1.85e-88
LYPD1	ENSG00000150551.10	4.76	0.8	1.678	1.44e-77
KRT18	ENSG00000111057.10	672.084	209.701	1.676	2.39e-114
GLB1L2	ENSG00000149328.14	14.09	3.74	1.671	8.67e-74
XPR1	ENSG00000143324.13	29.24	8.51	1.669	5.25e-124
RAB25	ENSG00000132698.13	168.032	52.33	1.664	2.19e-126
ADAMDEC1	ENSG00000134028.14	4.19	0.64	1.662	1.04e-65
TESC	ENSG00000088992.17	36.181	10.75	1.662	1.09e-31
FAM3B	ENSG00000183844.16	24.13	6.94	1.662	7.26e-30
PLA2G2D	ENSG00000117215.14	2.79	0.2	1.659	4.64e-70
RP11-44F21.5	ENSG00000260265.1	3.25	0.35	1.655	1.15e-71
HJURP	ENSG00000123485.11	5.16	0.96	1.652	8.94e-83
FOXJ1	ENSG00000129654.7	12.69	3.37	1.647	2.94e-15
ASPM	ENSG00000066279.16	3.31	0.38	1.643	1.74e-115
SRP9P1	ENSG00000180581.7	23.91	6.98	1.642	1.19e-32
RTN4RL2	ENSG00000186907.7	9.8	2.46	1.642	4.74e-67
SLC39A11	ENSG00000133195.11	32.05	9.6	1.641	1.71e-175
KIF26B	ENSG00000162849.15	4.27	0.69	1.641	3.53e-93
MCM2	ENSG00000073111.13	14.21	3.88	1.64	7.03e-124
SLC22A18AS	ENSG00000254827.5	4.39	0.73	1.639	2.08e-98
GYG2	ENSG00000056998.18	4.23	0.68	1.638	1.91e-119
IGHV3-53	ENSG00000211967.3	8.29	1.99	1.635	4.86e-43
P2RY6	ENSG00000171631.14	8.52	2.07	1.633	1e-76
BOLA2B	ENSG00000169627.7	116.5	36.969	1.63	1.45e-156
SULF1	ENSG00000137573.13	35.49	10.79	1.63	3.82e-59
IGLV8-61	ENSG00000211638.2	24.8	7.35	1.628	4.99e-27
KPNA2	ENSG00000182481.8	57.699	18.08	1.621	2.74e-108
ADM2	ENSG00000128165.8	3.72	0.54	1.616	1.97e-118
LCN2	ENSG00000148346.11	126.719	40.881	1.609	3.61e-29
CTA-384D8.35	ENSG00000272666.1	6.59	1.49	1.608	2.12e-98
RORC	ENSG00000143365.16	20.48	6.05	1.607	3.72e-60
SPINT2	ENSG00000167642.12	545.599	178.576	1.606	1.91e-140
AC239868.2	ENSG00000280874.1	31.979	9.84	1.605	1.1e-27
HGD	ENSG00000113924.11	6.05	1.32	1.604	6.77e-51
RAC3	ENSG00000169750.8	15.55	4.45	1.602	6.99e-87
IGLV2-14	ENSG00000211666.2	265.689	86.912	1.601	3.56e-30
GALNT7	ENSG00000109586.11	21.259	6.35	1.599	5.43e-152
CENPU	ENSG00000151725.11	9.61	2.52	1.592	2e-104
CHEK1	ENSG00000149554.12	6.44	1.47	1.591	3.1e-111
SORD2P	ENSG00000259479.6	6.38	1.45	1.591	1.38e-133
IGKV2-24	ENSG00000241294.1	39.33	12.4	1.59	1.18e-27
MAGED4	ENSG00000154545.16	4.1	0.7	1.585	1.1e-61
IQGAP3	ENSG00000183856.10	5.18	1.06	1.585	1.48e-78
ARHGAP40	ENSG00000124143.10	3.46	0.49	1.582	3.75e-55
PPP1R14B	ENSG00000173457.10	169.565	56.219	1.576	3.78e-113
IGKV1D-16	ENSG00000241244.1	6.03	1.36	1.575	1e-32
AP1M2	ENSG00000129354.11	62.27	20.31	1.57	4.23e-133
MND1	ENSG00000121211.7	3.78	0.61	1.57	1.11e-120
YWHAZP4	ENSG00000213131.3	2.86	0.3	1.57	8.22e-153
VSTM2L	ENSG00000132821.11	31.31	9.89	1.569	6.66e-27
AC239868.3	ENSG00000281134.1	31.979	10.13	1.567	1.03e-27
XDH	ENSG00000158125.9	2.26	0.1	1.567	3.08e-108
C2CD4A	ENSG00000198535.5	2.28	0.11	1.563	2.5e-77
CXCL10	ENSG00000169245.5	21.561	6.64	1.562	5.88e-33
RAD51	ENSG00000051180.16	4.64	0.91	1.562	9.64e-105
LEMD1	ENSG00000186007.9	3.43	0.5	1.562	1.84e-67
AK4	ENSG00000162433.14	7.38	1.84	1.561	3.91e-53
ASPHD1	ENSG00000174939.10	6.05	1.39	1.561	2.04e-65
PRDX4	ENSG00000123131.12	154.439	51.721	1.56	8.32e-147
FAM111B	ENSG00000189057.10	3.01	0.36	1.56	9.55e-89
PLEKHA6	ENSG00000143850.12	10.11	2.77	1.559	1.71e-69
IGHV3-7	ENSG00000211938.2	40.489	13.11	1.556	1.44e-25
DTL	ENSG00000143476.17	4.9	1.01	1.554	4.88e-84
SUSD4	ENSG00000143502.14	7.28	1.82	1.554	9.62e-54
IGHV2-26	ENSG00000211951.2	10.01	2.75	1.554	2.16e-31
IGKV1-39	ENSG00000242371.1	6.66	1.61	1.553	9.16e-30
IGF2BP3	ENSG00000136231.13	3.83	0.65	1.55	1.39e-57
EGLN3	ENSG00000129521.13	21.9	6.84	1.546	2.52e-41
TMEM106B	ENSG00000106460.18	28.709	9.19	1.544	1.37e-155
TCEA1P2	ENSG00000230409.3	6.08	1.43	1.543	1.31e-85
IGKV2D-40	ENSG00000251039.2	4.62	0.93	1.542	2.31e-28
DEPDC1B	ENSG00000035499.12	2.84	0.32	1.541	4.77e-121
BPIFB1	ENSG00000125999.10	24.299	7.7	1.54	1.76e-06
GPR160	ENSG00000173890.16	24.501	7.77	1.54	5.46e-68
IGKV1D-13	ENSG00000276566.1	6.88	1.71	1.54	5.43e-20
H2BFS	ENSG00000234289.5	9.56	2.64	1.537	4.66e-94
FHL2	ENSG00000115641.18	43.891	14.48	1.536	2.07e-56
SLC39A4	ENSG00000147804.9	80.918	27.24	1.536	1.34e-107
MARVELD3	ENSG00000140832.9	9.28	2.55	1.534	5.55e-151
MYEOV	ENSG00000172927.7	2.82	0.32	1.533	1.07e-66
PCAT6	ENSG00000228288.6	5.83	1.36	1.533	9.79e-130
CHMP4C	ENSG00000164695.4	16.29	4.98	1.532	4.59e-131
CTD-3193O13.11	ENSG00000268120.1	4.55	0.92	1.531	1.02e-81
AMACR	ENSG00000242110.7	14.63	4.42	1.528	2.9e-121
ALDH18A1	ENSG00000059573.8	37.749	12.46	1.526	1.17e-171
DHFRP1	ENSG00000188985.6	5.93	1.41	1.524	1.83e-91
TTK	ENSG00000112742.9	3.08	0.42	1.523	2.34e-100
ILDR1	ENSG00000145103.12	7.25	1.87	1.523	2.69e-116
CCL20	ENSG00000115009.11	19.849	6.26	1.522	2.13e-17
CKS1B	ENSG00000173207.12	92.212	31.46	1.522	6.73e-136
KRT16	ENSG00000186832.8	2.36	0.17	1.522	1.69e-56
MMP9	ENSG00000100985.7	30.519	10	1.519	1.4e-30
APOC2	ENSG00000234906.8	7.69	2.04	1.515	1.66e-31
IGLV2-8	ENSG00000278196.1	67.181	22.88	1.514	4.11e-27
RP11-161H23.5	ENSG00000258232.2	138.399	47.851	1.513	2.91e-106
DEPTOR	ENSG00000155792.9	11.18	3.27	1.512	2.97e-85
NET1	ENSG00000173848.18	56.3	19.09	1.512	8.56e-105
TMEM182	ENSG00000170417.14	4.7	1	1.511	3.08e-206
SMKR1	ENSG00000240204.2	3.13	0.45	1.51	7.64e-72
VWA1	ENSG00000179403.11	92.969	32.019	1.509	9.28e-94
TRIM2	ENSG00000109654.14	19.84	6.33	1.507	1.11e-79
TMED3	ENSG00000166557.12	127.999	44.421	1.506	3e-155
EPHA10	ENSG00000183317.16	2.46	0.22	1.504	3.61e-109
RP11-480I12.5	ENSG00000214796.8	4.44	0.92	1.503	5.42e-103
SIX4	ENSG00000100625.8	3.08	0.44	1.502	1.49e-121
CCNA2	ENSG00000145386.9	6.67	1.71	1.501	3.76e-82
GFRA3	ENSG00000146013.10	2.51	0.24	1.501	7.82e-54
ESRP1	ENSG00000104413.15	44.64	15.15	1.499	7.03e-134
UGT8	ENSG00000174607.10	2.87	0.37	1.498	8.06e-72
RP11-388M20.2	ENSG00000261385.1	3.01	0.42	1.498	4.48e-24
SLC44A5	ENSG00000137968.16	2.33	0.18	1.497	5.23e-66
ITPKA	ENSG00000137825.10	3.37	0.55	1.495	3.67e-64
RECQL4	ENSG00000160957.12	10.64	3.13	1.495	8.21e-79
NT5E	ENSG00000135318.11	15.65	4.91	1.494	1.88e-56
LGALS3BP	ENSG00000108679.12	684.875	242.862	1.492	1.17e-90
UQCC2	ENSG00000137288.9	109.061	38.141	1.492	6e-144
TDRKH	ENSG00000182134.15	13.85	4.28	1.492	2.07e-145
LINC00467	ENSG00000153363.12	10.19	2.98	1.491	1.88e-141
ALDH3B2	ENSG00000132746.14	2.99	0.42	1.49	2.41e-82
GPR87	ENSG00000138271.5	2.09	0.1	1.49	3.43e-62
SOWAHB	ENSG00000186212.3	3.55	0.62	1.49	3.38e-111
ERO1L	ENSG00000197930.12	47.649	16.32	1.49	2.1e-102
FUT8	ENSG00000033170.16	26.541	8.81	1.489	1.57e-119
TUBA1C	ENSG00000167553.14	302.522	107.358	1.486	1.78e-112
SLC50A1	ENSG00000169241.17	110.002	38.73	1.482	1.08e-142
CCDC34	ENSG00000109881.16	7.71	2.12	1.481	6.07e-115
IGLV3-27	ENSG00000211658.2	9.55	2.78	1.481	1.58e-25
PLEKHG6	ENSG00000008323.15	6.11	1.55	1.479	2.3e-92
GALNT3	ENSG00000115339.13	31.441	10.64	1.479	1.56e-62
CXADR	ENSG00000154639.18	13.68	4.27	1.478	1.72e-83
GRHL2	ENSG00000083307.10	12.48	3.84	1.478	3.63e-118
BUB1B	ENSG00000156970.12	4.4	0.94	1.477	3.86e-76
RP11-204C16.4	ENSG00000217624.2	2.59	0.29	1.477	3.57e-124
RHNO1	ENSG00000171792.10	25.91	8.69	1.474	7.79e-184
CAPN12	ENSG00000182472.8	13.42	4.2	1.471	2.52e-49
CTSV	ENSG00000136943.10	3.27	0.54	1.471	1.11e-66
EIF1AXP1	ENSG00000236698.1	9.26	2.7	1.471	3.2e-73
DPP4	ENSG00000197635.9	25.82	8.68	1.47	2.48e-33
F12	ENSG00000131187.9	3.95	0.79	1.467	1.89e-101
SLAMF7	ENSG00000026751.16	16.37	5.29	1.466	8.78e-54
HN1L	ENSG00000206053.12	56.449	19.81	1.465	7.08e-158
FNDC1	ENSG00000164694.16	3.49	0.63	1.462	5.22e-65
CCDC167	ENSG00000198937.8	37.94	13.14	1.461	4.73e-137
NPM3	ENSG00000107833.10	38.101	13.22	1.459	8.01e-139
PKP3	ENSG00000184363.9	38.73	13.45	1.459	2.91e-111
APOBEC3B	ENSG00000179750.15	5.98	1.54	1.458	3.1e-64
SORD	ENSG00000140263.13	15.54	5.03	1.456	1.71e-121
PTP4A1	ENSG00000112245.9	164.073	59.272	1.454	1.61e-72
RNU1-106P	ENSG00000207110.1	1.74	0	1.454	7.96e-18
GGCT	ENSG00000006625.17	77.149	27.58	1.451	6.2e-131
SLC7A5	ENSG00000103257.8	25.08	8.54	1.451	5.07e-64
SPC25	ENSG00000152253.8	3.7	0.72	1.45	1.14e-95
TFF3	ENSG00000160180.15	49.511	17.49	1.45	2.28e-19
LINC01426	ENSG00000234380.1	2.49	0.28	1.447	2.49e-123
RNF43	ENSG00000108375.12	10.05	3.06	1.445	1.81e-94
IGKV2D-30	ENSG00000239571.1	2.43	0.26	1.445	6.65e-42
ECE2	ENSG00000145194.17	7.67	2.19	1.442	4.12e-124
ERICH5	ENSG00000177459.10	2.45	0.27	1.442	1.73e-47
VPREB3	ENSG00000128218.7	2.74	0.38	1.438	1.23e-84
HKDC1	ENSG00000156510.12	6.34	1.71	1.438	7.74e-49
STYK1	ENSG00000060140.8	3.41	0.63	1.436	5.39e-113
VWA2	ENSG00000165816.12	5.33	1.34	1.436	2.93e-63
FEN1	ENSG00000168496.3	16.79	5.58	1.435	1.83e-123
PFKP	ENSG00000067057.16	62.908	22.65	1.434	6.72e-69
OTX1	ENSG00000115507.9	2	0.11	1.434	5.35e-137
NLN	ENSG00000123213.22	10.08	3.1	1.434	1.9e-132
CH17-224D4.1	ENSG00000282639.1	2.59	0.33	1.433	1.67e-29
DEPDC1	ENSG00000024526.16	2.16	0.17	1.433	1.21e-106
PDZK1IP1	ENSG00000162366.7	92.129	33.49	1.433	1.19e-29
PERP	ENSG00000112378.11	60.858	21.919	1.432	1.93e-101
RP11-289I10.2	ENSG00000223612.3	7.14	2.02	1.43	7.83e-88
GTSE1	ENSG00000075218.18	3.82	0.79	1.429	1.05e-80
HNF4G	ENSG00000164749.11	1.85	0.06	1.427	1.09e-108
IGLV7-43	ENSG00000211652.2	16.1	5.36	1.427	1.29e-32
FOXA3	ENSG00000170608.2	2.25	0.21	1.425	1.63e-79
LINC01296	ENSG00000244306.9	3.64	0.73	1.423	6.17e-64
RP11-805J14.5	ENSG00000254721.1	10.53	3.3	1.423	7.22e-117
PTK6	ENSG00000101213.6	9.1	2.77	1.422	3.16e-71
QPCT	ENSG00000115828.15	15.44	5.14	1.421	2.4e-39
TMCO1	ENSG00000143183.16	127.141	46.879	1.42	8.98e-154
OR2I1P	ENSG00000237988.3	3.12	0.54	1.42	4.51e-47
BCAS4	ENSG00000124243.17	10.47	3.3	1.415	2.46e-102
STARD10	ENSG00000214530.7	221.167	82.298	1.415	7.21e-92
CEACAM1	ENSG00000079385.21	19.251	6.6	1.414	2.66e-47
PON3	ENSG00000105852.10	34.35	12.28	1.412	1.67e-41
FTH1P20	ENSG00000226564.1	19.171	6.58	1.412	4.9e-65
MNX1-AS1	ENSG00000243479.3	1.66	0	1.411	2.21e-120
ENC1	ENSG00000171617.13	18.79	6.46	1.408	2.14e-78
IGLV1-36	ENSG00000211655.3	7.72	2.29	1.406	1.58e-25
RP11-318C24.1	ENSG00000230777.1	1.65	0	1.406	5.23e-18
PAX9	ENSG00000198807.12	2.44	0.3	1.404	5e-67
ABCC3	ENSG00000108846.15	67.751	24.989	1.403	7.69e-42
CYP2J2	ENSG00000134716.9	4.66	1.14	1.403	7.98e-91
FAM83H	ENSG00000180921.6	25.24	8.92	1.403	9.06e-112
C1orf53	ENSG00000203724.10	8.61	2.64	1.401	6.69e-112
STK32A	ENSG00000169302.14	5.84	1.59	1.401	3.35e-60
RP11-641D5.1	ENSG00000213178.3	301.621	113.574	1.401	1.48e-135
CKAP2L	ENSG00000169607.12	2.59	0.36	1.4	1.94e-100
SLC52A3	ENSG00000101276.14	4.33	1.02	1.4	4.83e-91
MXRA5	ENSG00000101825.7	11.74	3.83	1.399	1.48e-46
MALL	ENSG00000144063.3	108.993	40.779	1.397	3.59e-39
SKA3	ENSG00000165480.15	2.53	0.34	1.397	8.55e-115
TNS4	ENSG00000131746.12	2.73	0.42	1.393	1.63e-49
LRRC15	ENSG00000172061.8	2.73	0.42	1.393	1.27e-54
KIF18B	ENSG00000186185.13	2.99	0.52	1.392	3.14e-67
B4GALNT4	ENSG00000182272.11	3.51	0.72	1.391	7.58e-46
ERBB3	ENSG00000065361.14	72.078	26.891	1.39	6.59e-84
TSPAN6	ENSG00000000003.14	33.91	12.33	1.389	3.23e-121
STK39	ENSG00000198648.10	21.919	7.75	1.389	8.39e-108
CDC25C	ENSG00000158402.18	2.22	0.23	1.388	7.11e-120
KCNK5	ENSG00000164626.8	15.66	5.37	1.387	5.23e-55
HIST1H2BD	ENSG00000158373.8	30.819	11.19	1.384	1.17e-20
RP11-386G11.10	ENSG00000258017.1	99.559	37.53	1.384	1.73e-32
AL450992.2	ENSG00000234614.1	4.66	1.17	1.383	9.43e-98
CD27	ENSG00000139193.3	11.49	3.79	1.383	7.2e-54
C10orf35	ENSG00000171224.8	15.38	5.29	1.381	7.6e-142
CCL22	ENSG00000102962.4	3.81	0.85	1.379	7.72e-52
FBXO32	ENSG00000156804.7	19.99	7.07	1.379	1.09e-70
JCHAIN	ENSG00000132465.10	316.2	121.363	1.374	4.19e-22
CH17-212P11.4	ENSG00000282600.1	1.59	0	1.373	1.11e-64
COL3A1	ENSG00000168542.12	308.622	118.561	1.373	1.02e-27
IRF6	ENSG00000117595.10	19.129	6.77	1.373	1.12e-91
RPL23AP65	ENSG00000243964.1	5.45	1.49	1.373	8.21e-60
B3GNT6	ENSG00000198488.10	1.64	0.02	1.372	4.5e-67
TMEM30B	ENSG00000182107.6	20.97	7.49	1.372	4.92e-83
RCC1	ENSG00000180198.15	32.239	11.85	1.371	8.77e-126
CILP2	ENSG00000160161.9	2.18	0.23	1.37	4.48e-77
ARHGEF35	ENSG00000213214.4	11.12	3.71	1.364	3.4e-56
COA6	ENSG00000168275.14	48.21	18.12	1.364	1e-144
ECT2	ENSG00000114346.13	14.5	5.02	1.364	2.42e-89
AMY1C	ENSG00000187733.6	16.45	5.79	1.362	5.07e-21
RNVU1-7	ENSG00000206585.1	1.57	0	1.362	0.0167
IGLV7-46	ENSG00000211649.3	19.08	6.82	1.361	1.09e-22
FTH1P7	ENSG00000232187.1	30.02	11.09	1.359	1.02e-69
CST2	ENSG00000170369.3	2.51	0.37	1.357	4.3e-44
IGHV3-66	ENSG00000211972.2	6.57	1.96	1.355	4.34e-27
MINOS1-NBL1	ENSG00000270136.5	5.01	1.35	1.355	2.52e-120
ORC6	ENSG00000091651.8	4.84	1.29	1.351	1.19e-90
F2RL1	ENSG00000164251.4	9.53	3.13	1.35	1.49e-65
SRD5A1	ENSG00000145545.11	8.45	2.71	1.349	4.63e-120
C3orf14	ENSG00000114405.10	20.669	7.52	1.347	7.81e-98
RGS17	ENSG00000091844.7	2.13	0.23	1.347	1.42e-86
LAGE3	ENSG00000196976.6	44.901	17.05	1.347	3.32e-141
EPHB2	ENSG00000133216.16	5.91	1.72	1.345	9.74e-70
RP11-27G14.4	ENSG00000282221.1	2.55	0.4	1.342	1.47e-132
RAD51AP1	ENSG00000111247.14	5.31	1.49	1.341	2.13e-88
AQP3	ENSG00000165272.14	203.925	79.942	1.34	4.32e-27
THY1	ENSG00000154096.13	60.652	23.35	1.34	7.23e-31
AC000089.3	ENSG00000235776.2	2.69	0.46	1.338	4.61e-130
ACY3	ENSG00000132744.7	2.11	0.23	1.338	4.44e-101
SERTAD4	ENSG00000082497.11	4.76	1.28	1.337	2.74e-61
CRYM	ENSG00000103316.10	8.62	2.81	1.336	5.8e-28
IGFL2	ENSG00000204866.8	1.75	0.09	1.335	5.31e-72
BPHL	ENSG00000137274.12	23.441	8.7	1.333	1.13e-142
SPC24	ENSG00000161888.11	4.04	1	1.333	1.09e-75
EHF	ENSG00000135373.12	23.65	8.79	1.332	3.13e-57
CDCP1	ENSG00000163814.7	13.09	4.6	1.331	6.69e-64
EEF1A1P9	ENSG00000249264.1	2.27	0.3	1.331	2.95e-92
KDF1	ENSG00000175707.8	14.8	5.28	1.331	7.89e-137
BZW2	ENSG00000136261.14	62.309	24.19	1.33	2.93e-127
DUXAP8	ENSG00000206195.10	4.63	1.24	1.33	6.63e-49
TNFRSF17	ENSG00000048462.10	3.35	0.73	1.33	8.29e-58
AP1S1	ENSG00000106367.13	64.879	25.221	1.329	5.96e-142
RBBP8NL	ENSG00000130701.3	1.94	0.17	1.329	1.82e-150
SCAMP5	ENSG00000198794.11	6.41	1.95	1.329	5.8e-90
SMIM15	ENSG00000188725.7	37.579	14.37	1.328	8.48e-140
CCT3	ENSG00000163468.14	197.498	78.329	1.323	7.52e-146
PLAU	ENSG00000122861.15	48.789	18.93	1.321	5.37e-50
SSR4	ENSG00000180879.13	706.281	282.811	1.317	2.91e-129
PRSS16	ENSG00000112812.15	18.89	6.99	1.316	1.05e-89
RP11-468E2.1	ENSG00000254692.1	12.58	4.46	1.315	1.34e-47
PPAT	ENSG00000128059.8	6.13	1.87	1.313	5.44e-138
TMEM177	ENSG00000144120.12	10.43	3.6	1.313	6.82e-172
RPL41P2	ENSG00000256338.2	84.559	33.46	1.312	2.59e-77
E2F8	ENSG00000129173.12	2.3	0.33	1.311	1.52e-103
RP5-1061H20.4	ENSG00000177788.5	2.47	0.4	1.31	1.75e-118
HIST2H4A	ENSG00000270882.2	15.97	5.85	1.309	8.49e-61
DNAJC19P9	ENSG00000258608.1	2.59	0.45	1.308	2.17e-69
ZDHHC9	ENSG00000188706.12	64.52	25.46	1.308	9.58e-73
ELF3	ENSG00000163435.15	319.35	128.613	1.305	3.23e-31
STAP2	ENSG00000178078.11	35.299	13.7	1.304	7.45e-110
NIPSNAP1	ENSG00000184117.11	40.98	16.01	1.303	4.82e-145
FEZF1-AS1	ENSG00000230316.6	1.64	0.07	1.303	9.2e-74
RP11-334E6.12	ENSG00000263873.1	17.24	6.4	1.302	8.78e-36
TGFA	ENSG00000163235.15	8.06	2.68	1.3	3.71e-63
SUGCT	ENSG00000175600.15	4.64	1.29	1.3	1.1e-66
CKS2	ENSG00000123975.4	61.452	24.429	1.296	1.97e-76
ARHGEF16	ENSG00000130762.14	15.76	5.83	1.295	3.16e-108
CABYR	ENSG00000154040.20	4.84	1.38	1.295	1.17e-49
FOXP3	ENSG00000049768.14	2.68	0.5	1.295	1.48e-120
TMEM54	ENSG00000121900.18	89.108	35.73	1.295	1.22e-99
CADM4	ENSG00000105767.2	12.4	4.47	1.293	8.06e-80
SPINT1	ENSG00000166145.14	144.006	58.181	1.293	2.87e-97
PRAME	ENSG00000185686.17	1.64	0.08	1.29	1.77e-53
RP11-215A21.2	ENSG00000236058.3	2.35	0.37	1.29	1.82e-129
FAXC	ENSG00000146267.11	8.22	2.78	1.286	1.84e-70
OIP5	ENSG00000104147.8	2.46	0.42	1.285	6.79e-102
RP3-461F17.3	ENSG00000268439.5	17.37	6.55	1.283	1.73e-126
RPL39P3	ENSG00000235174.1	795.71	326.581	1.282	4.14e-50
BEAN1	ENSG00000166546.13	4	1.06	1.279	1.38e-62
CENPW	ENSG00000203760.8	12.73	4.66	1.279	6.39e-71
XXbac-BPG246D15.9	ENSG00000250264.1	5.09	1.51	1.279	1.81e-37
STEAP3	ENSG00000115107.19	22.68	8.78	1.276	2.05e-59
RPS28P7	ENSG00000227097.5	789.283	325.338	1.276	2.65e-86
RP11-138I1.4	ENSG00000265401.1	146.798	60.041	1.276	5.03e-63
PVRL1	ENSG00000110400.10	9.94	3.52	1.275	3.6e-82
MMP15	ENSG00000102996.4	24.71	9.63	1.274	9.44e-72
OVOL1	ENSG00000172818.9	2.24	0.34	1.274	1.96e-98
RNASEH2A	ENSG00000104889.4	23.011	8.95	1.271	5.94e-111
FUCA1	ENSG00000179163.11	64.601	26.199	1.27	3.66e-78
IGHA1	ENSG00000211895.4	2239.72	928.977	1.269	4.1e-24
ENO1	ENSG00000074800.13	1257.29	521.78	1.267	1.62e-103
DCAF13	ENSG00000164934.13	32.41	12.89	1.266	1.1e-129
DNAH14	ENSG00000185842.14	8.55	2.97	1.266	1.11e-114
ENTPD3	ENSG00000168032.8	5.11	1.54	1.266	3.72e-55
ISG15	ENSG00000187608.8	127.432	52.388	1.266	5.59e-45
IGLV5-45	ENSG00000211650.2	8.57	2.98	1.266	6.86e-25
PMAIP1	ENSG00000141682.11	8.88	3.11	1.265	1.51e-50
ITGA11	ENSG00000137809.16	4.62	1.34	1.264	1.64e-52
PITX2	ENSG00000164093.15	1.4	0	1.263	5.71e-64
RP11-1223D19.2	ENSG00000282785.1	1.4	0	1.263	3.63e-41
SLC41A2	ENSG00000136052.9	11.95	4.4	1.262	5.21e-90
ARSD	ENSG00000006756.15	32.039	12.79	1.261	1.85e-67
EFNA5	ENSG00000184349.12	8.06	2.78	1.261	3e-72
STMN1	ENSG00000117632.20	140.516	58.032	1.261	1.82e-71
TFB2M	ENSG00000162851.7	16.04	6.11	1.261	4.18e-148
RPL35P1	ENSG00000237991.3	3.09	0.71	1.258	1.39e-78
CCNF	ENSG00000162063.12	4.73	1.4	1.255	4.78e-113
FGL1	ENSG00000104760.16	2.39	0.42	1.255	3.32e-31
AP001631.9	ENSG00000236663.1	1.79	0.17	1.254	7.99e-76
CTA-384D8.34	ENSG00000273272.1	6.13	1.99	1.254	1.1e-55
SLC16A9	ENSG00000165449.11	2.96	0.66	1.254	2.11e-53
CTD-2619J13.13	ENSG00000268307.1	2.55	0.49	1.253	6.21e-53
GOLGA7B	ENSG00000155265.10	3.22	0.77	1.253	1.75e-72
ARNTL2	ENSG00000029153.14	5.12	1.57	1.252	3.52e-55
PCP4L1	ENSG00000248485.1	8.24	2.88	1.252	3.68e-25
SGOL1	ENSG00000129810.14	2.07	0.29	1.251	4.94e-108
KIF23	ENSG00000137807.13	6.57	2.18	1.251	5.33e-55
GSTA1	ENSG00000243955.5	8.26	2.89	1.251	1.89e-10
IGHV1-58	ENSG00000211968.3	2.78	0.59	1.249	3.49e-35
AC093850.2	ENSG00000230838.1	1.68	0.13	1.246	2.61e-81
TBCAP1	ENSG00000226781.1	2.13	0.32	1.246	3.31e-100
UGDH	ENSG00000109814.11	39.341	16.02	1.245	8.79e-70
GPRIN1	ENSG00000169258.6	2.39	0.43	1.245	2.19e-102
TNNT1	ENSG00000105048.16	10.24	3.75	1.243	6.35e-21
CANT1	ENSG00000171302.16	48.819	20.06	1.242	4.66e-117
RP11-76C10.6	ENSG00000280002.1	3.92	1.08	1.242	3.57e-26
WDR66	ENSG00000158023.9	6.91	2.35	1.24	1.95e-28
PC	ENSG00000173599.13	18.23	7.14	1.24	1.1e-86
CTC-518P12.6	ENSG00000267484.1	1.36	0	1.239	7.45e-56
DNAJB13	ENSG00000187726.8	3.98	1.11	1.239	2.26e-18
RP11-334C17.6	ENSG00000275479.1	1.36	0	1.239	4.29e-08
RHPN2	ENSG00000131941.7	11.01	4.09	1.238	7.77e-74
RPP40	ENSG00000124787.13	7.37	2.55	1.237	1.39e-108
PAK6	ENSG00000259288.5	4.94	1.52	1.237	1.79e-102
BCAS1	ENSG00000064787.12	3.59	0.95	1.235	1.5e-34
RP13-582O9.7	ENSG00000272172.1	1.35	0	1.233	5.46e-29
CLDN10	ENSG00000134873.9	5.06	1.58	1.232	5.07e-34
APOA1BP	ENSG00000163382.11	134.503	56.712	1.231	4.84e-141
DNAJC22	ENSG00000178401.14	1.79	0.19	1.229	2.44e-83
MRPS33	ENSG00000090263.15	75.861	31.8	1.229	2.17e-138
LAMC2	ENSG00000058085.14	36.45	15.009	1.226	6.35e-34
TMPRSS11E	ENSG00000087128.9	1.41	0.03	1.226	1.84e-64
IGLC6	ENSG00000222037.5	2.11	0.33	1.225	3.17e-50
CTB-191K22.5	ENSG00000267815.1	27.561	11.23	1.224	2.33e-27
AC005538.3	ENSG00000279809.1	1.66	0.14	1.222	4.72e-78
S100A14	ENSG00000189334.8	181.445	77.197	1.222	5.75e-35
PSMG3	ENSG00000157778.8	59.601	24.989	1.221	2.64e-124
CTD-2224J9.4	ENSG00000241434.1	1.33	0	1.22	0.00104
PFN2	ENSG00000070087.13	47.14	19.67	1.22	9.7e-39
STYXL1	ENSG00000127952.16	55.66	23.34	1.219	1.8e-123
DDR1	ENSG00000204580.11	107.09	45.55	1.215	6.2e-75
PDGFRL	ENSG00000104213.12	8.84	3.24	1.215	2.04e-47
HOXB7	ENSG00000260027.4	7.66	2.73	1.215	2.92e-41
CTD-3141N22.1	ENSG00000241069.1	1.32	0	1.214	0.0037
NXT2	ENSG00000101888.11	10.76	4.07	1.214	1.18e-108
KIF12	ENSG00000136883.12	4.29	1.28	1.214	7.68e-42
RP11-76C10.5	ENSG00000256151.1	2.78	0.63	1.214	8.51e-28
CLDN2	ENSG00000165376.10	1.62	0.13	1.213	2.15e-41
DSC2	ENSG00000134755.14	9.21	3.41	1.211	1.17e-64
METTL1	ENSG00000037897.16	34.35	14.27	1.211	7.95e-89
MCM10	ENSG00000065328.16	1.94	0.27	1.211	3.75e-87
PTPRF	ENSG00000142949.16	87.571	37.291	1.21	6.77e-85
CTD-2325P2.4	ENSG00000259038.1	1.31	0	1.208	7.95e-46
DGCR5	ENSG00000237517.8	1.68	0.16	1.208	1.08e-89
MUC13	ENSG00000173702.7	1.68	0.16	1.208	1.09e-44
AC005943.2	ENSG00000267059.2	1.47	0.07	1.207	1.83e-11
EXOSC5	ENSG00000077348.8	22.389	9.14	1.206	8.03e-132
PRSS8	ENSG00000052344.15	166.202	71.51	1.205	5.38e-55
MAP7D2	ENSG00000184368.15	1.88	0.25	1.204	2.32e-65
LYPD3	ENSG00000124466.8	4.87	1.55	1.203	1.46e-52
SKA1	ENSG00000154839.9	1.9	0.26	1.203	8.21e-92
TMEM105	ENSG00000185332.6	2.5	0.52	1.203	7.88e-91
IGKV2-30	ENSG00000243238.1	25	10.29	1.203	1.6e-18
SNRPE	ENSG00000182004.12	156.964	67.662	1.202	3.6e-140
DNAH2	ENSG00000183914.14	2.77	0.64	1.201	4.04e-26
GJB3	ENSG00000188910.7	2.33	0.45	1.199	2.67e-48
FGF11	ENSG00000161958.10	3.52	0.97	1.198	8.14e-71
KRT19	ENSG00000171345.13	600.532	261.233	1.198	5.11e-45
CCNE1	ENSG00000105173.13	4.02	1.19	1.197	1.05e-76
PSENEN	ENSG00000205155.7	141.503	61.141	1.197	2.13e-112
P3H4	ENSG00000141696.12	17.08	6.89	1.196	1.51e-67
EPHX4	ENSG00000172031.6	2.3	0.44	1.196	1.47e-78
AC145343.2	ENSG00000265055.1	2	0.31	1.195	5.56e-105
PPIL1	ENSG00000137168.7	28.259	11.78	1.195	8.97e-114
PTMAP5	ENSG00000214182.5	10.4	3.98	1.195	2.84e-55
CXCR3	ENSG00000186810.7	3.69	1.05	1.194	1.84e-58
SLC12A8	ENSG00000221955.10	10.3	3.94	1.194	6.27e-87
C2orf15	ENSG00000273045.5	3.48	0.96	1.193	4.42e-129
KRT15	ENSG00000171346.13	18.05	7.34	1.192	1.74e-30
MAGED1	ENSG00000179222.17	122.47	53.079	1.191	6.27e-101
RPL10P3	ENSG00000230734.1	1.28	0	1.189	3.12e-86
RP11-294C11.2	ENSG00000278263.2	1.28	0	1.189	1.42e-61
RAD54L	ENSG00000085999.11	3.35	0.91	1.187	1.85e-69
GGH	ENSG00000137563.11	18.621	7.62	1.187	6.23e-48
ZACN	ENSG00000186919.12	8.2	3.04	1.187	4.82e-20
RP11-465N4.4	ENSG00000234678.1	5.83	2	1.187	1.23e-91
BRI3BP	ENSG00000184992.10	5.62	1.91	1.186	3.11e-133
SDHAF3	ENSG00000196636.7	20.281	8.36	1.185	5.3e-122
PTGFRN	ENSG00000134247.9	28.789	12.11	1.184	4.48e-75
LDHA	ENSG00000134333.13	674.979	296.789	1.183	1.85e-80
CDCA2	ENSG00000184661.13	1.95	0.3	1.182	1.07e-99
OLA1	ENSG00000138430.15	77.272	33.49	1.182	1.79e-146
LINC00857	ENSG00000237523.1	3.04	0.78	1.182	3.48e-120
GSDMC	ENSG00000147697.8	2.31	0.46	1.181	2.1e-60
LRRC20	ENSG00000172731.13	12.94	5.15	1.181	1.79e-103
GPR39	ENSG00000183840.6	10.09	3.89	1.181	1.02e-67
GNPNAT1	ENSG00000100522.8	15.56	6.31	1.18	2.19e-95
KIAA1522	ENSG00000162522.10	49.81	21.421	1.18	1.18e-87
HAMP	ENSG00000105697.7	2.94	0.74	1.179	1.53e-31
RPL7P1	ENSG00000214485.6	44.169	18.95	1.179	3.96e-52
LINC00665	ENSG00000232677.6	11.06	4.33	1.178	5.16e-28
MAP7	ENSG00000135525.18	13	5.19	1.177	5.69e-87
MSH2	ENSG00000095002.12	13.87	5.58	1.176	1.28e-112
RHOD	ENSG00000173156.6	25.53	10.74	1.176	2.03e-79
MISP	ENSG00000099812.8	25.04	10.54	1.174	1.94e-40
TOM1L1	ENSG00000141198.13	35.661	15.26	1.173	2.63e-100
GSKIP	ENSG00000100744.14	17.52	7.22	1.172	2.47e-115
VSIG1	ENSG00000101842.13	1.86	0.27	1.171	3.43e-41
CTD-3010D24.3	ENSG00000263893.2	1.25	0	1.17	1.24e-92
UBE2S	ENSG00000108106.13	32.239	13.77	1.17	4.72e-72
XKR9	ENSG00000221947.7	2.17	0.41	1.169	3.98e-75
DDIT4L	ENSG00000145358.6	2.39	0.51	1.167	2.51e-59
POSTN	ENSG00000133110.14	73.409	32.13	1.167	1.6e-30
KIF15	ENSG00000163808.16	2.54	0.58	1.164	3.3e-78
FAAH2	ENSG00000165591.6	11.44	4.55	1.164	2.12e-81
FRMD5	ENSG00000171877.19	1.6	0.16	1.164	5.51e-109
EIF2AK1	ENSG00000086232.12	79.192	34.811	1.163	2.33e-153
IGKV1-37	ENSG00000239862.1	1.24	0	1.163	1.63e-48
MTATP8P1	ENSG00000240409.1	1.24	0	1.163	4.59e-19
RP11-295G20.2	ENSG00000233461.5	13.41	5.44	1.162	3.09e-54
SEMA4B	ENSG00000185033.14	61.452	26.921	1.161	7.59e-60
IGHV3-13	ENSG00000211942.3	5.26	1.8	1.161	1.19e-27
THOC3	ENSG00000051596.9	30.399	13.05	1.16	4.71e-120
CD2AP	ENSG00000198087.7	25.95	11.07	1.159	3.3e-99
RP11-61N20.3	ENSG00000226268.3	4	1.24	1.158	1.92e-91
POC1A	ENSG00000164087.7	5.4	1.87	1.157	2.29e-103
RN7SL4P	ENSG00000263740.2	1.23	0	1.157	7.59e-41
POLE2	ENSG00000100479.12	4.84	1.62	1.156	8.06e-79
SHCBP1	ENSG00000171241.8	3.77	1.14	1.156	1.34e-70
SEL1L3	ENSG00000091490.10	72.932	32.21	1.155	2.05e-100
PDCD2L	ENSG00000126249.7	11.38	4.56	1.155	9.6e-144
SCIN	ENSG00000006747.14	10.33	4.09	1.154	3.99e-31
GOLPH3L	ENSG00000143457.10	28.47	12.24	1.154	2.19e-105
SRCIN1	ENSG00000277363.4	4.92	1.66	1.154	4.09e-36
TMEM14A	ENSG00000096092.5	33.639	14.58	1.153	1.04e-102
MREG	ENSG00000118242.15	11.94	4.82	1.153	1.28e-92
MRPL15	ENSG00000137547.8	55.379	24.35	1.153	4.35e-119
LACTB2	ENSG00000147592.8	31.349	13.56	1.152	1.13e-93
CMBL	ENSG00000164237.8	21.01	8.91	1.151	8.18e-38
DCTPP1	ENSG00000179958.8	41.3	18.05	1.151	6.66e-117
RP11-173P15.5	ENSG00000256569.1	1.22	0	1.151	2.02e-17
RPL41	ENSG00000279483.1	4148.29	1867.38	1.151	5.53e-91
BPNT1	ENSG00000162813.17	25.109	10.78	1.148	3.91e-115
CTD-2015H6.3	ENSG00000249042.5	7.09	2.65	1.148	7.97e-119
TMEM132A	ENSG00000006118.14	22.55	9.63	1.148	2.71e-43
C3orf67	ENSG00000163689.18	1.9	0.31	1.147	1.06e-81
NME2	ENSG00000011052.21	19.51	8.26	1.147	6.41e-50
LAMP5	ENSG00000125869.9	2.5	0.58	1.147	1.27e-63
NCAPG2	ENSG00000146918.19	8.32	3.22	1.143	9.46e-75
MACC1	ENSG00000183742.12	7.05	2.65	1.141	4.31e-44
AP1S3	ENSG00000152056.16	6.78	2.53	1.14	5.46e-59
BYSL	ENSG00000112578.9	18.04	7.64	1.14	5.18e-92
GALE	ENSG00000117308.14	71.52	31.91	1.14	4.95e-90
GOLT1A	ENSG00000174567.7	19.471	8.29	1.14	1.37e-47
QPRT	ENSG00000103485.17	26.051	11.28	1.139	1.06e-20
SMIM14	ENSG00000163683.11	44.381	19.61	1.139	6.46e-86
AC009005.2	ENSG00000267751.5	4.15	1.34	1.138	1.97e-62
OVOL2	ENSG00000125850.10	9.85	3.93	1.138	5.36e-88
HIST1H4J	ENSG00000197238.4	9.12	3.6	1.138	1.8e-58
IDH2	ENSG00000182054.9	99.981	45.029	1.133	1.52e-102
NREP	ENSG00000134986.13	31.321	13.75	1.132	1.7e-56
TMED10	ENSG00000170348.8	207.446	94.078	1.132	2.25e-110
RP11-12G12.7	ENSG00000274605.1	5.53	1.98	1.132	1.43e-97
OAS1	ENSG00000089127.12	48.809	21.739	1.131	1.79e-53
TFF1	ENSG00000160182.2	1.19	0	1.131	1.16e-38
ERGIC2	ENSG00000087502.17	66.178	29.691	1.13	8.97e-118
GAPDH	ENSG00000111640.14	2508.31	1145.37	1.13	2.05e-72
RASEF	ENSG00000165105.9	8.36	3.28	1.129	1.99e-61
FAM83A-AS1	ENSG00000204949.8	1.25	0.03	1.127	1.72e-94
SLC52A2	ENSG00000185803.8	57.551	25.829	1.126	5.62e-101
CD1A	ENSG00000158477.6	1.66	0.22	1.125	1.98e-40
ARL6IP1	ENSG00000170540.14	124.309	56.48	1.124	5.13e-120
MROH6	ENSG00000204839.8	22.969	10	1.124	1.28e-37
IGKV5-2	ENSG00000211599.2	2.77	0.73	1.124	1.3e-24
RPL35P5	ENSG00000225573.4	7.65	2.97	1.124	7.71e-69
POF1B	ENSG00000124429.17	2.42	0.57	1.123	1.03e-40
COMP	ENSG00000105664.10	10.32	4.2	1.122	4.12e-19
PRC1	ENSG00000198901.13	19.7	8.52	1.121	1.55e-46
CENPH	ENSG00000153044.9	6.89	2.63	1.12	4.61e-109
PYCRL	ENSG00000104524.13	10.77	4.42	1.119	2.65e-103
KPNA7	ENSG00000185467.7	1.65	0.22	1.119	5.94e-86
LTB	ENSG00000227507.2	21.24	9.24	1.119	7.75e-32
TACSTD2	ENSG00000184292.6	148.456	67.869	1.118	9.25e-41
HELLS	ENSG00000119969.14	4.51	1.54	1.117	5.33e-72
MIS18A	ENSG00000159055.3	8.74	3.49	1.117	5.62e-130
SPAG5	ENSG00000076382.16	14.74	6.26	1.116	4.43e-45
TMED2	ENSG00000086598.10	176.203	80.839	1.115	3.6e-117
MAFG-AS1	ENSG00000265688.1	4.67	1.62	1.114	1.71e-101
CENPN	ENSG00000166451.13	10.05	4.11	1.113	2.36e-73
LMNB1	ENSG00000113368.11	19.01	8.25	1.113	3.46e-59
PLA2G4A	ENSG00000116711.9	11.63	4.84	1.113	2.74e-33
SRP9	ENSG00000143742.12	229.364	105.506	1.113	3.58e-126
HTR3A	ENSG00000166736.11	1.25	0.04	1.113	2.6e-62
PRSS22	ENSG00000005001.9	24.87	10.97	1.112	2.72e-31
LYPLA1	ENSG00000120992.17	50.649	22.89	1.112	2.53e-103
RP11-440D17.3	ENSG00000272913.1	7.02	2.71	1.112	3.81e-103
EEF1A1P12	ENSG00000214199.3	1.83	0.31	1.111	8.08e-86
SFRP4	ENSG00000106483.11	21.88	9.6	1.11	1.1e-13
PGM2L1	ENSG00000165434.7	4.76	1.67	1.109	7.17e-87
MRPS23	ENSG00000181610.12	59.531	27.07	1.109	2.74e-119
IGLV9-49	ENSG00000223350.2	5.86	2.18	1.109	4.69e-23
RP11-676M6.1	ENSG00000254612.2	4.07	1.35	1.109	2.04e-68
AC005083.1	ENSG00000233834.6	5.64	2.08	1.108	8.87e-65
CR2	ENSG00000117322.16	1.37	0.1	1.107	2.49e-59
IGKV1D-8	ENSG00000239819.2	1.52	0.17	1.107	2.71e-51
SUMO1P3	ENSG00000235082.2	4.38	1.5	1.106	2.62e-67
PRPS2	ENSG00000101911.12	24.721	10.96	1.105	9.01e-119
CT83	ENSG00000204019.4	1.15	0	1.104	5.76e-55
DPY30	ENSG00000162961.13	99.76	45.87	1.104	3.32e-138
HIST1H2BK	ENSG00000197903.7	115.351	53.131	1.104	1.61e-53
RP11-567G11.1	ENSG00000228952.1	1.15	0	1.104	7.64e-49
LINC01207	ENSG00000248771.5	1.3	0.07	1.104	2.63e-50
TMC5	ENSG00000103534.16	46.019	20.89	1.103	5.83e-33
FAM178B	ENSG00000168754.13	2.48	0.62	1.103	4.77e-63
ARHGEF19	ENSG00000142632.16	17.19	7.48	1.101	8.32e-70
MRPL3	ENSG00000114686.8	71.749	32.91	1.101	3.72e-124
IGHA2	ENSG00000211890.3	187.623	86.942	1.101	2.38e-22
SPIB	ENSG00000269404.6	2.26	0.52	1.101	5.05e-50
SNRPD1	ENSG00000167088.10	74.459	34.21	1.1	2.18e-115
LSM12P1	ENSG00000232024.2	12.29	5.2	1.1	1.46e-87
TMEM9	ENSG00000116857.16	115.119	53.219	1.099	2.27e-103
YWHAZ	ENSG00000164924.17	439.92	204.846	1.099	2.16e-107
CCT5	ENSG00000150753.11	189.505	87.991	1.098	3.59e-89
CENPK	ENSG00000123219.12	4.8	1.71	1.098	5.63e-68
PSPH	ENSG00000146733.13	9.96	4.13	1.095	1.25e-73
IGHV3-20	ENSG00000211946.3	2.31	0.55	1.095	9.88e-27
RPA3	ENSG00000106399.11	40.461	18.42	1.094	4.64e-103
CISD2	ENSG00000145354.9	27.21	12.22	1.093	2.33e-127
FANCF	ENSG00000183161.4	5.4	2	1.093	3.36e-160
RAB38	ENSG00000123892.11	10.94	4.6	1.092	2.13e-51
SFXN1	ENSG00000164466.12	17.55	7.7	1.092	5.29e-95
FABP6	ENSG00000170231.15	4.58	1.62	1.091	7.29e-12
PVT1	ENSG00000249859.7	22.27	9.92	1.091	1.7e-36
GALNT4	ENSG00000257594.3	5.41	2.01	1.091	5.41e-78
MRPL12	ENSG00000262814.6	76.68	35.5	1.09	7.13e-96
E2F1	ENSG00000101412.12	8.51	3.47	1.089	1.13e-60
FGG	ENSG00000171557.16	30.26	13.7	1.089	6.39e-06
H1F0	ENSG00000189060.5	152.81	71.302	1.089	3.58e-67
SFXN4	ENSG00000183605.16	24.429	10.96	1.088	1.14e-119
BZW1P2	ENSG00000198406.7	18.67	8.26	1.087	5.55e-43
RALGPS2	ENSG00000116191.17	5.86	2.23	1.087	3.39e-82
PPAPDC1A	ENSG00000203805.10	1.38	0.12	1.087	1.12e-65
RP11-345J4.5	ENSG00000261740.5	28.291	12.79	1.087	2.31e-99
WNT3	ENSG00000108379.9	3.31	1.03	1.086	1.13e-83
MTX2	ENSG00000128654.13	39.65	18.15	1.086	1.22e-147
NKX2-1-AS1	ENSG00000253563.2	5.77	2.19	1.086	2.37e-39
C17orf58	ENSG00000186665.8	10.94	4.63	1.085	1.9e-119
BCL9	ENSG00000116128.9	11.55	4.92	1.084	5.52e-83
BTF3L4P2	ENSG00000213189.5	45.241	20.81	1.084	4.76e-107
CTD-2510F5.4	ENSG00000265415.1	1.69	0.27	1.083	2.67e-78
TMEM63C	ENSG00000165548.10	1.73	0.29	1.082	5.09e-63
ERBB2	ENSG00000141736.13	85.407	39.849	1.081	9.52e-61
P4HB	ENSG00000185624.14	883.446	417.114	1.081	2e-109
PLEKHN1	ENSG00000187583.10	3.4	1.08	1.081	9.36e-79
BSPRY	ENSG00000119411.10	15.93	7.01	1.08	3.89e-89
DLG3	ENSG00000082458.11	19.821	8.85	1.08	9.52e-117
ADAM12	ENSG00000148848.14	2.76	0.78	1.079	1.57e-45
CPXM1	ENSG00000088882.7	4.98	1.83	1.079	8.7e-17
HOOK1	ENSG00000134709.10	8.12	3.32	1.078	6.11e-89
ANKEF1	ENSG00000132623.15	3.49	1.13	1.076	3.26e-107
PCSK1N	ENSG00000102109.8	5.55	2.11	1.075	1.85e-22
IGLV2-18	ENSG00000211664.2	6.9	2.75	1.075	1.45e-17
OR7E14P	ENSG00000184669.7	3.59	1.18	1.074	3.67e-85
TRIM31	ENSG00000204616.10	1.61	0.24	1.074	1.23e-51
SLC9A7	ENSG00000065923.9	3.88	1.32	1.073	2.18e-100
BDH1	ENSG00000161267.11	16.6	7.38	1.071	7.2e-57
YBX2	ENSG00000006047.12	1.71	0.29	1.071	1.52e-52
MB	ENSG00000198125.12	7.92	3.25	1.07	1.24e-21
FOXD3-AS1	ENSG00000230798.5	1.1	0	1.07	1.52e-62
DARS2	ENSG00000117593.9	12.24	5.31	1.069	4.17e-116
TSTA3	ENSG00000104522.15	98.379	46.41	1.068	9.91e-107
CXCL17	ENSG00000189377.8	278.261	132.339	1.067	1.41e-22
JUP	ENSG00000173801.16	145.602	68.969	1.067	7.23e-72
TMC4	ENSG00000167608.11	61.002	28.64	1.065	7.14e-61
ENTPD8	ENSG00000188833.9	1.28	0.09	1.065	1.98e-77
SUMO1P4	ENSG00000235555.1	1.09	0	1.064	3.47e-56
PPP1R1B	ENSG00000131771.13	24.841	11.37	1.063	1e-12
WDHD1	ENSG00000198554.11	4.37	1.57	1.063	3.17e-62
CLSPN	ENSG00000092853.13	2.09	0.48	1.062	1.74e-69
DEGS2	ENSG00000168350.7	4.47	1.62	1.062	1.13e-20
HACD3	ENSG00000074696.12	43.329	20.25	1.061	1.22e-99
LRRC8E	ENSG00000171017.10	4.99	1.87	1.061	7.98e-99
SPCS2P4	ENSG00000228589.3	39.91	18.61	1.061	1.82e-102
ABHD11	ENSG00000106077.18	47.081	22.06	1.06	7.31e-67
AGA	ENSG00000038002.8	23.02	10.53	1.059	1.26e-89
BRIX1	ENSG00000113460.12	32.91	15.28	1.059	3.88e-109
MRPL24	ENSG00000143314.12	91.651	43.51	1.058	2.43e-109
DIO2	ENSG00000211448.11	1.85	0.37	1.057	7.72e-54
RPLP0P6	ENSG00000213553.4	26.051	12	1.057	2e-67
FBXO16	ENSG00000214050.7	3.91	1.36	1.057	1.86e-89
ATIC	ENSG00000138363.14	96.448	45.87	1.056	1.68e-105
PHKA1	ENSG00000067177.14	4.8	1.79	1.056	6.27e-110
BOLA2	ENSG00000183336.7	14.79	6.6	1.055	8.27e-71
PLD4	ENSG00000166428.12	3.03	0.94	1.055	7.85e-40
IGHV3-72	ENSG00000225698.3	7.24	2.97	1.054	1.48e-20
GMDS	ENSG00000112699.10	26.25	12.13	1.053	1.71e-83
MNX1	ENSG00000130675.14	1.2	0.06	1.053	6.8e-86
PTRH2	ENSG00000141378.14	29.29	13.6	1.053	6.09e-112
MYCBP	ENSG00000214114.8	24.48	11.28	1.053	3.1e-103
PAK1	ENSG00000149269.9	38.449	18.04	1.051	4.52e-88
GEMIN6	ENSG00000152147.10	12.51	5.52	1.051	4.77e-134
NUP62CL	ENSG00000198088.10	2.75	0.81	1.051	1.04e-67
LIMK1	ENSG00000106683.14	32.219	15.04	1.05	6.23e-77
UBXN10	ENSG00000162543.5	4.05	1.44	1.049	5.67e-16
CCL19	ENSG00000172724.11	32.17	15.05	1.047	3.02e-08
MIF	ENSG00000240972.1	467.071	225.658	1.046	4.27e-66
CDCA4	ENSG00000170779.10	9.11	3.9	1.045	1.6e-102
TMEM33	ENSG00000109133.12	25.64	11.91	1.045	5.28e-108
PARPBP	ENSG00000185480.11	3.25	1.06	1.045	4.92e-81
RBM47	ENSG00000163694.14	38.04	17.95	1.043	2.75e-78
AC009299.3	ENSG00000227403.1	3.98	1.42	1.041	9.17e-59
STIL	ENSG00000123473.15	2.41	0.66	1.039	9.62e-104
ENPP5	ENSG00000112796.9	10.31	4.51	1.038	2.56e-46
PDIA6	ENSG00000143870.12	227.574	110.43	1.037	7e-92
DTYMK	ENSG00000168393.12	28.809	13.54	1.036	1.01e-98
STAT1	ENSG00000115415.18	92.199	44.479	1.035	1.97e-55
MRPS35	ENSG00000061794.12	41.521	19.76	1.034	8.32e-107
TUBB2B	ENSG00000137285.9	3.69	1.29	1.034	6.82e-36
TSPAN5	ENSG00000168785.7	9.81	4.28	1.034	1.64e-57
RP5-864K19.6	ENSG00000274944.4	1.17	0.06	1.034	1.11e-49
CD207	ENSG00000116031.8	1.64	0.29	1.033	1.14e-31
PDZD11	ENSG00000120509.10	52.439	25.13	1.032	2.29e-144
C6orf132	ENSG00000188112.8	13.85	6.27	1.03	2.73e-66
CASP6	ENSG00000138794.9	22.841	10.68	1.029	9.97e-119
NUDT1	ENSG00000106268.15	30.37	14.37	1.029	9.16e-102
TWF1	ENSG00000151239.13	46.6	22.33	1.029	4.29e-104
ADORA2B	ENSG00000170425.3	6.81	2.83	1.028	4.2e-62
UNC5CL	ENSG00000124602.9	5.22	2.05	1.028	2.24e-44
PLK4	ENSG00000142731.10	3.69	1.3	1.028	3.53e-70
AC007009.1	ENSG00000244239.1	4.95	1.92	1.027	7.34e-42
ROMO1	ENSG00000125995.15	234.882	114.737	1.027	1.43e-100
FAM213A	ENSG00000122378.13	41.42	19.83	1.026	6.43e-106
RP11-519G16.5	ENSG00000259342.1	1.24	0.1	1.026	1.51e-65
PABPC1	ENSG00000070756.13	1229.28	603.369	1.025	3.23e-84
GDPD1	ENSG00000153982.10	3.74	1.33	1.025	5.38e-86
CENPI	ENSG00000102384.13	2.03	0.49	1.024	4.42e-83
ORC1	ENSG00000085840.12	2.05	0.5	1.024	5.98e-80
SHFM1	ENSG00000127922.9	240.483	117.759	1.024	1.72e-113
AC016292.3	ENSG00000108958.4	2.51	0.73	1.021	1.89e-98
TXNDC5	ENSG00000239264.8	148.507	72.73	1.02	3.55e-66
FAM103A2P	ENSG00000235272.1	8.44	3.66	1.018	2.21e-43
C12orf45	ENSG00000151131.9	25.12	11.91	1.017	3.07e-128
MRPL17	ENSG00000158042.8	68.759	33.469	1.017	4.74e-111
PIGU	ENSG00000101464.10	25.34	12.03	1.015	1.99e-131
RP11-78A19.3	ENSG00000267165.1	24.02	11.38	1.015	5.33e-48
HLA-DQB2	ENSG00000232629.8	24.87	11.81	1.014	1.49e-17
IGKV3-7	ENSG00000243063.1	1.02	0	1.014	1.44e-67
VTCN1	ENSG00000134258.16	1.18	0.08	1.013	1.2e-49
TRUB1	ENSG00000165832.5	9.01	3.96	1.013	7.88e-104
ARHGAP11A	ENSG00000198826.10	3.64	1.3	1.012	1.17e-63
C17orf53	ENSG00000125319.14	2.53	0.75	1.012	5.66e-78
OPN3	ENSG00000054277.12	23.591	11.19	1.012	8.73e-41
FCRLA	ENSG00000132185.16	1.68	0.33	1.011	1.59e-57
HPRT1	ENSG00000165704.14	31.741	15.25	1.011	9.3e-90
FCGBP	ENSG00000275395.4	4.1	1.53	1.011	1.68e-26
CENPL	ENSG00000120334.15	4.94	1.95	1.01	3.66e-112
FANCI	ENSG00000140525.17	8.06	3.5	1.01	2.4e-60
KLHDC7A	ENSG00000179023.8	2.02	0.5	1.01	2.76e-46
THNSL1	ENSG00000185875.12	3.23	1.1	1.01	1.16e-134
TPBG	ENSG00000146242.8	14.79	6.85	1.008	2.52e-48
TONSL	ENSG00000160949.16	4.41	1.69	1.008	5.06e-72
RP11-49K24.6	ENSG00000267228.6	2.68	0.83	1.008	6.93e-13
CHAF1B	ENSG00000159259.7	3.18	1.08	1.007	3.25e-102
RP11-465B22.3	ENSG00000217801.9	4.93	1.95	1.007	4.68e-51
AC112229.1	ENSG00000230650.1	1.63	0.31	1.006	9.02e-62
BATF	ENSG00000156127.6	16.939	7.93	1.006	4.46e-43
TBX15	ENSG00000092607.13	1.93	0.46	1.005	1.41e-50
MZT2A	ENSG00000173272.13	75.248	36.99	1.005	7.9e-88
LRRC61	ENSG00000127399.14	13.53	6.25	1.003	1.42e-87
SAMD10	ENSG00000130590.13	7.44	3.21	1.003	7.5e-89
C19orf48	ENSG00000167747.13	31.12	15.04	1.002	2.58e-73
DHFR	ENSG00000228716.6	11.18	5.08	1.002	2.26e-100
FSTL4	ENSG00000053108.16	2.22	0.61	1	3.12e-41
WBSCR27	ENSG00000165171.10	6.12	2.56	1	2.52e-31
LY6D	ENSG00000167656.4	1.7	0.35	1	2.41e-38
CCL15	ENSG00000275718.1	0.2	1.4	-1	2.62e-29
GPR173	ENSG00000184194.5	0.61	2.22	-1	5.99e-67
RP11-598F7.5	ENSG00000256694.1	0.54	2.08	-1	1.45e-87
XX-FW83563B9.5	ENSG00000280195.1	0.91	2.82	-1	1.34e-86
MAU2	ENSG00000129933.20	15.87	32.76	-1.001	8.99e-76
SNHG1	ENSG00000255717.6	41.599	84.26	-1.001	1.24e-28
YTHDC2	ENSG00000047188.15	5.47	11.96	-1.002	5.16e-86
ZNF337	ENSG00000130684.13	7.47	15.96	-1.002	8.33e-73
RP11-61L23.2	ENSG00000253882.6	2.99	6.99	-1.002	4.72e-59
CROCCP3	ENSG00000080947.14	1.37	3.75	-1.003	3.29e-56
DNM3	ENSG00000197959.13	1.64	4.29	-1.003	1.2e-59
KCNMB1	ENSG00000145936.8	1.15	3.31	-1.003	2.01e-92
INTU	ENSG00000164066.12	1.68	4.37	-1.003	9.67e-78
AC005682.5	ENSG00000228649.8	0.96	2.93	-1.004	7.73e-71
SLPI	ENSG00000124107.5	515.453	1034.92	-1.004	4.75e-08
FAM157B	ENSG00000233013.8	0.88	2.77	-1.004	2.91e-58
C1orf168	ENSG00000187889.12	0.59	2.19	-1.005	3.19e-33
DNAI1	ENSG00000122735.15	0.43	1.87	-1.005	1.03e-28
DOK6	ENSG00000206052.10	0.47	1.95	-1.005	1.68e-72
UHRF2	ENSG00000147854.16	11.69	24.46	-1.005	1.79e-63
ITSN2	ENSG00000198399.14	20.281	41.711	-1.005	6.16e-99
LINC00854	ENSG00000236383.7	1.77	4.56	-1.005	3.76e-64
ATP1B3-AS1	ENSG00000244124.1	0.15	1.31	-1.006	1.83e-90
CYTIP	ENSG00000115165.9	9.5	20.09	-1.006	2.7e-56
PQLC1	ENSG00000122490.18	23.03	47.271	-1.006	3.69e-93
PGM5P4-AS1	ENSG00000231943.7	0.22	1.45	-1.006	1.77e-83
RP11-395I14.2	ENSG00000253476.1	0.14	1.29	-1.006	7.55e-126
RP11-290L1.4	ENSG00000257941.1	0.18	1.37	-1.006	6.89e-107
AC007193.10	ENSG00000269124.1	0	1.01	-1.007	2.14e-95
CHN1	ENSG00000128656.13	9.63	20.369	-1.007	1.2e-61
DICER1	ENSG00000100697.14	8.04	17.17	-1.007	2.83e-86
PARD3B	ENSG00000116117.17	2.29	5.61	-1.007	9.67e-84
LRP4	ENSG00000134569.9	2.11	5.25	-1.007	1.99e-25
FAT3	ENSG00000165323.15	0.09	1.19	-1.007	2.06e-117
PRPF39	ENSG00000185246.17	10.56	22.23	-1.007	2.91e-61
RPL23AP24	ENSG00000236679.2	0	1.01	-1.007	1.85e-30
RN7SL417P	ENSG00000244056.3	0	1.01	-1.007	7.39e-79
RP11-710F7.2	ENSG00000250740.1	0	1.01	-1.007	1.62e-121
RP11-513M16.8	ENSG00000273226.1	2.25	5.53	-1.007	1.8e-106
HSPBAP1	ENSG00000169087.10	5.48	12.03	-1.008	1.64e-89
ZBED2	ENSG00000177494.5	1.58	4.19	-1.008	3.76e-38
SNHG3	ENSG00000242125.3	14.27	29.709	-1.008	3.6e-28
ADAMTS7	ENSG00000136378.14	2.27	5.58	-1.009	1.24e-55
MSS51	ENSG00000166343.9	0.64	2.3	-1.009	7.89e-101
POLI	ENSG00000101751.10	8.08	17.28	-1.01	1.99e-74
RP11-252A24.2	ENSG00000214331.8	1.84	4.72	-1.01	2.06e-78
RNASE4	ENSG00000258818.3	20.45	42.191	-1.01	7.57e-41
DNAH12	ENSG00000174844.14	0.33	1.68	-1.011	5.48e-37
SOX5	ENSG00000134532.15	0.34	1.7	-1.011	3.18e-131
ZNF596	ENSG00000172748.12	1.72	4.48	-1.011	2.53e-100
RP11-635O16.2	ENSG00000273877.4	0.28	1.58	-1.011	3.34e-32
BNC2	ENSG00000173068.17	0.75	2.53	-1.012	1.56e-95
CNTNAP3	ENSG00000106714.17	0.24	1.5	-1.012	1.99e-79
RP4-734G22.3	ENSG00000272078.1	0.24	1.5	-1.012	4.5e-141
AC025165.8	ENSG00000224713.4	0.13	1.28	-1.013	6.17e-141
CEMP1	ENSG00000205923.3	2.38	5.82	-1.013	5.97e-33
DUSP8P5	ENSG00000235316.1	0.68	2.39	-1.013	5.89e-104
MPHOSPH8	ENSG00000196199.13	17.39	36.121	-1.013	3.02e-101
CNN3	ENSG00000117519.15	97.47	197.854	-1.014	2.38e-73
STXBP2	ENSG00000076944.14	79.71	162.027	-1.014	4.16e-86
ILK	ENSG00000166333.13	77.46	157.454	-1.014	1.4e-116
MT-ND4	ENSG00000198886.2	6083.14	12287.5	-1.014	8.29e-30
RN7SL15P	ENSG00000264573.2	0	1.02	-1.014	6.75e-67
RP11-1228E12.1	ENSG00000280279.1	3.78	8.65	-1.014	2.11e-43
RAPGEF1	ENSG00000107263.18	20.91	43.29	-1.015	5.6e-90
RBM25	ENSG00000119707.13	29.811	61.281	-1.015	3.85e-63
BMP1	ENSG00000168487.17	13.1	27.509	-1.016	1.08e-50
CNTN4	ENSG00000144619.14	0.76	2.56	-1.016	9.15e-70
CRTC3	ENSG00000140577.15	11.58	24.439	-1.016	2.4e-105
CTC-338M12.4	ENSG00000233937.6	4.81	10.75	-1.016	4e-43
PHF21A	ENSG00000135365.15	13.14	27.59	-1.016	8.27e-87
SCNN1D	ENSG00000162572.19	1.23	3.51	-1.016	7.71e-32
STK36	ENSG00000163482.11	14.08	29.5	-1.016	2.13e-35
SLC16A5	ENSG00000170190.15	13.26	27.83	-1.016	5.77e-48
ITLN1	ENSG00000179914.4	0.39	1.81	-1.016	4.64e-33
RP11-278C7.1	ENSG00000257511.1	0.8	2.64	-1.016	3.97e-109
PPWD1	ENSG00000113593.11	14.07	29.49	-1.017	1.33e-78
GIGYF1	ENSG00000146830.9	12.3	25.919	-1.017	2.84e-45
GRAMD2	ENSG00000175318.11	5.94	13.04	-1.017	6.18e-30
AC005740.6	ENSG00000271871.1	0.19	1.41	-1.018	1.87e-128
CTD-2054N24.2	ENSG00000259363.5	0.56	2.16	-1.018	9.76e-112
CCDC93	ENSG00000125633.10	8.57	18.39	-1.019	5.07e-76
SDR39U1	ENSG00000100445.16	35.74	73.47	-1.019	6.92e-61
NCAM1	ENSG00000149294.16	0.47	1.98	-1.019	1.57e-31
NFAM1	ENSG00000235568.6	2.82	6.74	-1.019	6.52e-61
ADIPOR2	ENSG00000006831.9	21.98	45.61	-1.02	7.65e-79
CTD-2373N4.3	ENSG00000279041.1	1.13	3.32	-1.02	1.19e-71
SH3GL2	ENSG00000107295.9	0.06	1.15	-1.02	7.7e-75
GGA3	ENSG00000125447.16	19.38	40.33	-1.02	1.18e-71
TCEAL1	ENSG00000172465.13	17.25	36.021	-1.02	7.2e-96
TSPAN4	ENSG00000214063.10	62.691	128.141	-1.02	8.53e-65
XXbac-BPG252P9.9	ENSG00000272540.1	1.17	3.4	-1.02	4.33e-68
RP11-96D1.8	ENSG00000279649.1	0.43	1.9	-1.02	1.66e-122
CTD-2022H16.2	ENSG00000259749.1	0	1.03	-1.021	6.96e-138
ZFYVE28	ENSG00000159733.13	4.69	10.55	-1.021	5.7e-59
ROR2	ENSG00000169071.14	2.03	5.15	-1.021	3.27e-43
RP11-192H23.4	ENSG00000258472.8	1.01	3.08	-1.021	7.05e-71
ELMSAN1	ENSG00000156030.12	10.56	22.479	-1.022	1.19e-95
LHX6	ENSG00000106852.15	0.94	2.94	-1.022	9.3e-65
NAT6	ENSG00000243477.5	7.03	15.31	-1.022	3.34e-86
RP11-1081L13.4	ENSG00000254966.1	0.3	1.64	-1.022	2.24e-117
CTB-50L17.9	ENSG00000267769.1	0.55	2.15	-1.023	1.22e-69
TCEAL4	ENSG00000133142.17	73.18	149.789	-1.023	3.3e-83
KCNMB4	ENSG00000135643.4	2.43	5.97	-1.023	3.49e-18
SULT1A1	ENSG00000196502.11	27.119	56.141	-1.023	1.9e-38
MT-ND1	ENSG00000198888.2	3821.44	7766.24	-1.023	7.14e-34
CCDC66	ENSG00000180376.16	5.59	12.4	-1.024	1.83e-80
EIF1B	ENSG00000114784.3	37.969	78.259	-1.024	2.67e-117
GUCY1B3	ENSG00000061918.12	6.49	14.23	-1.024	4.82e-81
RAB11FIP3	ENSG00000090565.15	16.22	34.021	-1.024	3.93e-67
MVD	ENSG00000167508.10	27.751	57.452	-1.024	1.64e-64
NRROS	ENSG00000174004.5	3.84	8.84	-1.024	5.02e-65
RHOQ	ENSG00000119729.10	29.14	60.329	-1.025	4.56e-103
STX16	ENSG00000124222.21	25.96	53.861	-1.025	1.47e-49
GPCPD1	ENSG00000125772.12	17.28	36.211	-1.025	4.53e-54
HRC	ENSG00000130528.11	0.44	1.93	-1.025	1.1e-87
SEMA3D	ENSG00000153993.13	0.43	1.91	-1.025	5.49e-74
INPPL1	ENSG00000165458.13	60.112	123.322	-1.025	1.7e-39
TTC32	ENSG00000183891.5	7.43	16.151	-1.025	2.71e-57
RP11-98J23.2	ENSG00000198237.8	1.25	3.58	-1.025	3.41e-61
MAGOH2P	ENSG00000264176.1	0.41	1.87	-1.025	1.58e-106
XXbac-BPG299F13.14	ENSG00000271821.1	0.43	1.91	-1.025	9.57e-78
MAP3K4	ENSG00000085511.19	6.81	14.9	-1.026	5.32e-120
KHDRBS2	ENSG00000112232.8	0.35	1.75	-1.026	3.02e-50
POM121L9P	ENSG00000128262.8	0.35	1.75	-1.026	1.42e-87
KDM6B	ENSG00000132510.10	10.97	23.369	-1.026	1.14e-66
HMGCLL1	ENSG00000146151.12	0.4	1.85	-1.026	3.23e-90
LRRC70	ENSG00000186105.7	0.91	2.89	-1.026	4.81e-127
AP000580.1	ENSG00000219529.2	2.65	6.44	-1.027	1.58e-50
FOSL2	ENSG00000075426.11	33.66	69.608	-1.027	1.01e-52
PHBP9	ENSG00000230224.1	0.58	2.22	-1.027	4.03e-91
AC104654.2	ENSG00000234362.5	0.29	1.63	-1.028	3.44e-108
ADGRE1	ENSG00000174837.14	0.53	2.12	-1.028	3.55e-58
ATG2B	ENSG00000066739.11	4.42	10.05	-1.028	6.7e-81
ABCA7	ENSG00000064687.12	13.71	29.009	-1.029	7.21e-44
ARAP1	ENSG00000186635.14	55.372	114.031	-1.029	4.08e-97
C19orf71	ENSG00000183397.5	0.75	2.57	-1.029	1.94e-66
CDKL5	ENSG00000008086.10	1.94	5	-1.029	1.49e-108
CBS	ENSG00000160200.17	7.52	16.381	-1.029	4.38e-19
NUPR1	ENSG00000176046.8	103.028	211.306	-1.029	2.28e-40
LINC00839	ENSG00000185904.11	0.47	2	-1.029	1.85e-77
RP11-578O24.2	ENSG00000254352.1	0.47	2	-1.029	6.75e-86
NATD1	ENSG00000274180.1	3.19	7.55	-1.029	7.41e-84
RP11-2K6.1	ENSG00000279225.1	0.72	2.51	-1.029	4.1e-41
CSPG4P10	ENSG00000276710.4	1.4	3.9	-1.03	2.04e-46
GPBAR1	ENSG00000179921.14	0.65	2.37	-1.03	8.31e-93
RP11-250B2.3	ENSG00000233967.6	0.41	1.88	-1.03	3.18e-88
RP11-180C16.1	ENSG00000273489.1	3.52	8.23	-1.03	1.16e-72
EFCAB1	ENSG00000034239.10	0.86	2.8	-1.031	7.68e-20
FAM214B	ENSG00000005238.19	10.91	23.33	-1.031	9.94e-82
S1PR5	ENSG00000180739.13	0.39	1.84	-1.031	9.97e-71
MT-ND6	ENSG00000198695.2	2558.35	5227.48	-1.031	1.09e-15
PIK3IP1-AS1	ENSG00000228839.5	0.36	1.78	-1.031	9.41e-88
TMOD2	ENSG00000128872.9	1.46	4.03	-1.032	3.96e-114
SPN	ENSG00000197471.11	5.71	12.72	-1.032	9.46e-56
REXO1	ENSG00000079313.11	14.33	30.38	-1.033	4.4e-73
SNRNP70	ENSG00000104852.14	104.379	214.613	-1.033	9.51e-51
ING5	ENSG00000168395.14	8.6	18.65	-1.033	2.18e-81
MT-ND2	ENSG00000198763.3	4565.32	9340.6	-1.033	5.01e-41
AP000442.1	ENSG00000255139.1	1.09	3.28	-1.034	1.83e-76
CTD-2026K11.6	ENSG00000203392.3	0.48	2.03	-1.034	7.38e-102
MRC2	ENSG00000011028.13	32.529	67.639	-1.034	6.67e-55
TBX21	ENSG00000073861.2	0.67	2.42	-1.034	1.74e-64
IGFBP7	ENSG00000163453.11	230.272	472.476	-1.034	1.33e-59
RP11-2N1.2	ENSG00000267774.2	0.04	1.13	-1.034	3.96e-123
F13A1	ENSG00000124491.15	10.66	22.89	-1.035	1.63e-32
LRRC48	ENSG00000171962.17	2.01	5.17	-1.035	1.2e-43
HTR3C	ENSG00000178084.1	0.02	1.09	-1.035	2.68e-97
TMEM132C	ENSG00000181234.9	0.03	1.11	-1.035	1.3e-129
RP11-861E21.2	ENSG00000267199.1	0.22	1.5	-1.035	2.64e-102
RP11-45A17.2	ENSG00000277959.1	1.25	3.61	-1.035	1.35e-77
C15orf26	ENSG00000156206.13	0.18	1.42	-1.036	1.26e-78
JPH4	ENSG00000092051.16	0.37	1.81	-1.036	8.7e-127
TBC1D2	ENSG00000095383.19	17.27	36.46	-1.036	1.33e-46
MYH3	ENSG00000109063.14	0.4	1.87	-1.036	5.52e-104
RP1-251M9.3	ENSG00000228027.1	0	1.05	-1.036	4.43e-97
RP11-312J18.6	ENSG00000232188.1	0	1.05	-1.036	3.3e-110
RP5-1024N4.4	ENSG00000272491.1	0.18	1.42	-1.036	1.03e-130
A4GALT	ENSG00000128274.15	10.5	22.6	-1.037	4.02e-46
CD22	ENSG00000012124.14	3.19	7.6	-1.037	2.75e-37
HOXB5	ENSG00000120075.5	1.92	4.99	-1.037	8.99e-36
SHC3	ENSG00000148082.9	0.94	2.98	-1.037	4.72e-54
C1QB	ENSG00000173369.15	239.452	492.642	-1.038	1.16e-25
DLL4	ENSG00000128917.6	8.06	17.6	-1.038	3.08e-54
PTBP2	ENSG00000117569.18	5.32	11.99	-1.039	2.83e-52
PRKCB	ENSG00000166501.12	2.65	6.5	-1.039	1.5e-76
KCNJ12	ENSG00000184185.9	0.27	1.61	-1.039	3.63e-73
GAS6-AS1	ENSG00000233695.2	0.45	1.98	-1.039	4.26e-46
RP1-178F15.4	ENSG00000272030.1	1.53	4.2	-1.039	1.32e-61
CDK10	ENSG00000185324.21	40.461	84.26	-1.04	4.2e-45
CLEC4D	ENSG00000166527.7	0.23	1.53	-1.04	7.65e-103
CLIP4	ENSG00000115295.19	10.53	22.71	-1.04	3.5e-81
N4BP2L2	ENSG00000244754.8	32.479	67.822	-1.04	9.75e-111
RP13-514E23.2	ENSG00000273389.1	0.26	1.59	-1.04	1.46e-75
CD109	ENSG00000156535.13	2.61	6.43	-1.041	1.07e-27
VASH1	ENSG00000071246.10	6.83	15.11	-1.041	1.82e-72
METTL3	ENSG00000165819.11	24	50.45	-1.041	1.08e-65
RP4-657D16.3	ENSG00000266993.3	0.74	2.58	-1.041	9.65e-105
DAPK1	ENSG00000196730.12	16.44	34.919	-1.042	3.65e-49
DNAI2	ENSG00000171595.13	0.19	1.45	-1.042	5.55e-30
HPCAL1	ENSG00000115756.12	59.771	124.128	-1.042	1.19e-77
SCARNA13	ENSG00000252481.1	1.19	3.51	-1.042	2.27e-50
SNHG22	ENSG00000267322.2	1.38	3.9	-1.042	8.52e-81
RP11-228M15.1	ENSG00000274471.1	0.86	2.83	-1.042	4e-57
CTB-167G5.7	ENSG00000274892.1	0	1.06	-1.043	2.18e-112
EFHC1	ENSG00000096093.14	5.18	11.73	-1.043	4e-54
PIWIL4	ENSG00000134627.11	0.96	3.04	-1.043	2.18e-80
METRNL	ENSG00000176845.12	36.709	76.68	-1.043	3.66e-63
ZDHHC17	ENSG00000186908.14	7.51	16.54	-1.043	2.91e-78
EPB41L4A	ENSG00000129595.12	3.66	8.61	-1.044	9.57e-74
PRRG1	ENSG00000130962.17	1.9	4.98	-1.044	2.63e-97
LIMD1-AS1	ENSG00000230530.1	11.85	25.5	-1.044	7.44e-82
RP11-798M19.6	ENSG00000272870.1	2.24	5.68	-1.044	3.32e-73
AGAP5	ENSG00000172650.12	2.61	6.45	-1.045	3.5e-49
CTNNAL1	ENSG00000119326.14	18.911	40.079	-1.045	6.51e-67
SGCE	ENSG00000127990.15	17.08	36.309	-1.045	1e-54
SRGAP2C	ENSG00000171943.11	3.06	7.38	-1.045	7.73e-102
RBMS1P1	ENSG00000225422.4	0.75	2.61	-1.045	1.57e-111
RP11-59C5.3	ENSG00000273599.1	0.43	1.95	-1.045	3.98e-103
PRPF38B	ENSG00000134186.11	18.92	40.14	-1.046	7.59e-84
RP1-159A19.3	ENSG00000235912.1	1.16	3.46	-1.046	2.44e-29
RP11-68I3.11	ENSG00000265625.1	0.09	1.25	-1.046	4.27e-121
RANBP10	ENSG00000141084.10	5.1	11.6	-1.047	9.02e-101
SPAG5-AS1	ENSG00000227543.4	1.12	3.38	-1.047	2.03e-77
RP11-365N19.2	ENSG00000259515.1	0.37	1.83	-1.047	1.07e-108
PRICKLE1	ENSG00000139174.10	2.12	5.45	-1.048	1.22e-70
MYADM	ENSG00000179820.15	48.819	101.983	-1.048	2.62e-57
PLCXD3	ENSG00000182836.9	0.18	1.44	-1.048	7.58e-80
AF011889.2	ENSG00000238039.1	0.45	2	-1.049	9.08e-63
SLC26A9	ENSG00000174502.18	5.37	12.18	-1.049	0.000595
BMP5	ENSG00000112175.7	2.82	6.91	-1.05	2.75e-37
CTC-429P9.3	ENSG00000269044.2	3.25	7.8	-1.05	4.26e-95
MDGA1	ENSG00000112139.14	1.39	3.95	-1.05	3.09e-64
RBPMS	ENSG00000157110.15	71.332	148.765	-1.05	7.12e-55
PARVB	ENSG00000188677.14	16.93	36.121	-1.05	8.64e-84
UNC13B	ENSG00000198722.12	18.93	40.279	-1.05	4.6e-48
SETD5	ENSG00000168137.15	26.31	55.572	-1.051	1.76e-61
RP11-420A23.1	ENSG00000251432.6	1.09	3.33	-1.051	4.59e-79
AP001062.8	ENSG00000241728.5	0.23	1.55	-1.052	8.53e-80
DDX5	ENSG00000108654.11	322.129	668.785	-1.052	7.13e-84
NR2C2	ENSG00000177463.15	8.99	19.721	-1.052	1.34e-79
ABLIM2	ENSG00000163995.18	2.2	5.64	-1.053	2.05e-56
MRI1	ENSG00000037757.13	9.85	21.51	-1.053	2.9e-62
MSL1	ENSG00000188895.11	43.299	90.917	-1.053	2.53e-74
RP11-553L6.5	ENSG00000259976.1	9.65	21.099	-1.053	4.33e-78
RP11-171I2.4	ENSG00000271141.1	0.34	1.78	-1.053	1.54e-91
AC145124.2	ENSG00000255495.1	0.97	3.09	-1.054	2.79e-94
ADGRE2	ENSG00000127507.17	2.54	6.35	-1.054	9.92e-46
ANKRD13D	ENSG00000172932.14	26.9	56.928	-1.054	5.51e-49
ARHGAP27	ENSG00000159314.11	20.52	43.67	-1.054	6.06e-61
NOD1	ENSG00000106100.10	8.52	18.76	-1.054	8.64e-75
LRRN4	ENSG00000125872.7	3.21	7.74	-1.054	5.57e-15
SYNC	ENSG00000162520.14	1.51	4.21	-1.054	1.47e-71
MICALL2	ENSG00000164877.18	23.1	49.039	-1.054	4.87e-23
NCF1B	ENSG00000182487.12	2.94	7.18	-1.054	1.38e-49
RP11-373D23.3	ENSG00000270210.1	0.56	2.24	-1.054	8.71e-91
ARHGAP44	ENSG00000006740.16	5.73	12.98	-1.055	4.97e-59
CCDC159	ENSG00000183401.11	23.62	50.15	-1.055	3.2e-64
DCLK2	ENSG00000170390.14	1.17	3.51	-1.055	3.24e-93
MTHFR	ENSG00000177000.10	8.08	17.869	-1.055	5.95e-75
RP11-148K1.12	ENSG00000244151.1	1.2	3.57	-1.055	6.14e-58
ATP10D	ENSG00000145246.13	4.84	11.14	-1.056	4.2e-94
EDA	ENSG00000158813.17	0.88	2.91	-1.056	1.5e-62
FAM160A2	ENSG00000051009.10	18.35	39.24	-1.056	9.8e-69
MARK3	ENSG00000075413.17	35.73	75.378	-1.056	3.03e-113
WDFY2	ENSG00000139668.8	2.79	6.88	-1.056	7.87e-114
MTSS1	ENSG00000170873.18	11.84	25.701	-1.056	3.87e-46
NBPF15	ENSG00000266338.6	11.83	25.679	-1.056	1.19e-59
ACKR3	ENSG00000144476.5	9.99	21.869	-1.057	4.27e-31
IGF1	ENSG00000017427.15	2.74	6.78	-1.057	2.79e-43
MON2	ENSG00000061987.14	11.38	24.76	-1.057	6.89e-79
ZSCAN18	ENSG00000121413.12	23.56	50.101	-1.057	4.01e-69
FBN1	ENSG00000166147.13	19.291	41.22	-1.057	7.7e-37
RP5-890O3.9	ENSG00000240731.1	3.31	7.97	-1.057	2.87e-53
RP11-681H18.2	ENSG00000277801.1	10.14	22.181	-1.057	2.63e-81
PXN	ENSG00000089159.15	47.431	99.822	-1.058	6.87e-73
ZRANB2	ENSG00000132485.12	31.081	65.78	-1.058	2.19e-80
SPRY4	ENSG00000187678.8	12.15	26.37	-1.058	8.65e-56
RP11-875O11.1	ENSG00000245025.2	0.84	2.83	-1.058	3.16e-128
HCAR3	ENSG00000255398.2	1.32	3.83	-1.058	3.62e-38
ART4	ENSG00000111339.10	0.32	1.75	-1.059	6.21e-98
C3orf62	ENSG00000188315.7	3.46	8.29	-1.059	9.27e-89
CTB-31O20.2	ENSG00000261526.2	2.59	6.48	-1.059	3.37e-62
PLEKHM2	ENSG00000116786.11	26.87	57.078	-1.059	4.33e-95
INSIG1	ENSG00000186480.12	18.621	39.89	-1.059	9.51e-52
RP11-1000B6.3	ENSG00000261064.1	0.68	2.5	-1.059	1.4e-96
AP006621.5	ENSG00000255284.1	3.1	7.55	-1.06	1.12e-56
CCNI2	ENSG00000205089.7	1.95	5.15	-1.06	6.36e-75
CTD-2007L18.5	ENSG00000260808.1	0.41	1.94	-1.06	2.11e-117
PRDM11	ENSG00000019485.12	2.31	5.9	-1.06	1.29e-100
TCF7L1	ENSG00000152284.4	8.39	18.581	-1.06	2.57e-51
METTL17	ENSG00000165792.17	32.851	69.56	-1.06	3.36e-50
NAA16	ENSG00000172766.18	4.64	10.76	-1.06	3.43e-100
RP11-524F11.1	ENSG00000265511.1	0.41	1.94	-1.06	8.4e-98
AP000347.4	ENSG00000234353.2	1.65	4.53	-1.061	8.78e-39
ZCCHC2	ENSG00000141664.9	6.17	13.96	-1.061	3.35e-100
SGK494	ENSG00000167524.14	3.19	7.74	-1.061	3.14e-38
CAPN9	ENSG00000135773.12	1.6	4.43	-1.062	8.72e-09
RCAN1	ENSG00000159200.17	15.97	34.429	-1.062	5.45e-61
RBM33	ENSG00000184863.10	10.64	23.3	-1.062	2.44e-87
SPTAN1	ENSG00000197694.13	86.762	182.24	-1.062	1.1e-95
RP11-889L3.1	ENSG00000218227.3	2.44	6.18	-1.062	1.62e-62
RPS20P14	ENSG00000223803.1	0.94	3.05	-1.062	2.79e-60
BMPR2	ENSG00000204217.12	10.35	22.721	-1.063	3.36e-102
RP3-467L1.6	ENSG00000269925.1	0.91	2.99	-1.063	2.51e-84
RP11-67L2.2	ENSG00000273033.2	1.71	4.66	-1.063	6.24e-123
ALB	ENSG00000163631.16	0.21	1.53	-1.064	8.83e-14
COL4A2-AS1	ENSG00000232814.2	0	1.09	-1.064	2.12e-129
DUTP6	ENSG00000225171.2	0.97	3.12	-1.064	3.67e-78
PAPLN	ENSG00000100767.15	7.44	16.65	-1.064	7.52e-43
PCSK2	ENSG00000125851.9	0.22	1.55	-1.064	0.00679
RGL4	ENSG00000159496.14	0.86	2.89	-1.064	2.55e-79
P2RY14	ENSG00000174944.8	1.52	4.27	-1.064	3.29e-81
ZNF493	ENSG00000196268.11	2.99	7.34	-1.064	2.59e-69
RP11-326G21.1	ENSG00000272755.1	1.32	3.85	-1.064	2.25e-97
RASL11A	ENSG00000122035.6	8.18	18.21	-1.065	2.32e-38
RP11-261C10.5	ENSG00000227230.1	0.2	1.51	-1.065	2.97e-126
CREBZF	ENSG00000137504.13	20.89	44.829	-1.066	2.03e-54
SAA1	ENSG00000173432.10	13.33	29.009	-1.066	9e-10
GANC	ENSG00000214013.9	9.85	21.711	-1.066	2.86e-75
FERP1	ENSG00000232149.1	0.5	2.14	-1.066	7.14e-88
XXbac-BPG299F13.17	ENSG00000272501.1	0.72	2.6	-1.066	4.85e-130
LLNLF-176F2.1	ENSG00000282339.1	10.99	24.1	-1.066	1.19e-33
ABHD17A	ENSG00000129968.15	30.06	64.088	-1.067	2.23e-86
AHI1	ENSG00000135541.20	6.76	15.26	-1.067	1.05e-73
CROCC	ENSG00000058453.16	10.71	23.54	-1.067	1.68e-53
HSD17B3	ENSG00000130948.9	0.27	1.66	-1.067	2.23e-97
ZNF540	ENSG00000171817.16	0.89	2.96	-1.067	3.95e-107
EVI2B	ENSG00000185862.6	17.289	37.33	-1.067	1.67e-60
PTPN1	ENSG00000196396.9	26.981	57.639	-1.067	6.12e-96
FTH1P11	ENSG00000237264.4	2.56	6.46	-1.067	1.71e-33
ARID3B	ENSG00000179361.17	3.46	8.35	-1.068	2.73e-88
HDAC10	ENSG00000100429.17	19.37	41.72	-1.068	3.93e-51
RBM17	ENSG00000134453.15	57.46	121.557	-1.068	6.19e-71
GIPC3	ENSG00000179855.5	1.18	3.57	-1.068	6.33e-105
RP11-38L15.3	ENSG00000231187.2	0.45	2.04	-1.068	3.25e-96
RP11-1100L3.8	ENSG00000259884.1	2.86	7.09	-1.068	5.43e-12
RP11-361L15.3	ENSG00000280416.1	4.39	10.3	-1.068	1.78e-35
CTC-510F12.3	ENSG00000279807.1	0.12	1.35	-1.069	1.65e-97
REV1	ENSG00000135945.9	15.87	34.391	-1.069	1.92e-83
NACAD	ENSG00000136274.8	0.73	2.63	-1.069	1.24e-73
TMEM147-AS1	ENSG00000236144.6	3.17	7.75	-1.069	1.16e-42
SENCR	ENSG00000254703.2	0.42	1.98	-1.069	5.64e-157
RP11-197N18.2	ENSG00000256028.2	0.63	2.42	-1.069	1.37e-83
RP11-180M15.7	ENSG00000275560.1	1.24	3.7	-1.069	4.64e-59
ADCY9	ENSG00000162104.9	6.4	14.54	-1.07	3.47e-66
HCK	ENSG00000101336.12	17.31	37.449	-1.07	2.11e-51
MXD4	ENSG00000123933.14	26.241	56.199	-1.07	2.96e-86
KIRREL	ENSG00000183853.17	7.27	16.36	-1.07	7e-58
PVRIG2P	ENSG00000235333.3	0	1.1	-1.07	7.54e-28
RP11-2B6.3	ENSG00000269946.1	0	1.1	-1.07	6.4e-60
CLEC1B	ENSG00000165682.14	0.09	1.29	-1.071	9.06e-124
SECISBP2	ENSG00000187742.14	18.87	40.751	-1.071	1.29e-95
CD82	ENSG00000085117.11	47.1	100.148	-1.072	4.25e-54
PPP1R16B	ENSG00000101445.9	2.51	6.38	-1.072	4.94e-67
NICN1	ENSG00000145029.11	7.92	17.75	-1.072	6.86e-93
MAP6	ENSG00000171533.11	2.52	6.4	-1.072	3.47e-58
LRRC25	ENSG00000175489.9	4.92	11.45	-1.072	2.92e-62
AC129492.1	ENSG00000279152.1	0.16	1.44	-1.073	7.76e-59
AMOTL2	ENSG00000114019.14	17.71	38.369	-1.073	1.58e-50
FAM76B	ENSG00000077458.12	7.92	17.771	-1.073	1.26e-66
MLLT4	ENSG00000130396.20	39.94	85.153	-1.073	5.06e-62
SPG20	ENSG00000133104.12	18.29	39.579	-1.073	3.14e-106
LIMK2	ENSG00000182541.17	20	43.191	-1.073	7.26e-81
RP11-7F17.3	ENSG00000258819.1	0.16	1.44	-1.073	2.01e-106
AC159540.1	ENSG00000230606.10	11.15	24.57	-1.074	1.1e-23
KMT2E-AS1	ENSG00000239569.3	1.95	5.21	-1.074	1.18e-66
RP11-736K20.5	ENSG00000255471.1	0.33	1.8	-1.074	3.77e-127
LINC00162	ENSG00000275874.1	0.05	1.21	-1.074	2.64e-48
CTA-963H5.5	ENSG00000250318.1	2.17	5.68	-1.075	5.44e-83
SELO	ENSG00000073169.13	12.47	27.38	-1.075	4.39e-67
MTMR3	ENSG00000100330.15	13.81	30.199	-1.075	2.81e-67
RIC1	ENSG00000107036.11	4.99	11.62	-1.075	1.27e-101
RANBP3L	ENSG00000164188.8	0.22	1.57	-1.075	1.97e-118
HES4	ENSG00000188290.10	6.72	15.27	-1.075	1.71e-35
RP11-72I8.1	ENSG00000260735.1	0.96	3.13	-1.075	8.06e-87
RP11-407G23.7	ENSG00000276663.1	0.31	1.76	-1.075	7.66e-116
CTTNBP2	ENSG00000077063.10	0.48	2.12	-1.076	2.06e-102
RARRES1	ENSG00000118849.9	15.59	33.969	-1.076	2.77e-30
RBBP6	ENSG00000122257.18	19.26	41.711	-1.076	9.83e-93
SCARNA12	ENSG00000238795.1	1.02	3.26	-1.076	4.12e-43
LINC00883	ENSG00000243701.5	1.13	3.49	-1.076	4.6e-121
SDC2	ENSG00000169439.11	22.91	49.449	-1.077	5.35e-48
RP11-244H3.1	ENSG00000241014.1	1.09	3.41	-1.077	2.63e-116
A2M-AS1	ENSG00000245105.2	0.53	2.23	-1.078	2.16e-180
SBDSP1	ENSG00000225648.5	17.111	37.239	-1.078	1.87e-108
EFNB2	ENSG00000125266.6	10.28	22.83	-1.079	1.67e-52
JDP2	ENSG00000140044.12	22.34	48.291	-1.079	3.47e-87
NOS3	ENSG00000164867.10	7.02	15.94	-1.079	2.4e-28
RP11-241F15.1	ENSG00000248583.1	0.07	1.26	-1.079	6.81e-110
RP11-106M3.2	ENSG00000260729.1	0.15	1.43	-1.079	7.86e-145
RP11-311C24.1	ENSG00000260772.1	16.23	35.4	-1.079	1.41e-80
FAM95B1	ENSG00000274628.4	0.25	1.64	-1.079	6.05e-74
CD53	ENSG00000143119.12	55.521	118.504	-1.08	1.41e-69
PARP6	ENSG00000137817.16	29.07	62.569	-1.08	6.76e-69
FRAS1	ENSG00000138759.17	0.84	2.89	-1.08	6.34e-61
SLCO3A1	ENSG00000176463.13	13.36	29.349	-1.08	6.81e-76
IGIP	ENSG00000182700.4	3.57	8.66	-1.08	8.83e-100
TSSK3	ENSG00000162526.6	0.65	2.49	-1.081	2.7e-79
ADD1	ENSG00000087274.16	83.049	176.986	-1.082	9.23e-109
CASC3	ENSG00000108349.14	30.849	66.412	-1.082	1.66e-92
PI3	ENSG00000124102.4	2.76	6.96	-1.082	1e-10
PLD2	ENSG00000129219.13	14.83	32.52	-1.082	3.6e-80
GRIK4	ENSG00000149403.11	0.11	1.35	-1.082	5.79e-181
RP11-106M3.3	ENSG00000261460.1	0.54	2.26	-1.082	2.38e-119
ARHGAP25	ENSG00000163219.11	8.97	20.12	-1.083	5.13e-88
CCDC146	ENSG00000135205.14	2.82	7.09	-1.083	3.38e-52
CDKN1A	ENSG00000124762.13	64.4	137.586	-1.083	5.07e-62
CTA-228A9.3	ENSG00000272720.1	0.68	2.56	-1.083	1.43e-50
CTB-50L17.14	ENSG00000267385.1	0.18	1.5	-1.083	4.51e-91
CTD-2368P22.1	ENSG00000176593.7	1.61	4.53	-1.083	3.97e-89
MXD3	ENSG00000213347.10	6.51	14.91	-1.083	8.47e-35
RP11-379B18.5	ENSG00000241288.7	1.27	3.81	-1.083	4.76e-69
ZNF582-AS1	ENSG00000267454.5	1.02	3.28	-1.083	3.37e-110
CYP4Z1	ENSG00000186160.4	0.17	1.48	-1.084	2.8e-94
TMEM240	ENSG00000205090.8	1.08	3.41	-1.084	7.7e-97
CTD-2013N17.6	ENSG00000280332.1	0.64	2.48	-1.085	2.57e-93
NUAK1	ENSG00000074590.13	3.84	9.27	-1.085	1.41e-47
UST	ENSG00000111962.7	2.21	5.81	-1.085	1.14e-68
INPP5B	ENSG00000204084.12	7.86	17.8	-1.085	1.17e-89
RP11-552M11.4	ENSG00000243960.1	0.81	2.84	-1.085	4.04e-57
RPL32P3	ENSG00000251474.6	4.02	9.65	-1.085	2.38e-80
ACSM5	ENSG00000183549.10	0.47	2.12	-1.086	1.63e-91
D2HGDH	ENSG00000180902.16	12.78	28.249	-1.086	5.26e-38
NAALAD2	ENSG00000077616.10	0.31	1.78	-1.086	1.05e-136
RNF146	ENSG00000118518.15	18.27	39.901	-1.086	4.98e-118
SIGLEC9	ENSG00000129450.8	3	7.49	-1.086	3.21e-77
SAFB2	ENSG00000130254.11	25.66	55.591	-1.086	9.55e-79
MATN2	ENSG00000132561.13	5.61	13.03	-1.086	7.27e-31
HPGD	ENSG00000164120.13	28.23	61.048	-1.086	1.08e-17
FAM219A	ENSG00000164970.14	7.77	17.62	-1.086	5.26e-100
HECTD2	ENSG00000165338.16	2.51	6.45	-1.086	1.37e-120
NPIPB11	ENSG00000254206.5	0.63	2.46	-1.086	8.08e-89
ATP10A	ENSG00000206190.11	3.36	8.26	-1.087	6.1e-46
STAT6	ENSG00000166888.10	83.389	178.254	-1.087	4.66e-82
RP11-541N10.3	ENSG00000260461.1	1.88	5.12	-1.087	1.4e-95
FLYWCH1	ENSG00000059122.16	14.41	31.76	-1.088	5.64e-70
RPS6KA2	ENSG00000071242.11	22.42	48.789	-1.088	3.46e-60
TNRC6A	ENSG00000090905.17	10.41	23.25	-1.088	1.31e-68
SLC9A9	ENSG00000181804.14	2.73	6.93	-1.088	2e-102
ZNF580	ENSG00000213015.8	15.19	33.43	-1.089	6.12e-94
CASP1	ENSG00000137752.22	24.939	54.221	-1.09	4.92e-73
SLC22A17	ENSG00000092096.14	7.07	16.18	-1.09	1.37e-44
SYNGR1	ENSG00000100321.14	3.8	9.22	-1.09	6.83e-52
IFT122	ENSG00000163913.11	8.83	19.92	-1.09	3.02e-93
L3MBTL1	ENSG00000185513.14	3.04	7.6	-1.09	6.82e-50
AOAH	ENSG00000136250.11	6.72	15.45	-1.091	1.37e-67
ODAM	ENSG00000109205.16	0.15	1.45	-1.091	9.11e-67
IL10RA	ENSG00000110324.9	12.43	27.611	-1.091	7.78e-70
TEN1-CDK3	ENSG00000261408.5	1.12	3.52	-1.092	7.32e-79
AC010976.2	ENSG00000231731.7	0.8	2.84	-1.093	3.74e-87
ARHGAP21	ENSG00000107863.16	14.74	32.581	-1.093	1.79e-90
EBLN2	ENSG00000255423.1	0.51	2.22	-1.093	1.61e-100
RASSF8	ENSG00000123094.15	4.46	10.65	-1.093	7.11e-63
TACC2	ENSG00000138162.17	29.11	63.241	-1.093	2.58e-32
RP11-589N15.2	ENSG00000269899.1	2.61	6.7	-1.093	2.2e-48
GPRC5D	ENSG00000111291.8	1.16	3.61	-1.094	3.66e-71
CYB561D2	ENSG00000271858.5	1.09	3.46	-1.094	4.02e-79
ANKRD9	ENSG00000156381.8	5.52	12.93	-1.095	2.01e-52
EGR1	ENSG00000120738.7	56.822	122.547	-1.095	2.51e-24
RGPD5	ENSG00000015568.12	2.76	7.03	-1.095	8.83e-78
SNHG20	ENSG00000234912.9	3.86	9.38	-1.095	2.43e-68
AC006273.5	ENSG00000267530.2	1.18	3.66	-1.096	4.92e-51
CDH12P3	ENSG00000253492.1	1.03	3.34	-1.096	6.49e-37
HSD17B7P2	ENSG00000099251.14	2.18	5.8	-1.096	4.13e-77
HECA	ENSG00000112406.4	7.63	17.45	-1.096	2.8e-119
AEBP1	ENSG00000106624.8	104.451	224.612	-1.097	9.52e-29
ATG4B	ENSG00000168397.16	32.71	71.12	-1.097	1.19e-75
ECHDC2	ENSG00000121310.16	53.53	115.639	-1.097	1.62e-57
POPDC2	ENSG00000121577.13	1.38	4.09	-1.097	2.58e-123
ST8SIA6	ENSG00000148488.15	0.22	1.61	-1.097	6.08e-91
OTUD1	ENSG00000165312.6	6.82	15.73	-1.097	6.57e-109
EP400NL	ENSG00000185684.12	4.53	10.83	-1.097	4.31e-59
RP11-288H12.3	ENSG00000213073.4	0.66	2.55	-1.097	6.6e-106
RP11-673E1.3	ENSG00000249741.2	0.51	2.23	-1.097	1.11e-87
MIR100HG	ENSG00000255090.5	0.43	2.06	-1.097	9.4e-43
CCDC88A	ENSG00000115355.15	6.52	15.1	-1.098	2.94e-89
PIK3IP1	ENSG00000100100.12	23.7	51.872	-1.098	2.17e-66
ACTC1	ENSG00000159251.6	0.06	1.27	-1.099	8.31e-90
FLT1	ENSG00000102755.10	8.9	20.201	-1.099	1.49e-65
KANSL1L	ENSG00000144445.15	5.72	13.39	-1.099	1.18e-100
TMEM220	ENSG00000187824.8	3.02	7.61	-1.099	4.74e-66
SMG1P1	ENSG00000237296.9	3.77	9.22	-1.099	6.26e-58
CDH12P1	ENSG00000254335.1	1.03	3.35	-1.1	9.78e-38
CLDND2	ENSG00000160318.6	0.75	2.75	-1.1	8.89e-89
CMKLR1	ENSG00000174600.13	4.29	10.34	-1.1	2.83e-50
NADSYN1	ENSG00000172890.11	32.17	70.121	-1.1	8.43e-67
C9orf139	ENSG00000180539.7	0.31	1.81	-1.101	7.59e-125
SELE	ENSG00000007908.15	0.45	2.11	-1.101	5.95e-50
TNFRSF1B	ENSG00000028137.16	19.9	43.831	-1.101	1.24e-82
PLCD3	ENSG00000161714.11	8.71	19.821	-1.101	3.7e-37
EMID1	ENSG00000186998.15	5.16	12.22	-1.102	1.4e-54
ZNF334	ENSG00000198185.11	1.04	3.38	-1.102	5.86e-45
RP11-368P15.3	ENSG00000258985.1	1.18	3.68	-1.102	1.95e-54
NFIX	ENSG00000008441.16	17.49	38.711	-1.103	1.28e-47
PHACTR2	ENSG00000112419.14	5.74	13.48	-1.103	1.52e-85
SCNN1G	ENSG00000166828.2	2.97	7.53	-1.103	2.74e-30
SC22CB-1E7.1	ENSG00000232346.1	0.9	3.08	-1.103	2.2e-66
CTC-479C5.10	ENSG00000263126.1	0.47	2.16	-1.104	1.16e-114
NDST1	ENSG00000070614.14	15.18	33.779	-1.104	1.82e-85
LIMD1	ENSG00000144791.9	7.49	17.25	-1.104	5.59e-74
INPP5E	ENSG00000148384.11	4.49	10.8	-1.104	4.65e-92
RN7SL145P	ENSG00000244357.3	0.41	2.03	-1.104	7.67e-81
RP11-804H8.6	ENSG00000273356.1	0.6	2.44	-1.104	4.69e-114
RP4-681N20.5	ENSG00000275582.1	0.53	2.29	-1.105	5.4e-97
RP11-139H15.5	ENSG00000276533.1	0.86	3	-1.105	2.7e-57
FGD4	ENSG00000139132.14	3.74	9.2	-1.106	3.11e-101
LURAP1L	ENSG00000153714.5	11.49	25.89	-1.106	2.51e-83
SERPINB9	ENSG00000170542.5	6.47	15.08	-1.106	2.04e-69
HOXA3	ENSG00000105997.22	1.93	5.31	-1.107	8.69e-33
GOLGA6L4	ENSG00000184206.11	1.72	4.86	-1.107	4.94e-60
ZFP92	ENSG00000189420.8	0.5	2.23	-1.107	1.49e-167
EVA1C	ENSG00000166979.12	23.169	51.101	-1.108	1.2e-48
ZFPM2	ENSG00000169946.13	1.13	3.59	-1.108	6.42e-98
RP11-879F14.2	ENSG00000267279.1	0.29	1.78	-1.108	2.61e-135
SMCHD1	ENSG00000101596.14	10.16	23.091	-1.11	4.34e-73
TLN1	ENSG00000137076.18	115.8	251.026	-1.11	7.17e-102
IQSEC1	ENSG00000144711.13	12.34	27.801	-1.11	3.34e-106
RP11-7F17.8	ENSG00000273729.1	0.32	1.85	-1.11	8.51e-162
MIER2	ENSG00000105556.10	14	31.399	-1.111	3.7e-84
PIDD1	ENSG00000177595.17	6.81	15.87	-1.111	7.48e-42
RP5-882C2.2	ENSG00000260793.2	1.38	4.14	-1.111	9.63e-75
RP11-884K10.6	ENSG00000271916.1	0	1.16	-1.111	8.41e-40
LL21NC02-21A1.1	ENSG00000273796.1	0.69	2.65	-1.111	6.45e-74
DKK2	ENSG00000155011.8	0.98	3.28	-1.112	8.83e-80
RALGDS	ENSG00000160271.14	31.161	68.55	-1.113	3.06e-81
ANKRD10	ENSG00000088448.14	46.131	100.991	-1.114	3.17e-64
BCL2L2	ENSG00000129473.9	16.56	37.01	-1.114	8.75e-111
CTD-2036P10.6	ENSG00000274403.1	0.22	1.64	-1.114	1e-138
TBC1D1	ENSG00000065882.15	22.79	50.499	-1.114	1.78e-81
MRAS	ENSG00000158186.12	9.14	20.949	-1.114	1.38e-100
SPATA13	ENSG00000182957.15	7.91	18.29	-1.114	2.58e-103
ABCG1	ENSG00000160179.18	13.69	30.819	-1.115	8.77e-67
ARHGEF4	ENSG00000136002.16	2.38	6.32	-1.115	1.26e-35
RP11-490B18.6	ENSG00000276523.1	0.62	2.51	-1.115	2.18e-82
CCK	ENSG00000187094.11	0.07	1.32	-1.116	1.86e-49
CLIP2	ENSG00000106665.15	4.19	10.25	-1.116	1.87e-73
PSTPIP2	ENSG00000152229.18	5.64	13.39	-1.116	3.25e-74
LLNLF-173C4.2	ENSG00000282416.1	14.24	32.03	-1.116	9.14e-28
AP000347.2	ENSG00000272578.5	1.17	3.71	-1.118	2.99e-79
SAMD4A	ENSG00000020577.13	5.61	13.35	-1.118	5.46e-71
KSR1	ENSG00000141068.13	17.94	40.109	-1.118	6.96e-44
SYCP2L	ENSG00000153157.12	0.35	1.93	-1.118	1.74e-54
XKR6	ENSG00000171044.10	0.41	2.06	-1.118	2.28e-138
TRIM52	ENSG00000183718.5	6.65	15.6	-1.118	1.36e-87
PPAP2A	ENSG00000067113.16	26.69	59.128	-1.119	6.1e-73
SPSB3	ENSG00000162032.15	27.949	61.87	-1.119	4.44e-65
STAG3L1	ENSG00000205583.13	2.6	6.82	-1.119	1.63e-58
PABPC1P3	ENSG00000230673.3	0.34	1.91	-1.119	5.07e-101
CACNA2D3	ENSG00000157445.14	0.44	2.13	-1.12	1.29e-92
TBRG1	ENSG00000154144.12	17.771	39.799	-1.12	1.46e-115
LYSMD4	ENSG00000183060.15	3.09	7.89	-1.12	1.67e-128
ANKRD36B	ENSG00000196912.12	2.3	6.18	-1.121	6.73e-62
CAT	ENSG00000121691.4	46.09	101.44	-1.121	2.12e-63
CXorf65	ENSG00000204165.5	0.6	2.48	-1.121	4.35e-76
BEND7	ENSG00000165626.16	4.69	11.38	-1.122	4.14e-71
CDC14A	ENSG00000079335.17	2.01	5.55	-1.122	1.13e-118
FOS	ENSG00000170345.9	133.768	292.298	-1.122	5.98e-32
OVCH1	ENSG00000187950.8	0.02	1.22	-1.122	1.05e-124
RP11-701P16.5	ENSG00000251230.5	0.3	1.83	-1.122	3.72e-100
RP4-742C19.13	ENSG00000279833.1	0.3	1.83	-1.122	2.81e-130
AC156455.1	ENSG00000256546.1	0.57	2.42	-1.123	2.76e-45
CA1	ENSG00000133742.13	0.07	1.33	-1.123	3.18e-90
PHEX	ENSG00000102174.8	0.4	2.05	-1.123	9.37e-111
AC132008.1	ENSG00000213519.2	0	1.18	-1.124	2.01e-87
ATP1B3	ENSG00000069849.10	74.532	163.618	-1.124	1.62e-83
CD37	ENSG00000104894.11	36.79	81.368	-1.124	8.85e-63
LRRFIP1	ENSG00000124831.18	43.77	96.562	-1.124	4.4e-114
HNRNPH1	ENSG00000169045.17	228.713	499.831	-1.124	1.38e-60
MEIS2	ENSG00000134138.19	5.08	12.26	-1.125	5.55e-80
PRDM5	ENSG00000138738.10	1.66	4.8	-1.125	1.55e-135
SEMA6B	ENSG00000167680.15	3.59	9.01	-1.125	7.82e-57
PRKCZ	ENSG00000067606.15	26.841	59.759	-1.126	1.99e-41
PPP1R12B	ENSG00000077157.20	8.77	20.32	-1.126	7.71e-66
RBMS1	ENSG00000153250.17	26.489	59.001	-1.126	8.51e-111
RP11-325K4.3	ENSG00000261270.1	0.65	2.6	-1.126	4.46e-77
ARHGAP28	ENSG00000088756.12	1.33	4.09	-1.127	2.36e-84
ATN1	ENSG00000111676.14	51.388	113.417	-1.127	7.93e-86
C6orf49	ENSG00000278224.4	1.12	3.63	-1.127	1.37e-62
CTD-2224J9.8	ENSG00000213777.5	0.09	1.38	-1.127	1.67e-124
NLGN2	ENSG00000169992.9	6.12	14.55	-1.127	3.33e-48
SLC2A4	ENSG00000181856.14	0.24	1.71	-1.128	1.29e-128
NSUN5P1	ENSG00000223705.9	15.38	34.811	-1.128	2.71e-26
CCDC14	ENSG00000175455.14	15.82	35.779	-1.129	3.74e-43
PPP6R2	ENSG00000100239.15	23.52	52.621	-1.129	5.91e-83
RENBP	ENSG00000102032.12	14.03	31.879	-1.129	2.04e-56
IDUA	ENSG00000127415.12	11.23	25.74	-1.129	6.74e-47
CTD-2235C13.1	ENSG00000242198.1	0.38	2.02	-1.13	4.59e-89
ERICH1	ENSG00000104714.13	10.47	24.1	-1.13	5.94e-107
CXorf57	ENSG00000147231.13	0.68	2.68	-1.131	1.84e-87
PHOSPHO1	ENSG00000173868.11	0.21	1.65	-1.131	7.27e-150
RP11-531F16.4	ENSG00000273261.1	1.06	3.51	-1.131	5.62e-101
DDX26B	ENSG00000165359.14	3.12	8.03	-1.132	7.99e-76
STK11IP	ENSG00000144589.20	11.13	25.591	-1.132	8.91e-72
RP11-20G6.1	ENSG00000280400.1	1.19	3.8	-1.132	2.44e-66
RGPD6	ENSG00000183054.11	7.67	18.01	-1.133	5.22e-79
PLCG2	ENSG00000197943.9	7.6	17.859	-1.133	3.61e-92
ANKZF1	ENSG00000163516.13	24.49	54.94	-1.134	6.53e-49
MMP2	ENSG00000087245.12	118.512	261.269	-1.134	4.01e-41
PBX4	ENSG00000105717.13	2.44	6.55	-1.134	4.1e-58
NAMPT	ENSG00000105835.11	78.732	173.946	-1.134	1.32e-25
SLX1B-SULT1A4	ENSG00000260280.5	2.35	6.35	-1.134	1.58e-46
RP11-789C17.1	ENSG00000265413.1	0.13	1.48	-1.134	4.94e-166
SNORA59B	ENSG00000266079.4	0.28	1.81	-1.134	1.46e-35
GDI1	ENSG00000203879.11	71.848	158.957	-1.135	2.17e-78
POU5F1P3	ENSG00000235602.5	0.22	1.68	-1.135	2.47e-110
UIMC1	ENSG00000087206.16	12.95	29.66	-1.136	3.74e-124
LRP5L	ENSG00000100068.11	3.49	8.87	-1.136	1.39e-47
TMEM108	ENSG00000144868.13	4.15	10.32	-1.136	2.78e-47
LATS2	ENSG00000150457.8	5.46	13.2	-1.136	6.98e-114
ADORA2A	ENSG00000128271.19	4.44	10.96	-1.137	4.12e-96
BMP2	ENSG00000125845.6	5.33	12.93	-1.138	1.05e-43
C5AR2	ENSG00000134830.5	1.59	4.7	-1.138	6.55e-58
DUSP26	ENSG00000133878.8	0.33	1.93	-1.139	8.98e-97
NEURL4	ENSG00000215041.9	9.56	22.259	-1.139	3.22e-57
SNHG14	ENSG00000224078.12	10.15	23.56	-1.139	2.24e-75
EVA1B	ENSG00000142694.6	15.73	35.879	-1.14	4.56e-54
TNIK	ENSG00000154310.16	4.6	11.34	-1.14	2.66e-52
RP11-324O2.3	ENSG00000232934.7	0.72	2.79	-1.14	8.88e-80
MERTK	ENSG00000153208.16	6.52	15.59	-1.141	2.58e-67
VASN	ENSG00000168140.4	14.53	33.24	-1.141	3.98e-48
CEACAM19	ENSG00000186567.12	3.88	9.77	-1.142	1.42e-46
CSPG4P12	ENSG00000259295.6	0.55	2.42	-1.142	6.4e-118
DUSP7	ENSG00000164086.9	9.97	23.209	-1.142	1.64e-88
RN7SL834P	ENSG00000243650.3	0.77	2.91	-1.143	2.05e-66
CTA-384D8.36	ENSG00000272821.1	9.7	22.641	-1.144	1.3e-46
KIF26A	ENSG00000066735.14	0.43	2.16	-1.144	8.24e-99
P2RX6	ENSG00000099957.16	0.14	1.52	-1.144	1.78e-128
LPPR2	ENSG00000105520.10	13.28	30.56	-1.144	2.6e-73
PIK3R3	ENSG00000117461.14	7.06	16.81	-1.144	4e-55
TMC8	ENSG00000167895.14	8.69	20.42	-1.144	2.92e-53
STAG3L5P	ENSG00000242294.6	9.4	21.989	-1.144	1.63e-33
TFPI	ENSG00000003436.14	59.871	133.601	-1.145	2.1e-35
GATA5	ENSG00000130700.6	0.28	1.83	-1.145	5.18e-130
DNAJB4	ENSG00000162616.8	7.34	17.46	-1.146	6.18e-73
TUBE1	ENSG00000074935.13	5.52	13.43	-1.146	2.16e-114
SERP2	ENSG00000151778.10	1.67	4.91	-1.146	2.56e-95
UBE2Q2P1	ENSG00000189136.8	2.37	6.46	-1.146	4.65e-50
GJC2	ENSG00000198835.3	0.69	2.74	-1.146	2.73e-109
RP11-141J13.5	ENSG00000261863.1	0.03	1.28	-1.146	1.61e-109
RP11-736N17.10	ENSG00000278071.1	0.13	1.5	-1.146	5.97e-80
MYO1G	ENSG00000136286.14	9.49	22.23	-1.147	6.05e-32
RP11-411B6.6	ENSG00000255339.6	1.05	3.54	-1.147	2.35e-77
CCDC141	ENSG00000163492.13	0.2	1.66	-1.148	3.97e-75
NCALD	ENSG00000104490.17	7.53	17.9	-1.148	4.7e-69
PRICKLE4	ENSG00000124593.14	6.35	15.29	-1.148	1.25e-44
PRDX3P1	ENSG00000229598.1	0.3	1.88	-1.148	2.58e-97
RP11-490M8.1	ENSG00000260025.1	2	5.65	-1.148	9.01e-78
C16orf45	ENSG00000166780.10	6.19	14.94	-1.149	8.11e-63
JAK3	ENSG00000105639.18	5.29	12.95	-1.149	1.46e-37
TYRP1	ENSG00000107165.12	0.75	2.88	-1.149	9.01e-48
NLRP3	ENSG00000162711.16	1.71	5.01	-1.149	7.32e-80
ZNF224	ENSG00000267680.5	7.9	18.74	-1.149	1.57e-72
RP11-338K17.10	ENSG00000280300.1	0.47	2.26	-1.149	7.36e-114
BOC	ENSG00000144857.14	2.6	6.99	-1.15	1.03e-64
WDR91	ENSG00000105875.13	11.74	27.27	-1.15	6.62e-60
PCDH15	ENSG00000150275.17	0.05	1.33	-1.15	7.4e-125
NRG1	ENSG00000157168.18	1.01	3.46	-1.15	4.15e-47
SEMA3B-AS1	ENSG00000232352.1	0.51	2.35	-1.15	1.83e-78
PHKA2-AS1	ENSG00000237836.5	0.37	2.04	-1.15	4.32e-103
RP11-837J7.4	ENSG00000277299.1	0.82	3.04	-1.15	7.93e-66
AC006547.13	ENSG00000236540.7	1.68	4.95	-1.151	8.32e-120
DOPEY1	ENSG00000083097.14	3.61	9.24	-1.151	3.48e-105
MAPK7	ENSG00000166484.19	9.86	23.11	-1.151	6.48e-93
ADTRP	ENSG00000111863.12	2.01	5.69	-1.152	6.09e-50
C5orf58	ENSG00000234511.8	0.35	2	-1.152	5.93e-68
RP11-481H12.1	ENSG00000230018.1	1.21	3.91	-1.152	3.08e-64
TRPC4	ENSG00000133107.14	0.21	1.69	-1.153	8.4e-129
PDE4B	ENSG00000184588.17	5.57	13.61	-1.153	6.42e-77
RP11-166D19.1	ENSG00000255248.6	3.99	10.1	-1.153	6.59e-61
RP11-11N7.5	ENSG00000277877.4	1.19	3.87	-1.153	1.02e-41
TIMP2	ENSG00000035862.12	101.941	228.064	-1.154	7.01e-62
SOBP	ENSG00000112320.11	0.69	2.76	-1.154	1.85e-120
SPHK1	ENSG00000176170.13	7.99	19.01	-1.154	4.77e-42
RP11-203M5.7	ENSG00000258515.1	0.77	2.94	-1.154	1.9e-80
PDE8A	ENSG00000073417.14	10.69	25.04	-1.155	6.7e-92
TTC7B	ENSG00000165914.14	10.82	25.321	-1.155	3.63e-90
CTC-428H11.2	ENSG00000272367.1	0.44	2.21	-1.156	1.27e-129
ETV1	ENSG00000006468.13	8.26	19.64	-1.156	5.04e-42
SGCD	ENSG00000170624.13	1.15	3.79	-1.156	2.51e-80
ROCK1	ENSG00000067900.6	10.43	24.48	-1.157	2.78e-105
THEMIS2	ENSG00000130775.15	27.35	62.219	-1.157	5.07e-85
ROPN1L	ENSG00000145491.11	1	3.46	-1.157	5.83e-28
KCNAB3	ENSG00000170049.9	0.96	3.37	-1.157	6.23e-59
GAS1	ENSG00000180447.6	2.26	6.27	-1.157	3.21e-42
LAYN	ENSG00000204381.11	4.65	11.6	-1.157	3.35e-65
RP11-434D9.1	ENSG00000249364.5	0.22	1.72	-1.157	2.72e-91
DGKA	ENSG00000065357.19	19.97	45.79	-1.158	1.77e-44
OSBPL5	ENSG00000021762.19	10.89	25.539	-1.158	1.96e-59
RP11-1376P16.2	ENSG00000265678.1	0.86	3.15	-1.158	2.78e-97
CDC25B	ENSG00000101224.17	36.359	82.418	-1.159	5.71e-45
FAS	ENSG00000026103.19	12.17	28.41	-1.159	9.21e-80
RP11-562A8.4	ENSG00000259298.1	0.29	1.88	-1.159	4.11e-125
CEACAM21	ENSG00000007129.17	2.58	7	-1.16	3.09e-62
CNTROB	ENSG00000170037.13	23.85	54.518	-1.16	1.33e-85
LPIN1	ENSG00000134324.11	9.09	21.55	-1.16	1.87e-65
PXK	ENSG00000168297.15	8.01	19.14	-1.16	9.27e-129
VDAC1P8	ENSG00000229036.7	1.68	4.99	-1.16	6.59e-90
RP3-402G11.27	ENSG00000272836.1	0.71	2.82	-1.16	2.23e-82
ALAS2	ENSG00000158578.18	0.06	1.37	-1.161	4.19e-93
DYNC2H1	ENSG00000187240.13	3.48	9.02	-1.161	9.45e-81
STAT5A	ENSG00000126561.16	12.3	28.739	-1.161	1.13e-109
PGM5-AS1	ENSG00000224958.5	0.1	1.46	-1.161	3.69e-150
Metazoa_SRP	ENSG00000274008.1	0.19	1.66	-1.161	4.22e-74
ATP8B2	ENSG00000143515.16	10.63	25.029	-1.162	5.71e-66
B3GALNT1	ENSG00000169255.13	5.01	12.45	-1.162	2.84e-56
RFX2	ENSG00000087903.12	5.18	12.83	-1.162	7.27e-78
MIR99AHG	ENSG00000215386.10	1.78	5.22	-1.162	6.18e-75
RP11-427L15.2	ENSG00000277687.1	0.47	2.29	-1.162	1.48e-118
C22orf34	ENSG00000188511.12	1.17	3.86	-1.163	7.13e-111
TUBB1	ENSG00000101162.3	0.09	1.44	-1.163	3.82e-126
SAT1	ENSG00000130066.16	604.416	1354.55	-1.163	2.16e-66
WTIP	ENSG00000142279.12	7	16.91	-1.163	1.08e-68
RHOB	ENSG00000143878.9	135.908	305.493	-1.163	7.2e-45
SLC16A11	ENSG00000174326.11	1.22	3.97	-1.163	1.11e-35
PHYHD1	ENSG00000175287.18	16.79	38.829	-1.163	1.03e-41
RP11-356I2.4	ENSG00000237499.6	1.26	4.06	-1.163	7.29e-93
RP11-498E2.9	ENSG00000269970.1	0	1.24	-1.163	3.02e-55
RP3-426I6.5	ENSG00000269971.1	0	1.24	-1.163	1.31e-46
CTB-31N19.3	ENSG00000261596.2	0.54	2.45	-1.164	7.02e-110
MAT2A	ENSG00000168906.12	85.573	193.005	-1.164	9.55e-87
TNFRSF11B	ENSG00000164761.8	2.39	6.6	-1.165	4.15e-43
CFL2	ENSG00000165410.14	14.59	33.99	-1.166	2.94e-68
SNED1	ENSG00000162804.13	6.09	14.91	-1.166	5.71e-64
THBS3	ENSG00000169231.13	16.12	37.41	-1.166	2.06e-47
RPL32P1	ENSG00000224796.1	0.23	1.76	-1.166	6.15e-76
ACSS2	ENSG00000131069.19	30.61	70	-1.167	1.46e-73
ARHGAP30	ENSG00000186517.13	9.91	23.501	-1.167	1.04e-79
TLE2	ENSG00000065717.14	23.131	53.171	-1.167	1.47e-68
MS4A4A	ENSG00000110079.16	16.64	38.609	-1.167	3.14e-49
MYO1C	ENSG00000197879.14	59.829	135.598	-1.167	1.37e-117
SLCO4A1-AS1	ENSG00000232803.1	0.3	1.92	-1.167	5.85e-33
SNHG7	ENSG00000233016.6	25.899	59.412	-1.167	3.18e-52
GJA5	ENSG00000265107.2	9.62	22.85	-1.167	4.09e-31
ABCC9	ENSG00000069431.10	1.79	5.27	-1.168	2.21e-76
PPP2R5B	ENSG00000068971.13	9	21.47	-1.168	8.73e-114
TRIB2	ENSG00000071575.11	17.111	39.689	-1.168	5.24e-64
LUC7L3	ENSG00000108848.15	59.49	134.932	-1.168	1.91e-65
MADD	ENSG00000110514.18	15.22	35.439	-1.168	5.35e-87
CFAP69	ENSG00000105792.19	1.69	5.05	-1.169	9.56e-81
SPAG9	ENSG00000008294.20	25.251	58.04	-1.169	5.04e-79
ST6GALNAC2	ENSG00000070731.9	6.95	16.88	-1.169	2e-49
SLC12A6	ENSG00000140199.11	6.63	16.16	-1.169	2.65e-105
SMIM10	ENSG00000184785.5	2.87	7.7	-1.169	7.79e-98
IZUMO4	ENSG00000099840.13	2.61	7.12	-1.17	9.37e-43
HHEX	ENSG00000152804.10	5.94	14.62	-1.17	3.94e-75
ADGRB3	ENSG00000135298.13	0.11	1.5	-1.171	8.67e-187
AGAP3	ENSG00000133612.18	47.261	107.664	-1.171	7.75e-92
DNAJC18	ENSG00000170464.9	4.06	10.39	-1.171	3.08e-89
FAM184A	ENSG00000111879.18	3.72	9.63	-1.171	1.45e-46
CCDC78	ENSG00000162004.16	2.91	7.81	-1.172	3.35e-27
TJP2	ENSG00000119139.16	22.659	52.308	-1.172	3.74e-88
KIAA0355	ENSG00000166398.12	6.02	14.82	-1.172	2.03e-114
NDN	ENSG00000182636.5	9.23	22.05	-1.172	1.6e-63
PISD	ENSG00000241878.9	16.02	37.351	-1.172	5.75e-112
AOC2	ENSG00000131480.8	0.37	2.09	-1.173	1.1e-133
CTD-3128G10.6	ENSG00000269680.1	1.24	4.05	-1.173	1.32e-72
PCDHB15	ENSG00000113248.5	0.8	3.06	-1.173	2.55e-111
NCKAP1L	ENSG00000123338.12	11.28	26.679	-1.173	2.26e-75
MATN3	ENSG00000132031.12	2.84	7.66	-1.173	4.05e-37
TNFSF12	ENSG00000239697.10	29.219	67.12	-1.173	1.63e-104
CSGALNACT2	ENSG00000169826.7	10.59	25.16	-1.174	1.01e-114
DNM2	ENSG00000079805.16	63.831	145.25	-1.174	3.57e-98
OLFML3	ENSG00000116774.11	23.28	53.779	-1.174	4.3e-39
RBM39	ENSG00000131051.20	121.987	276.53	-1.174	2.83e-67
RASGEF1B	ENSG00000138670.16	7.92	19.12	-1.174	5.5e-111
SLFN11	ENSG00000172716.16	12.83	30.199	-1.174	1e-70
CCDC3	ENSG00000151468.10	6.39	15.69	-1.175	1.2e-54
MYOZ1	ENSG00000177791.11	1.02	3.56	-1.175	1.71e-76
SAMD5	ENSG00000203727.3	0.78	3.02	-1.175	1.99e-76
RP11-273B20.1	ENSG00000256967.1	1.33	4.26	-1.175	8.09e-57
STX12	ENSG00000117758.13	25.451	58.781	-1.176	2.23e-138
FAM73B	ENSG00000148343.18	9.09	21.791	-1.176	3.54e-71
RP11-76E17.3	ENSG00000258476.5	0.12	1.53	-1.176	2.31e-102
TPST2	ENSG00000128294.15	18.491	43.081	-1.177	9.67e-124
FAM156A	ENSG00000268350.7	8.82	21.201	-1.177	1.29e-70
RP11-670E13.6	ENSG00000274213.1	2.38	6.64	-1.177	3.06e-44
LRCH2	ENSG00000130224.14	0.68	2.8	-1.178	1.71e-96
TAOK2	ENSG00000149930.17	20.559	47.771	-1.178	1.2e-102
CATIP	ENSG00000158428.3	0.63	2.69	-1.179	4.97e-61
NLRC5	ENSG00000140853.15	17.019	39.791	-1.179	1.86e-50
MBNL1-AS1	ENSG00000229619.3	0.7	2.85	-1.179	1.61e-116
C1R	ENSG00000159403.15	159.675	363.244	-1.181	2.92e-61
DUOX2	ENSG00000140279.12	0.67	2.79	-1.182	8.2e-31
NLRC4	ENSG00000091106.18	1.27	4.15	-1.182	1e-80
LBH	ENSG00000213626.11	55.008	126.053	-1.182	3.01e-69
LINC01197	ENSG00000248441.6	0.3	1.95	-1.182	8.18e-168
ASRGL1	ENSG00000162174.12	11.91	28.31	-1.183	2.62e-37
CEP95	ENSG00000258890.6	16.29	38.26	-1.183	2.66e-68
SMAD7	ENSG00000101665.8	14.2	33.499	-1.183	8.66e-92
PCED1A	ENSG00000132635.16	17.859	41.81	-1.183	6.53e-68
DBH-AS1	ENSG00000225756.1	0.65	2.75	-1.184	2.03e-67
MACROD2	ENSG00000172264.16	2.63	7.25	-1.184	3.91e-24
RP11-394B2.1	ENSG00000279569.1	0.28	1.91	-1.185	6.1e-115
ASXL1	ENSG00000171456.16	21.201	49.5	-1.186	1.83e-88
CTRL	ENSG00000141086.17	0.45	2.3	-1.186	5.35e-112
CXXC1	ENSG00000154832.14	31.999	74.058	-1.186	6.72e-69
GORASP1	ENSG00000114745.13	24.989	58.12	-1.186	3.17e-123
RPL13AP17	ENSG00000231322.5	0.2	1.73	-1.186	1.04e-43
AC108488.4	ENSG00000242282.6	2.5	6.97	-1.187	2.01e-108
CDKL1	ENSG00000100490.9	2.75	7.54	-1.187	2.7e-68
CTC-490E21.11	ENSG00000279108.1	0.41	2.21	-1.187	4.14e-137
ARRDC4	ENSG00000140450.8	5.54	13.9	-1.188	6.64e-78
SAMHD1	ENSG00000101347.8	28.949	67.232	-1.188	1.82e-71
RP11-264B17.3	ENSG00000261067.6	0.51	2.44	-1.188	2.59e-116
PILRA	ENSG00000085514.15	12.58	29.97	-1.189	1.36e-74
ITK	ENSG00000113263.12	2.07	6	-1.189	7.29e-67
MTMR10	ENSG00000166912.16	6.09	15.16	-1.189	1.5e-148
TECPR1	ENSG00000205356.9	9.15	22.139	-1.189	2.42e-88
RP11-307C18.1	ENSG00000272950.1	0.32	2.01	-1.189	4.5e-139
TBC1D3L	ENSG00000274512.4	5.77	14.44	-1.189	5.06e-20
CREBRF	ENSG00000164463.12	4.21	10.89	-1.19	1.28e-125
LAIR1	ENSG00000167613.15	23.45	54.799	-1.19	8.47e-68
RP11-574K11.31	ENSG00000272916.5	0.49	2.4	-1.19	2.35e-151
CTB-89H12.4	ENSG00000230551.4	4.82	12.29	-1.191	1.08e-61
NFKBIA	ENSG00000100906.10	164.004	375.741	-1.191	1.25e-65
PRUNE2	ENSG00000106772.17	2.14	6.17	-1.191	7.02e-52
RP11-357P18.2	ENSG00000274245.1	1.05	3.68	-1.191	6.53e-54
RP3-425C14.4	ENSG00000279453.1	2.75	7.56	-1.191	5.4e-98
AC000123.4	ENSG00000224138.1	0.97	3.5	-1.192	2.33e-108
RGS18	ENSG00000150681.9	1.28	4.21	-1.192	4.63e-106
EXD3	ENSG00000187609.15	8.12	19.84	-1.192	9.01e-74
RP11-326C3.12	ENSG00000255328.1	0.16	1.65	-1.192	3.78e-112
ABCA5	ENSG00000154265.15	4.65	11.92	-1.193	3.04e-85
ADGRA2	ENSG00000020181.17	5.87	14.71	-1.193	1.27e-76
CTC-246B18.10	ENSG00000269246.1	3.27	8.76	-1.193	1.05e-21
SULT1E1	ENSG00000109193.10	0.15	1.63	-1.193	5.47e-75
SLC39A13	ENSG00000165915.13	30.33	70.619	-1.193	1.18e-88
ARHGAP10	ENSG00000071205.11	6.4	15.93	-1.194	1.39e-103
TBC1D10C	ENSG00000175463.11	6.66	16.53	-1.194	1.8e-64
RP11-1277A3.2	ENSG00000246596.6	0.77	3.05	-1.194	6.36e-94
RP5-1085F17.3	ENSG00000260257.2	2.93	7.99	-1.194	1.76e-107
TPGS1	ENSG00000141933.9	4	10.45	-1.195	4.63e-90
MAPK15	ENSG00000181085.14	5.97	14.96	-1.195	3.99e-29
GRAPL	ENSG00000189152.10	0.73	2.96	-1.195	2.12e-95
AC093838.4	ENSG00000152117.17	6.13	15.33	-1.196	4.75e-56
CRY2	ENSG00000121671.11	12.44	29.79	-1.196	2.78e-88
FERMT3	ENSG00000149781.12	22.62	53.109	-1.196	3.09e-79
PRSS53	ENSG00000151006.7	0.55	2.55	-1.196	6.85e-53
RP11-582E3.6	ENSG00000275764.1	3.37	9.01	-1.196	7.52e-126
LRMP	ENSG00000118308.14	3.76	9.91	-1.197	2.15e-69
PAXBP1	ENSG00000159086.14	9.17	22.32	-1.197	5.17e-75
MYSM1	ENSG00000162601.9	5.84	14.68	-1.197	3.35e-81
DGKE	ENSG00000153933.9	1.31	4.3	-1.198	1.44e-121
AKNA	ENSG00000106948.16	15.37	36.569	-1.199	3.05e-89
C19orf66	ENSG00000130813.17	19.86	46.879	-1.199	1.2e-90
SHISA3	ENSG00000178343.4	1.1	3.82	-1.199	2.67e-05
AC114730.11	ENSG00000235351.1	0.38	2.17	-1.2	7e-82
GRAP2	ENSG00000100351.16	1.73	5.27	-1.2	1.99e-85
ZBTB17	ENSG00000116809.11	18.02	42.691	-1.2	5.97e-72
TMEM119	ENSG00000183160.8	14.21	33.95	-1.2	2.98e-56
MGEA5	ENSG00000198408.13	39.959	93.131	-1.2	5.02e-88
RGAG4	ENSG00000242732.4	2.02	5.94	-1.2	3.96e-87
AC132217.4	ENSG00000240801.1	4.46	11.55	-1.201	1.48e-09
HSPB3	ENSG00000169271.2	0.17	1.69	-1.201	4.71e-124
SMIM3	ENSG00000256235.1	11.83	28.499	-1.201	1.27e-62
CTD-2267D19.1	ENSG00000278918.1	0.23	1.83	-1.202	3.64e-172
HCLS1	ENSG00000180353.10	36.579	85.448	-1.202	8e-77
SIGLEC14	ENSG00000254415.3	2.49	7.03	-1.202	2.3e-64
RP11-574K11.32	ENSG00000279689.1	1.1	3.83	-1.202	1.62e-76
LPAR6	ENSG00000139679.15	10.45	25.359	-1.203	9.34e-94
TPM1	ENSG00000140416.19	114.229	264.201	-1.203	3.35e-56
CDHR4	ENSG00000187492.8	0.35	2.11	-1.204	1.87e-30
DSE	ENSG00000111817.16	7.06	17.6	-1.206	1.1e-76
RBPMS2	ENSG00000166831.8	2.26	6.52	-1.206	9.25e-47
ZDHHC11	ENSG00000188818.12	5.04	12.93	-1.206	6.9e-33
ARAP2	ENSG00000047365.11	4.44	11.56	-1.207	4.59e-102
ATP1B2	ENSG00000129244.8	0.65	2.81	-1.207	2.28e-107
FIBCD1	ENSG00000130720.12	0.59	2.67	-1.207	4.33e-32
RP4-737E23.6	ENSG00000279447.1	0.07	1.47	-1.207	2.92e-158
FRMD3	ENSG00000172159.15	0.61	2.72	-1.208	5.81e-120
RP11-5A19.5	ENSG00000265690.7	1.26	4.22	-1.208	8.09e-42
RP13-516M14.8	ENSG00000280407.2	0.58	2.65	-1.208	6.05e-101
P2RX7	ENSG00000089041.16	2.05	6.05	-1.209	1.7e-100
NUMBL	ENSG00000105245.9	9.32	22.86	-1.209	2.42e-59
SIGLEC5	ENSG00000105501.11	0.67	2.86	-1.209	3.67e-94
CTC-524C5.2	ENSG00000263272.1	2.29	6.61	-1.21	2.2e-59
MCCC1-AS1	ENSG00000243368.2	0.69	2.91	-1.21	1.69e-85
CLEC12B	ENSG00000256660.5	0.08	1.5	-1.211	5.45e-129
STAC	ENSG00000144681.10	1.98	5.9	-1.211	3.78e-56
RP11-384K6.2	ENSG00000225892.3	3.12	8.54	-1.211	1.5e-65
RP11-159D12.5	ENSG00000266086.1	1.8	5.48	-1.211	2.19e-37
RUFY3	ENSG00000018189.12	16.42	39.36	-1.212	2.53e-93
KCNA5	ENSG00000130037.4	0.2	1.78	-1.212	1.44e-120
ANAPC2	ENSG00000176248.8	19.09	45.581	-1.213	8.1e-81
DCSTAMP	ENSG00000164935.6	1.17	4.03	-1.213	4.07e-43
ZNF106	ENSG00000103994.16	7.83	19.471	-1.213	7.75e-103
[truncated: 2,250 more rows]
