# Supplementary material for: Survival analysis and functional annotation of long non‐coding RNAs in lung adenocarcinoma
Source: J Cell Mol Med. 2019 Jun 18;23(8):5600–17. doi: 10.1111/jcmm.14458 (PMC6652661; doi:10.1111/jcmm.14458)
Supplement: Supplementary file 5 [file JCMM-23-5600-s005.xlsx]

## Sheet: Sheet1
Approved symbol	Approved name	Previous symbol	Chromosome	Chromosome location	Rat genome database (RGD) ID	Mouse genome informatics (MGI) ID	UCSC gene ID	NCBI gene ID	Ensembl gene ID	RefSeq accession	Cosmic symbol	PubMed ID
A1BG-AS1	A1BG antisense RNA 1	NCRNA00181	19	19q13.43			uc002qse.3	503538	ENSG00000268895	NR_015380
A1BG-AS1	A1BG antisense RNA 1	A1BGAS	19	19q13.43			uc002qse.3	503538	ENSG00000268895	NR_015380
A1BG-AS1	A1BG antisense RNA 1	A1BG-AS	19	19q13.43			uc002qse.3	503538	ENSG00000268895	NR_015380
A2M-AS1	A2M antisense RNA 1 (head to head)		12	12p13.31			uc009zgj.2	144571	ENSG00000245105	NR_026971
AADACL2-AS1	AADACL2 antisense RNA 1		3	3q25.1				101928142	ENSG00000242908	NR_110202
AATBC	apoptosis associated transcript in bladder cancer		21	21q22.3				284837	ENSG00000215458	NR_026961		25473900
ABALON	apoptotic BCL2L1-antisense long non-coding RNA		20	20q11.21				103021294	ENSG00000281376	NR_131907		24992962
ABCA9-AS1	ABCA9 antisense RNA 1		17	17q24.2			uc060jgk.1	104355297	ENSG00000231749	NR_126414
ABCC5-AS1	ABCC5 antisense RNA 1		3	3q27.1			uc031scp.1	100873982	ENSG00000223882	NR_046570
ABCF1-DT	ABCF1 divergent transcript		6	6p21.33				107986587		XR_001744078
ABHD11-AS1	ABHD11 antisense RNA 1 (tail to tail)	WBSCR26	7	7q11.23	RGD:1585479			171022	ENSG00000225969	NR_026690		24984296
ABHD11-AS1	ABHD11 antisense RNA 1 (tail to tail)	WBSCR26	7	7q11.23	RGD:1585479			171022	ENSG00000225969	NR_026690		25619660
ABHD11-AS1	ABHD11 antisense RNA 1 (tail to tail)	WBSCR26	7	7q11.23	RGD:1585479			171022	ENSG00000225969	NR_026690		28157695
ABHD11-AS1	ABHD11 antisense RNA 1 (tail to tail)	LINC00035	7	7q11.23	RGD:1585479			171022	ENSG00000225969	NR_026690		24984296
ABHD11-AS1	ABHD11 antisense RNA 1 (tail to tail)	LINC00035	7	7q11.23	RGD:1585479			171022	ENSG00000225969	NR_026690		25619660
ABHD11-AS1	ABHD11 antisense RNA 1 (tail to tail)	LINC00035	7	7q11.23	RGD:1585479			171022	ENSG00000225969	NR_026690		28157695
ACBD3-AS1	ACBD3 antisense RNA 1		1	1q42.12				107985353	ENSG00000234478	NR_146443		28881755
ACOXL-AS1	ACOXL antisense RNA 1		2	2q13				400997	ENSG00000204581	NR_122074
ACTA2-AS1	ACTA2 antisense RNA 1		10	10q23.31			uc001kfo.2	100132116	ENSG00000180139	NR_125373		24721325
ACTA2-AS1	ACTA2 antisense RNA 1		10	10q23.31			uc001kfo.2	100132116	ENSG00000180139	NR_125373		2808873
ACTN1-AS1	ACTN1 antisense RNA 1	C14orf84	14	14q24.1			uc031qpf.1	161159	ENSG00000259062	NR_073422
ACVR2B-AS1	ACVR2B antisense RNA 1		3	3p22.2			uc003cie.2	100128640	ENSG00000229589	NR_028389
ADAMTS9-AS1	ADAMTS9 antisense RNA 1		3	3p14.1			uc021xaa.3	101929335	ENSG00000241158	NR_110150		27941916
ADAMTS9-AS2	ADAMTS9 antisense RNA 2		3	3p14.1			uc003dml.5	100507098	ENSG00000241684	NR_038264		24833086
ADAMTS19-AS1	ADAMTS19 antisense RNA 1		5	5q23.3				103689846	ENSG00000249421	NR_125748
ADAMTSL4-AS1	ADAMTSL4 antisense RNA 1	C1orf138	1	1q21.2				574406	ENSG00000203804	NR_104133
ADARB2-AS1	ADARB2 antisense RNA 1	C10orf109	10	10p15.3			uc057rfm.1	642394	ENSG00000205696	NR_033387		28874676
ADARB2-AS1	ADARB2 antisense RNA 1	NCRNA00168	10	10p15.3			uc057rfm.1	642394	ENSG00000205696	NR_033387		28874676
ADD3-AS1	ADD3 antisense RNA 1		10	10q25.1				100505933	ENSG00000203876	NR_038943
ADGRA1-AS1	adhesion G protein-coupled receptor A1 antisense RNA 1	GPR123-AS1	10	10q26.3				100128127	ENSG00000256925	NR_111905
ADGRD1-AS1	ADGRD1 antisense RNA 1		12	12q24.33				105755954	ENSG00000256151	NR_131950		25599403
ADGRL3-AS1	adhesion G protein-coupled receptor L3 antisense RNA 1	LPHN3-AS1	4	4q13.1				101927186	ENSG00000248692	NR_110595
ADIPOQ-AS1	ADIPOQ antisense RNA 1		3	3q27.3			uc031sct.2	100874095	ENSG00000226482	NR_046662
ADNP-AS1	ADNP antisense RNA 1		20	20q13.13				101927631	ENSG00000259456	NR_110009
ADORA2A-AS1	ADORA2A antisense RNA 1	C22orf45	22	22q11.23			uc062cjs.1	646023	ENSG00000178803	NR_028483	ADORA2A-AS1	19726446
ADPGK-AS1	ADPGK antisense RNA 1		15	15q24.1			uc002avk.1	100287559	ENSG00000260898	NR_040107
AFAP1-AS1	AFAP1 antisense RNA 1	AFAP1AS	4	4p16.1			uc003gkd.5	84740	ENSG00000272620	NR_026892		23333711
AFAP1-AS1	AFAP1 antisense RNA 1	AFAP1AS	4	4p16.1			uc003gkd.5	84740	ENSG00000272620	NR_026892		26892468
AFAP1-AS1	AFAP1 antisense RNA 1	AFAP1-AS	4	4p16.1			uc003gkd.5	84740	ENSG00000272620	NR_026892		23333711
AFAP1-AS1	AFAP1 antisense RNA 1	AFAP1-AS	4	4p16.1			uc003gkd.5	84740	ENSG00000272620	NR_026892		26892468
AFDN-DT	AFDN divergent transcript	C6orf124	6	6q27			uc003qwa.3	653483	ENSG00000198221	NR_027906		10382971
AFDN-DT	AFDN divergent transcript	MLLT4-AS1	6	6q27			uc003qwa.3	653483	ENSG00000198221	NR_027906		10382971
AFDN-DT	AFDN divergent transcript	AFDN-AS1	6	6q27			uc003qwa.3	653483	ENSG00000198221	NR_027906		10382971
AFF1-AS1	AFF1 antisense RNA 1		4	4q21.3				100506746		NR_038841
AGAP1-IT1	AGAP1 intronic transcript 1		2	2q37.2			uc061txt.1	100506749	ENSG00000235529	NR_131900
AGAP2-AS1	AGAP2 antisense RNA 1		12	12q14.1				100130776	ENSG00000255737	NR_027032		25392693
AGAP2-AS1	AGAP2 antisense RNA 1		12	12q14.1				100130776	ENSG00000255737	NR_027032		27195672
AGBL1-AS1	AGBL1 antisense RNA 1		15	15q25.3				727915	ENSG00000260125	NR_046012
AGBL4-IT1	AGBL4 intronic transcript 1		1	1p33			uc031tzy.1	100874313	ENSG00000225623	NR_046839
AGBL5-AS1	AGBL5 antisense RNA 1		2	2p23.3			uc061hjm.1	100874031	ENSG00000231636	NR_046730
AGPAT4-IT1	AGPAT4 intronic transcript 1	C6orf59	6	6q26			uc003qtu.5	79992	ENSG00000279355	NR_024277
AGPAT4-IT1	AGPAT4 intronic transcript 1	NCRNA00241	6	6q26			uc003qtu.5	79992	ENSG00000279355	NR_024277
AIRN	antisense of IGF2R non-protein coding RNA		6	6q25.3		MGI:1353471	uc031sqx.1	100271873	ENSG00000268257	NR_047511		18789384
AIRN	antisense of IGF2R non-protein coding RNA		6	6q25.3		MGI:1353471	uc031sqx.1	100271873	ENSG00000268257	NR_047511		19008856
ALDH1L1-AS1	ALDH1L1 antisense RNA 1		3	3q21.3			uc031sbq.2	100874204	ENSG00000250218	NR_046602
ALDH1L1-AS2	ALDH1L1 antisense RNA 2		3	3q21.3			uc062nki.1	100862662	ENSG00000246022	NR_046383
ALKBH3-AS1	ALKBH3 antisense RNA 1		11	11p11.2				100507300	ENSG00000244926	NR_038907
ALMS1-IT1	ALMS1 intronic transcript 1		2	2p13.1			uc032nrh.2	100874291	ENSG00000230002	NR_046762
ALOX12-AS1	ALOX12 antisense RNA 1		17	17p13.1				100506713	ENSG00000215067	NR_040089
ANKRD34C-AS1	ANKRD34C antisense RNA 1		15	15q25.1				729911	ENSG00000259234	NR_038997
ANKRD44-IT1	ANKRD44 intronic transcript 1		2	2q33.1			uc032oos.1	101927547	ENSG00000236977	NR_046837
ANO1-AS2	ANO1 antisense RNA 2 (head to head)	C11orf78	11	11q13.3			uc058erk.1	100009613	ENSG00000254417	NR_103835
ANO1-AS2	ANO1 antisense RNA 2 (head to head)	NCRNA00224	11	11q13.3			uc058erk.1	100009613	ENSG00000254417	NR_103835
ANP32A-IT1	ANP32A intronic transcript 1	C15orf28	15	15q23				80035		NR_026808		14702039
ANP32A-IT1	ANP32A intronic transcript 1	NCRNA00321	15	15q23				80035		NR_026808		14702039
AOAH-IT1	AOAH intronic transcript 1		7	7p14.2			uc031swz.1	100874264	ENSG00000230539	NR_046764
AP4B1-AS1	AP4B1 antisense RNA 1		1	1p13.2			uc001edv.3	100287722	ENSG00000226167	NR_037864
APCDD1L-AS1	APCDD1L antisense RNA 1 (head to head)		20	20q13.32			uc002xzg.3	149773	ENSG00000231290	NR_034147
APOA1-AS	APOA1 antisense RNA		11	11q23.3				104326055	ENSG00000235910	NR_126362		24388749
APOBEC3B-AS1	APOBEC3B antisense RNA 1		22	22q13.1			uc032qpc.2	100874530	ENSG00000249310	NR_104187
APTR	Alu-mediated CDKN1A/p21 transcriptional regulator (non-protein coding)	RSBN1L-AS1	7	7q11.23	RGD:9685233			100505854	ENSG00000214293	NR_038361		24748121
AQP4-AS1	AQP4 antisense RNA 1	C18orf16	18	18q11.2			uc010xbm.3	147429	ENSG00000260372	NR_026908
AQP4-AS1	AQP4 antisense RNA 1	CHST9-AS1	18	18q11.2			uc010xbm.3	147429	ENSG00000260372	NR_026908
ARF4-AS1	ARF4 antisense RNA 1		3	3p14.3				106144532	ENSG00000272146	NR_132369
ARHGAP5-AS1	ARHGAP5 antisense RNA 1 (head to head)	C14orf128	14	14q12			uc010amk.4	84837	ENSG00000258655	NR_027263
ARHGAP22-IT1	ARHGAP22 intronic transcript 1		10	10q11.22			uc057tdj.1	100689073	ENSG00000248682	NG_053158
ARHGAP26-AS1	ARHGAP26 antisense RNA 1		5	5q31.3			uc003lmv.4	100874239	ENSG00000226272	NR_046680
ARHGAP26-IT1	ARHGAP26 intronic transcript 1		5	5q31.3			uc063ifw.1	100874372	ENSG00000230789	NR_046816
ARHGAP31-AS1	ARHGAP31 antisense RNA 1		3	3q13.33			uc062mtq.1	100874246	ENSG00000241155	NR_046748
ARHGEF3-AS1	ARHGEF3 antisense RNA 1		3	3p14.3			uc031sae.2	100874200	ENSG00000240198	NR_046572
ARHGEF7-AS1	ARHGEF7 antisense RNA 1		13	13q34			uc058yie.1	100874226	ENSG00000227352	NR_046516
ARHGEF7-AS2	ARHGEF7 antisense RNA 2		13	13q34			uc058yhz.1	100874238	ENSG00000235875	NR_046667
ARHGEF9-IT1	ARHGEF9 intronic transcript 1		X	Xq11.1			uc033egi.1	100874355	ENSG00000231729	NR_046803
ARHGEF26-AS1	ARHGEF26 antisense RNA 1		3	3q25.2			uc003ezu.1	100507524	ENSG00000243069	NR_037901
ARHGEF38-IT1	ARHGEF38 intronic transcript 1		4	4q24			uc031sgs.2	100874374	ENSG00000249885	NR_046840
ARMC2-AS1	ARMC2 antisense RNA 1		6	6q21			uc063qmf.1	101929716	ENSG00000230290	NR_104137
ARNTL2-AS1	ARNTL2 antisense RNA 1		12	12p11.23				101928646	ENSG00000245311	NR_109975
ARRDC1-AS1	ARRDC1 antisense RNA 1	C9orf37	9	9q34.3				85026	ENSG00000203993	NR_122035
ARRDC3-AS1	ARRDC3 antisense RNA 1		5	5q14.3			uc003kka.5	100129716	ENSG00000281357	NR_027435
ARSD-AS1	ARSD antisense RNA 1		X	Xp22.33			uc064xvj.1	100506356	ENSG00000229851	NG_012495
ASAP1-IT1	ASAP1 intronic transcript 1	DDEF1IT1	8	8q24.21				29065		NR_002765		11042152
ASAP1-IT1	ASAP1 intronic transcript 1	DDEF1IT1	8	8q24.21				29065		NR_002765		27667152
ASAP1-IT1	ASAP1 intronic transcript 1	DDEF1IT1	8	8q24.21				29065		NR_002765		28895409
ASAP1-IT2	ASAP1 intronic transcript 2		8	8q24.21				100507117	ENSG00000280543	NR_045385
ASB16-AS1	ASB16 antisense RNA 1	C17orf65	17	17q21.31			uc002ifn.5	339201	ENSG00000267080	NR_049729
ASH1L-AS1	ASH1L antisense RNA 1		1	1q22			uc057lqr.1	645676	ENSG00000235919	NR_027023
ASMTL-AS1	ASMTL antisense RNA 1	CXYorf2	X and Y	Xp22.33 and Yp11.32			uc065cnu.1	80161	ENSG00000236017	XR_040863	ASMTL-AS1	14702039
ASMTL-AS1	ASMTL antisense RNA 1	NCRNA00105	X and Y	Xp22.33 and Yp11.32			uc065cnu.1	80161	ENSG00000236017	XR_040863	ASMTL-AS1	14702039
ASMTL-AS1	ASMTL antisense RNA 1	ASMTLAS	X and Y	Xp22.33 and Yp11.32			uc065cnu.1	80161	ENSG00000236017	XR_040863	ASMTL-AS1	14702039
ASMTL-AS1	ASMTL antisense RNA 1	ASMTL-AS	X and Y	Xp22.33 and Yp11.32			uc065cnu.1	80161	ENSG00000236017	XR_040863	ASMTL-AS1	14702039
ASTN2-AS1	ASTN2 antisense RNA 1		9	9q33.1				100128505	ENSG00000229105	NR_033973
ATE1-AS1	ATE1 antisense RNA 1		10	10q26.13				100130887	ENSG00000226864	NR_120495
ATP1A1-AS1	ATP1A1 antisense RNA 1	C1orf203	1	1p13.1				84852	ENSG00000203865	NR_024124		12477932
ATP1A1-AS1	ATP1A1 antisense RNA 1	ATP1A1OS	1	1p13.1				84852	ENSG00000203865	NR_024124		12477932
ATP2A1-AS1	ATP2A1 antisense RNA 1		16	16p11.2				100289092	ENSG00000260442	NR_046287
ATP2B1-AS1	ATP2B1 antisense RNA 1	LINC00936	12	12q21.33				338758	ENSG00000271614	NR_028138		12477932
ATP2B2-IT2	ATP2B2 intronic transcript 2		3	3p25.3			uc062gsq.1	100874325	ENSG00000224771	NR_046766
ATP2C2-AS1	ATP2C2 antisense RNA 1		16	16q24.1				105371374	ENSG00000261286	XR_933813		28265570
ATP6V1B1-AS1	ATP6V1B1 antisense RNA 1		2	2p13.3				101927750	ENSG00000239322	NR_110273
ATP6V0E2-AS1	ATP6V0E2 antisense RNA 1		7	7q36.1			uc003wgn.5	401431	ENSG00000204934	NR_027040
ATP11A-AS1	ATP11A antisense RNA 1		13	13q34			uc001vsk.5	100874205	ENSG00000232684	NR_046661
ATP13A4-AS1	ATP13A4 antisense RNA 1		3	3q29			uc062rmh.1	101929198	ENSG00000225473	NR_046726
ATP13A5-AS1	ATP13A5 antisense RNA 1		3	3q29			uc062rlw.1	100874218	ENSG00000236508	NR_046758
ATXN2-AS	ATXN2 antisense RNA		12	12q24.12				102723619	ENSG00000258099	NG_011572
ATXN8OS	ATXN8 opposite strand (non-protein coding)	SCA8	13	13q21.33			uc010aej.2	6315	ENSG00000230223	NR_002717		10192387
ATXN8OS	ATXN8 opposite strand (non-protein coding)	SCA8	13	13q21.33			uc010aej.2	6315	ENSG00000230223	NR_002717		16804541
ATXN8OS	ATXN8 opposite strand (non-protein coding)	KLHL1AS	13	13q21.33			uc010aej.2	6315	ENSG00000230223	NR_002717		10192387
ATXN8OS	ATXN8 opposite strand (non-protein coding)	KLHL1AS	13	13q21.33			uc010aej.2	6315	ENSG00000230223	NR_002717		16804541
AZIN1-AS1	AZIN1 antisense RNA 1		8	8q22.3				100506753	ENSG00000253320	NR_126338
B3GALT5-AS1	B3GALT5 antisense RNA 1	C21orf88	21	21q22.2				114041	ENSG00000184809	NR_026542		12036297
B4GALT1-AS1	B4GALT1 antisense RNA 1		9	9p21.1				101929639	ENSG00000233554	NR_108108		26315939
B4GALT4-AS1	B4GALT4 antisense RNA 1		3	3q13.32			uc062mtc.1	100874201	ENSG00000240254	NR_046574
BAALC-AS1	BAALC antisense RNA 1		8	8q22.3				100499183	ENSG00000247081	NR_109954
BAALC-AS2	BAALC antisense RNA 2	C8orf56	8	8q22.3				157556	ENSG00000236939	NR_027071		12477932
BAALC-AS2	BAALC antisense RNA 2	BAALCOS	8	8q22.3				157556	ENSG00000236939	NR_027071		12477932
BACE1-AS	BACE1 antisense RNA	BACE1AS	11	11q23.3			uc058htm.1	100379571	ENSG00000278768	NR_037803		18587408
BACE1-AS	BACE1 antisense RNA	BACE1AS	11	11q23.3			uc058htm.1	100379571	ENSG00000278768	NR_037803		21785702
BACH1-IT2	BACH1 intronic transcript 2		21	21q21.3			uc061zlq.1	100874322	ENSG00000228817	NR_046564
BAIAP2-AS1	BAIAP2 antisense RNA 1 (head to head)		17	17q25.3			uc060lfw.1	440465	ENSG00000226137	NR_026857
BANCR	BRAF-activated non-protein coding RNA		9	9q21.11-q21.12			uc064tpg.1	100885775	ENSG00000278910	NR_047671		22581800
BANCR	BRAF-activated non-protein coding RNA		9	9q21.11-q21.12			uc064tpg.1	100885775	ENSG00000278910	NR_047671		22673151
BANCR	BRAF-activated non-protein coding RNA		9	9q21.11-q21.12			uc064tpg.1	100885775	ENSG00000278910	NR_047671		24655544
BASP1-AS1	BASP1 antisense RNA 1		5	5p15.1				285696	ENSG00000215196	NR_027253		28871211
BBOX1-AS1	BBOX1 antisense RNA 1		11	11p14.2-p14.1				103695435	ENSG00000254560	NR_125766
BCAR4	breast cancer anti-estrogen resistance 4 (non-protein coding)		16	16p13.13			uc059qxb.1	400500	ENSG00000262117	NR_024049		16778085
BCAR4	breast cancer anti-estrogen resistance 4 (non-protein coding)		16	16p13.13			uc059qxb.1	400500	ENSG00000262117	NR_024049		23202989
BCDIN3D-AS1	BCDIN3D antisense RNA 1		12	12q13.12			uc001rvg.4	100286844	ENSG00000258057	NR_027499
BCYRN1	brain cytoplasmic RNA 1		2	2p21			uc032nmf.2	618	ENSG00000236824	NR_001568		9858834
BCYRN1	brain cytoplasmic RNA 1		2	2p21			uc032nmf.2	618	ENSG00000236824	NR_001568		8265590
BCYRN1	brain cytoplasmic RNA 1		2	2p21			uc032nmf.2	618	ENSG00000236824	NR_001568		17553964
BCYRN1	brain cytoplasmic RNA 1		2	2p21			uc032nmf.2	618	ENSG00000236824	NR_001568		15240511
BCYRN1	brain cytoplasmic RNA 1		2	2p21			uc032nmf.2	618	ENSG00000236824	NR_001568		11399078
BDNF-AS	BDNF antisense RNA	BDNFOS	11	11p14.1			uc001mrq.5	497258	ENSG00000245573	NR_002832		15666411
BDNF-AS	BDNF antisense RNA	BDNFOS	11	11p14.1			uc001mrq.5	497258	ENSG00000245573	NR_002832		22446693
BDNF-AS	BDNF antisense RNA	BDNFOS	11	11p14.1			uc001mrq.5	497258	ENSG00000245573	NR_002832		28777258
BEAN1-AS1	BEAN1 antisense RNA 1		16	16q21				101927726	ENSG00000261656	NR_109960
BFSP2-AS1	BFSP2 antisense RNA 1		3	3q22.1				85003	ENSG00000249993	NR_135276		12477932
BGLT3	beta globin locus transcript 3 (non-protein coding)		11	11p15.4				103344929	ENSG00000260629	NR_121648		24837367
BGLT3	beta globin locus transcript 3 (non-protein coding)		11	11p15.4				103344929	ENSG00000260629	NR_121648		23975195
BGLT3	beta globin locus transcript 3 (non-protein coding)		11	11p15.4				103344929	ENSG00000260629	NR_121648		22010104
BHLHE40-AS1	BHLHE40 antisense RNA 1		3	3p26.1			uc032rcj.1	100507582	ENSG00000235831	NR_037903
BIN3-IT1	BIN3 intronic transcript 1		8	8p21.3				80094		NR_027715		12477932
BIRC6-AS2	BIRC6 antisense RNA 2		2	2p22.3				103752586	ENSG00000279897	NR_125793		22196729
BISPR	BST2 interferon stimulated positive regulator (non-protein coding)		19	19p13.11				105221694	ENSG00000282851	NR_130765		25620967
BLACAT1	bladder cancer associated transcript 1 (non-protein coding)		1	1q32.1				101669762	ENSG00000281406	NR_103783		23688781
BLACE	B cell acute lymphoblastic leukemia expressed		7	7q36.3			uc033aqq.2	338436	ENSG00000204960	NR_103545		14667812
BMP7-AS1	BMP7 antisense RNA 1		20	20q13.31				102723590	ENSG00000235032	NR_110631
BMPR1B-AS1	BMPR1B antisense RNA 1 (head to head)		4	4q22.3				100507012	ENSG00000249599	NR_121610
BNC2-AS1	BNC2 antisense RNA 1		9	9p22.2				111216284	ENSG00000234779	NG_051226		28879717
BOK-AS1	BOK antisense RNA 1	BOKAS	2	2q37.3			uc021vzh.4	100379249	ENSG00000234235	NR_033346		19287972
BOLA3-AS1	BOLA3 antisense RNA 1 (head to head)		2	2p13.1			uc002ske.4	100507171	ENSG00000225439	NR_045634
BPESC1	blepharophimosis, epicanthus inversus and ptosis, candidate 1 (non-protein coding)		3	3q23			uc003eta.4	60467	ENSG00000232416	NR_026783		10995571
BRE-AS1	BRE antisense RNA 1		2	2p23.2				100302650		NR_028308		28052243
BRWD1-AS1	BRWD1 antisense RNA 1		21	21q22.2			uc031rvp.2	100874093	ENSG00000238141	NR_046655
BRWD1-AS2	BRWD1 antisense RNA 2	C21orf87	21	21q22.2				103091865	ENSG00000255568	NR_111942		12036297
BRWD1-AS2	BRWD1 antisense RNA 2	NCRNA00257	21	21q22.2				103091865	ENSG00000255568	NR_111942		12036297
BRWD1-AS2	BRWD1 antisense RNA 2	BRWD1-IT2	21	21q22.2				103091865	ENSG00000255568	NR_111942		12036297
BSN-AS2	BSN antisense RNA 2 (head to head)		3	3p21.31			uc003cxd.1	100132677	ENSG00000226913	NR_038866
BTBD9-AS1	BTBD9 antisense RNA 1		6	6p21.2			uc063ohe.1	101929425	ENSG00000226533	XR_001744109
BVES-AS1	BVES antisense RNA 1	C6orf112	6	6q21			uc063qia.1	154442	ENSG00000203808	NR_037157
C1QTNF1-AS1	C1QTNF1 antisense RNA 1		17	17q25.3				100507410	ENSG00000265096	NR_040018
C1RL-AS1	C1RL antisense RNA 1		12	12p13.31			uc001qsp.3	283314	ENSG00000205885	NR_026947
C2-AS1	C2 antisense RNA 1		6	6p21.33				102060414	ENSG00000281756	NR_104191
C3orf67-AS1	C3orf67 antisense RNA 1		3	3p14.2				101929238	ENSG00000242428	NR_110820
C5-OT1	C5 3'UTR overlapping transcript 1		9	9q33.2				110599590		NR_148450		26673966
C5orf64-AS1	C5orf64 antisense RNA 1		5	5q12.1				100506526	ENSG00000251575	NR_105000
C5orf66-AS1	C5orf66 antisense RNA 1		5	5q31.1				101927953	ENSG00000249082	NR_105049		26158411
C5orf66-AS2	C5orf66 antisense RNA 2		5	5q31.1				340073	ENSG00000249647	NR_037895		12477932
C8orf34-AS1	C8orf34 antisense RNA 1		8	8q13.2				286189	ENSG00000248801	NR_038877		12477932
C8orf37-AS1	C8orf37 antisense RNA 1		8	8q22.1				100616530	ENSG00000253773	NR_038201
C9orf41-AS1	C9orf41 antisense RNA 1		9	9q21.13				101927380	ENSG00000203321	NR_121183
C9orf135-AS1	C9orf135 antisense RNA 1 (head to head)		9	9q21.12				494558	ENSG00000225626	NR_038833
C10orf71-AS1	C10orf71 antisense RNA 1		10	10q11.23			uc031wgg.2	100506769	ENSG00000236208	NR_108038
C15orf59-AS1	C15orf59 antisense RNA 1		15	15q24.1				101929221	ENSG00000260469	NR_120352
C21orf62-AS1	C21orf62 antisense RNA 1	C21orf49	21	21q22.11				54067	ENSG00000205930	NR_024622
C21orf91-OT1	C21orf91 overlapping transcript 1	NCRNA00285	21	21q21.1			uc061zej.1	246312	ENSG00000240770	NR_038870		12036297
CA3-AS1	CA3 antisense RNA 1		8	8q21.2				100996348	ENSG00000253549	NR_121630
CACNA1C-AS1	CACNA1C antisense RNA 1		12	12p13.33			uc001qkx.3	100652846	ENSG00000246627	NR_045725
CACNA1C-AS2	CACNA1C antisense RNA 2		12	12p13.33			uc058juv.1	100874235	ENSG00000256271	NR_046579
CACNA1C-AS4	CACNA1C antisense RNA 4		12	12p13.33			uc031qfm.2	100874234	ENSG00000256025	NR_046578
CACNA1C-IT1	CACNA1C intronic transcript 1		12	12p13.33			uc058jud.1	107984540	ENSG00000256837	XR_001749433
CACNA1C-IT2	CACNA1C intronic transcript 2		12	12p13.33			uc058jue.1	100874369	ENSG00000256257	NR_046768
CACNA1C-IT3	CACNA1C intronic transcript 3		12	12p13.33			uc031qfn.2	100874370	ENSG00000256721	NR_046769
CACNA1G-AS1	CACNA1G antisense RNA 1		17	17q21.33			uc002irh.3	253962	ENSG00000250107	NR_038439		26397149
CACNA1G-AS1	CACNA1G antisense RNA 1		17	17q21.33			uc002irh.3	253962	ENSG00000250107	NR_038439		28404955
CACNA2D3-AS1	CACNA2D3 antisense RNA 1		3	3p14.3			uc003dhk.1	100874237	ENSG00000243715	NR_046666
CACTIN-AS1	CACTIN antisense RNA 1	C19orf29OS	19	19p13.3			uc021umw.2	404665	ENSG00000226800	NR_038865
CACTIN-AS1	CACTIN antisense RNA 1	C19orf29-AS1	19	19p13.3			uc021umw.2	404665	ENSG00000226800	NR_038865
CADM2-AS2	CADM2 antisense RNA 2		3	3p12.1			uc031saq.1	100874037	ENSG00000241648	NR_046752
CADM3-AS1	CADM3 antisense RNA 1		1	1q23.2				100131825	ENSG00000225670	NR_037870
CAHM	colon adenocarcinoma hypermethylated (non-protein coding)		6	6q26	RGD:10059728		uc021zib.2	100526820	ENSG00000270419	NR_037593		24799664
CALML3-AS1	CALML3 antisense RNA 1		10	10p15.1			uc001iid.2	100132159	ENSG00000205488	NR_120496
CAMTA1-DT	CAMTA1 divergent transcript		1	1p36.31				110841581	ENSG00000237436	NG_053148		27669232
CAPN10-AS1	CAPN10 antisense RNA 1 (head to head)		2	2q37.3				101752400	ENSG00000260942	NR_103792		23382218
CARD8-AS1	CARD8 antisense RNA 1		19	19q13.33				100505812	ENSG00000268001	NR_040599		25392693
CARMN	cardiac mesoderm enhancer-associated non-coding RNA	MIR143HG	5	5q32	RGD:10401674	MGI:4439832	uc063iod.1	728264	ENSG00000249669	NR_105059		26423156
CARMN	cardiac mesoderm enhancer-associated non-coding RNA	MIR143HG	5	5q32	RGD:10401674	MGI:4439832	uc063iod.1	728264	ENSG00000249669	NR_105059		27565737
CASC2	cancer susceptibility 2 (non-protein coding)	C10orf5	10	10q26.11			uc001ldm.5	255082	ENSG00000177640	NR_026939
CASC6	cancer susceptibility 6 (non-protein coding)		6	6q15				101929083	ENSG00000224944	NR_104154
CASC8	cancer susceptibility 8 (non-protein coding)		8	8q24.21				727677	ENSG00000246228	NR_024393		24594601
CASC9	cancer susceptibility 9 (non-protein coding)		8	8q21.13				101805492	ENSG00000249395	NR_103848		25885227
CASC9	cancer susceptibility 9 (non-protein coding)		8	8q21.13				101805492	ENSG00000249395	NR_103848		28854977
CASC11	cancer susceptibility 11 (non-protein coding)		8	8q24.21				100270680	ENSG00000249375	NR_117101		24594601
CASC11	cancer susceptibility 11 (non-protein coding)		8	8q24.21				100270680	ENSG00000249375	NR_117101		27729273
CASC15	cancer susceptibility 15 (non-protein coding)	LINC00340	6	6p22.3				401237	ENSG00000272168	NR_015410		26016895
CASC15	cancer susceptibility 15 (non-protein coding)	LINC00340	6	6p22.3				401237	ENSG00000272168	NR_015410		26100672
CASC15	cancer susceptibility 15 (non-protein coding)	LINC00340	6	6p22.3				401237	ENSG00000272168	NR_015410		28724437
CASC16	cancer susceptibility 16 (non-protein coding)	LINC00918	16	16q12.1-q12.2				643714	ENSG00000249231	NR_033920
CASC17	cancer susceptibility 17 (non-protein coding)		17	17q24.3				101928165	ENSG00000260785	NR_104152
CASC18	cancer susceptibility 18 (non-protein coding)		12	12q23.3				101929110	ENSG00000257859	NR_110108
CASC19	cancer susceptibility 19 (non-protein coding)	LINC01245	8	8q24.21				103021165	ENSG00000254166	NR_120364		24594601
CASC20	cancer susceptibility 20 (non-protein coding)		20	20p12.3				101929244	ENSG00000229876	NR_109953
CASC21	cancer susceptibility 21 (non-protein coding)	LINC01244	8	8q24.21				103021164	ENSG00000253929	NR_117099		24594601
CASC22	cancer susceptibility 22 (non-protein coding)	LINC01373	16	16q12.1				283854	ENSG00000260887	NR_135281		24879036
CASC23	cancer susceptibility 23 (non-protein coding)		11	11p15.4				103581031	ENSG00000255420	NR_125366
CATIP-AS1	CATIP antisense RNA 1		2	2q35				101928513	ENSG00000225062	NR_110573
CATIP-AS2	CATIP antisense RNA 2		2	2q35				103689911	ENSG00000237281	NR_125777
CBR3-AS1	CBR3 antisense RNA 1		21	21q22.12			uc061zxr.1	100506428	ENSG00000236830	NR_038892		22264502
CBR3-AS1	CBR3 antisense RNA 1		21	21q22.12			uc061zxr.1	100506428	ENSG00000236830	NR_038892		24337686
CBR3-AS1	CBR3 antisense RNA 1		21	21q22.12			uc061zxr.1	100506428	ENSG00000236830	NR_038892		28835319
CCAT1	colon cancer associated transcript 1 (non-protein coding)		8	8q24.21			uc003ysa.4	100507056	ENSG00000247844	NR_108049		23416875
CCAT1	colon cancer associated transcript 1 (non-protein coding)		8	8q24.21			uc003ysa.4	100507056	ENSG00000247844	NR_108049		23143645
CCAT1	colon cancer associated transcript 1 (non-protein coding)		8	8q24.21			uc003ysa.4	100507056	ENSG00000247844	NR_108049		21547902
CCAT1	colon cancer associated transcript 1 (non-protein coding)		8	8q24.21			uc003ysa.4	100507056	ENSG00000247844	NR_108049		24594601
CCAT2	colon cancer associated transcript 2 (non-protein coding)		8	8q24.21				101805488	ENSG00000280997	NR_109834		23796952
CCAT2	colon cancer associated transcript 2 (non-protein coding)		8	8q24.21				101805488	ENSG00000280997	NR_109834		24504682
CCDC13-AS1	CCDC13 antisense RNA 1		3	3p22.1			uc062irr.1	100874114	ENSG00000173811	NR_046732
CCDC18-AS1	CCDC18 antisense RNA 1		1	1p22.1				100131564	ENSG00000223745	NR_034089		26421281
CCDC26	CCDC26 long non-coding RNA		8	8q24.21			uc064qez.1	137196	ENSG00000229140	NR_130917		16449964
CCDC26	CCDC26 long non-coding RNA		8	8q24.21			uc064qez.1	137196	ENSG00000229140	NR_130917		23399484
CCDC37-AS1	CCDC37 antisense RNA 1 (head to head)		3	3q21.3				100506907	ENSG00000249833	NR_103787
CCDC144NL-AS1	CCDC144NL antisense RNA 1		17	17p11.2				440416	ENSG00000233098	NR_104185		28978132
CCDC148-AS1	CCDC148 antisense RNA 1		2	2q24.1			uc021vro.1	554201	ENSG00000227480	NR_038850
CCDC183-AS1	CCDC183 antisense RNA 1	KIAA1984-AS1	9	9q34.3				100131193	ENSG00000228544	NR_024580
CCEPR	cervical carcinoma expressed PCNA regulatory lncRNA		10	10q21.1				105682749		NR_131782		25921283
CCND2-AS1	CCND2 antisense RNA 1	CCND2-AS2	12	12p13.32				103752584	ENSG00000256164	NR_125790		27923660
CCNT2-AS1	CCNT2 antisense RNA 1		2	2q21.3				100129961	ENSG00000224043	NR_036549
CD27-AS1	CD27 antisense RNA 1		12	12p13.31			uc058kep.1	678655	ENSG00000215039	NR_015382
CD81-AS1	CD81 antisense RNA 1		11	11p15.5				101927682	ENSG00000238184	NR_108080
CDC37L1-AS1	CDC37L1 antisense RNA 1 (head to head)		9	9p24.1				101929351	ENSG00000273061	NR_121597
CDH18-AS1	CDH18 antisense RNA 1		5	5p14.3				102725105	ENSG00000249854	XR_925819
CDH23-AS1	CDH23 antisense RNA 1	C10orf106	10	10q22.1			uc057twm.1	102723377	ENSG00000223817	NR_120672
CDH23-AS1	CDH23 antisense RNA 1	NCRNA00223	10	10q22.1			uc057twm.1	102723377	ENSG00000223817	NR_120672
CDIPT-AS1	CDIPT antisense RNA 1 (head to head)		16	16p11.2				440356	ENSG00000214725	NR_015396
CDKN2A-AS1	CDKN2A antisense RNA 1 (head to head)	C9orf53	9	9p21.3				51198	ENSG00000224854	NR_024274
CDKN2B-AS1	CDKN2B antisense RNA 1	CDKN2BAS	9	9p21.3			uc010miz.4	100048912	ENSG00000240498	NR_003529		18048406
CDKN2B-AS1	CDKN2B antisense RNA 1	CDKN2BAS	9	9p21.3			uc010miz.4	100048912	ENSG00000240498	NR_003529		17440112
CDKN2B-AS1	CDKN2B antisense RNA 1	CDKN2BAS	9	9p21.3			uc010miz.4	100048912	ENSG00000240498	NR_003529		21532571
CDKN2B-AS1	CDKN2B antisense RNA 1	CDKN2BAS	9	9p21.3			uc010miz.4	100048912	ENSG00000240498	NR_003529		23416462
CDRT7	CMT1A duplicated region transcript 7 (non-protein coding)		17	17p12			uc021tqj.1	94150	ENSG00000259944	NR_033371		11381029
CDRT8	CMT1A duplicated region transcript 8		17	17p12			uc032eum.2	94151	ENSG00000265163	NR_103559		11381029
CEBPA-AS1	CEBPA antisense RNA 1 (head to head)		19	19q13.11			uc002nuo.4	80054	ENSG00000267296	NR_026887		28423525
CEBPB-AS1	CEBPB antisense RNA 1		20	20q13.13				101927559	ENSG00000277449	NR_125739
CECR3	cat eye syndrome chromosome region, candidate 3 (non-protein coding)		22	22q11.1			uc021wkn.2	27442	ENSG00000241832	NR_038398		11381032
CECR7	cat eye syndrome chromosome region, candidate 7 (non-protein coding)		22	22q11.1			uc062bfn.1	100130418	ENSG00000237438	NR_015352		11381032
CELF2-AS1	CELF2 antisense RNA 1	C10orf31	10	10p14			uc057rqz.1	414196	ENSG00000181800	XR_109007
CELF2-AS2	CELF2 antisense RNA 2		10	10p14			uc057rqs.2	439950	ENSG00000237986	NR_046108
CELSR3-AS1	CELSR3 antisense RNA 1 (head to head)		3	3p21.31				102724368	ENSG00000228350	NR_111921
CEP83-AS1	CEP83 antisense RNA 1 (head to head)	CCDC41-AS1	12	12q22				144486	ENSG00000278916	NR_027035		12477932
CERNA1	competing endogenous lncRNA 1 for miR-4707-5p and miR-4767		15	15q21.2				100129973	ENSG00000259577	NR_102751		26887505
CERNA1	competing endogenous lncRNA 1 for miR-4707-5p and miR-4767		15	15q21.2				100129973	ENSG00000259577	NR_102751		28797257
CERNA2	competing endogenous lncRNA 2 for microRNA let-7b		10	10q23.1				642934		NR_134505		25292198
CERNA2	competing endogenous lncRNA 2 for microRNA let-7b		10	10q23.1				642934		NR_134505		28143959
CERNA3	competing endogenous lncRNA 3 for miR-645		8	8q12.1				105375847	ENSG00000253603	XR_001745918		28415557
CERS3-AS1	CERS3 antisense RNA 1		15	15q26.3				102723320	ENSG00000259430	NR_120374
CERS6-AS1	CERS6 antisense RNA 1		2	2q24.3			uc061pgi.1	100861402	ENSG00000227617	NR_045786
CFAP44-AS1	CFAP44 antisense RNA 1	WDR52-AS1	3	3q13.2				100874029	ENSG00000243849	NR_046728
CFAP58-AS1	CFAP58 antisense RNA 1 (head to head)	CCDC147-AS1	10	10q25.1				100505869	ENSG00000231233	NR_108036
CFLAR-AS1	CFLAR antisense RNA 1	ALS2CR10	2	2q33.1			uc002uxh.2	65072	ENSG00000226312	NR_040030		27855375
CFTR-AS1	CFTR antisense RNA 1		7	7q31.2				111082987	ENSG00000232661	NG_016465		27434588
CHKB-AS1	CHKB antisense RNA 1 (head to head)		22	22q13.33				100144603	ENSG00000205559	NR_021492
CHL1-AS1	CHL1 antisense RNA 1		3	3p26.3			uc003box.2	101927193	ENSG00000234661	NR_110739
CHL1-AS2	CHL1 antisense RNA 2		3	3p26.3			uc062gam.1	101927174	ENSG00000224318	NR_144486
CHODL-AS1	CHODL antisense RNA 1	C21orf39	21	21q21.1			uc011aca.2	54075	ENSG00000231755	NR_024354
CHODL-AS1	CHODL antisense RNA 1	NCRNA00157	21	21q21.1			uc011aca.2	54075	ENSG00000231755	NR_024354
CHRM3-AS1	CHRM3 antisense RNA 1		1	1q43			uc031vtb.2	100873984	ENSG00000234601	NR_046582
CHRM3-AS2	CHRM3 antisense RNA 2		1	1q43			uc057qrj.1	100506915	ENSG00000233355	NR_103776
CIRBP-AS1	CIRBP antisense RNA 1	C19orf23	19	19p13.3			uc010xgk.5	148046	ENSG00000267493	NR_027271		12477932
CISTR	chondrogenesis-associated transcript		12	12q13.13	RGD:7365122			102216268	ENSG00000260492	NR_104332		23093776
CKMT2-AS1	CKMT2 antisense RNA 1		5	5q14.1				100131067	ENSG00000247572	NR_034121		28839111
CLDN10-AS1	CLDN10 antisense RNA 1		13	13q32.1			uc031qmx.1	100874194	ENSG00000223392	NR_046533
CLEC12A-AS1	CLEC12A antisense RNA 1		12	12p13.31				400002	ENSG00000231560	NR_135047
CLIP1-AS1	CLIP1 antisense RNA 1		12	12q24.31				100507066	ENSG00000257097	NR_045382
CLMAT3	colorectal liver metastasis associated transcript 3		5	5q33.1				101927096	ENSG00000249035	NR_109873		26050227
CLRN1-AS1	CLRN1 antisense RNA 1	CLRN1OS	3	3q25.1			uc011bny.2	116933	ENSG00000239265	NR_024066		11524702
CLSTN2-AS1	CLSTN2 antisense RNA 1		3	3q23				101927808	ENSG00000250433	NR_108084
CLYBL-AS1	CLYBL antisense RNA 1		13	13q32.3			uc058xzv.1	101927465	ENSG00000234303	NR_046525
CLYBL-AS2	CLYBL antisense RNA 2		13	13q32.3			uc032anj.2	100874063	ENSG00000227659	NR_046526
CNNM3-DT	CNNM3 divergent transcript		2	2q11.2				100506036	ENSG00000273265	XR_001739600		26616293
CNTFR-AS1	CNTFR antisense RNA 1		9	9p13.3				415056	ENSG00000237159	NR_024369
CNTN4-AS1	CNTN4 antisense RNA 1		3	3p26.2			uc062gbx.1	100873975	ENSG00000237990	NR_046554
CNTN4-AS2	CNTN4 antisense RNA 2		3	3p26.3			uc031rye.1	100873976	ENSG00000227588	NR_046555
COL1A2-AS1	COL1A2 antisense RNA 1		7	7q21.3				101927525		XR_001745273		27866191
COL4A2-AS1	COL4A2 antisense RNA 1		13	13q34			uc031qnh.2	100874203	ENSG00000232814	NR_046583
COL5A1-AS1	COL5A1 antisense RNA 1	C9orf104	9	9q34.3			uc064wxh.1	414316	ENSG00000204011	XR_930419
COL18A1-AS1	COL18A1 antisense RNA 1	C21orf123	21	21q22.3			uc011afr.1	378832	ENSG00000183535	NR_027498
COL18A1-AS1	COL18A1 antisense RNA 1	NCRNA00175	21	21q22.3			uc011afr.1	378832	ENSG00000183535	NR_027498
COL18A1-AS2	COL18A1 antisense RNA 2		21	21q22.3			uc031rwa.1	100874236	ENSG00000224574	NR_052004
COPG2IT1	COPG2 imprinted transcript 1 (non-protein coding)		7	7q32				53844		NR_024086		10995575
COX10-AS1	COX10 antisense RNA 1	COX10AS	17	17p12			uc060bkg.1	100874058	ENSG00000236088	NR_049718
COX10-AS1	COX10 antisense RNA 1	COX10-AS	17	17p12			uc060bkg.1	100874058	ENSG00000236088	NR_049718
CPB2-AS1	CPB2 antisense RNA 1		13	13q14.13			uc058wwc.1	100509894	ENSG00000235903	NR_046226
CPEB1-AS1	CPEB1 antisense RNA 1		15	15q25.2				283692	ENSG00000259462	NR_046096
CPEB2-AS1	CPEB2 antisense RNA 1 (head to head)		4	4p15.33-p15.32				441009	ENSG00000247624	NR_038857
CPS1-IT1	CPS1 intronic transcript 1	CPS1IT	2	2q34			uc002vef.4	29034	ENSG00000280837	NR_002763		12477932
CPS1-IT1	CPS1 intronic transcript 1	CPS1IT	2	2q34			uc002vef.4	29034	ENSG00000280837	NR_002763		27662619
CPS1-IT1	CPS1 intronic transcript 1	CPS1IT	2	2q34			uc002vef.4	29034	ENSG00000280837	NR_002763		28767392
CRTC3-AS1	CRTC3 antisense RNA 1		15	15q26.1				101926895	ENSG00000259736	NR_120372
CRYM-AS1	CRYM antisense RNA 1	NCRNA00169	16	16p12.2			uc010bwr.2	400508	ENSG00000189149	NR_026675
CSE1L-AS1	CSE1L antisense RNA 1		20	20q13.13				102723483	ENSG00000227431	NR_110624
CSMD2-AS1	CSMD2 antisense RNA 1		1	1p35.1				402779	ENSG00000231163	NR_038372		27816668
CSNK1G2-AS1	CSNK1G2 antisense RNA 1	C19orf34	19	19p13.3			uc060rgh.1	255193	ENSG00000180846	NR_033400		12477932
CSTF3-AS1	CSTF3 antisense RNA 1 (head to head)		11	11p13			uc001muk.4	338739	ENSG00000247151	NR_034027		12477932
CTBP1-AS	CTBP1 antisense RNA		4	4p16.3				285463	ENSG00000280927	NR_104331		23644382
CTBP1-AS	CTBP1 antisense RNA		4	4p16.3				285463	ENSG00000280927	NR_104331		25552498
CTBP1-AS2	CTBP1 antisense RNA 2 (head to head)	C4orf42	4	4p16.3				92070	ENSG00000196810	NR_033339		12477932
CTBP1-AS2	CTBP1 antisense RNA 2 (head to head)	CTBP1-AS1	4	4p16.3				92070	ENSG00000196810	NR_033339		12477932
CXXC4-AS1	CXXC4 antisense RNA 1		4	4q24				101929468	ENSG00000245384	NR_125926
CYMP-AS1	CYMP antisense RNA 1		1	1p13.3				440602	ENSG00000235407	NR_108042
CYP1B1-AS1	CYP1B1 antisense RNA 1	C2orf58	2	2p22.2			uc061ihc.1	285154	ENSG00000232973	NR_027252		12477932
CYP17A1-AS1	CYP17A1 antisense RNA 1	CYP17A1OS	10	10q24.32			uc057vrq.1	102724307	ENSG00000203886	XR_428804
CYP51A1-AS1	CYP51A1 antisense RNA 1		7	7q21.2				613126	ENSG00000188693	NR_122109		24905231
CYTOR	cytoskeleton regulator RNA	C2orf59	2	2p11.2			uc061loh.1	112597	ENSG00000222041	NR_024204		27617288
CYTOR	cytoskeleton regulator RNA	C2orf59	2	2p11.2			uc061loh.1	112597	ENSG00000222041	NR_024204		24523021
CYTOR	cytoskeleton regulator RNA	C2orf59	2	2p11.2			uc061loh.1	112597	ENSG00000222041	NR_024204		24036268
CYTOR	cytoskeleton regulator RNA	C2orf59	2	2p11.2			uc061loh.1	112597	ENSG00000222041	NR_024204		26237576
CYTOR	cytoskeleton regulator RNA	NCRNA00152	2	2p11.2			uc061loh.1	112597	ENSG00000222041	NR_024204		27617288
CYTOR	cytoskeleton regulator RNA	NCRNA00152	2	2p11.2			uc061loh.1	112597	ENSG00000222041	NR_024204		24523021
CYTOR	cytoskeleton regulator RNA	NCRNA00152	2	2p11.2			uc061loh.1	112597	ENSG00000222041	NR_024204		24036268
CYTOR	cytoskeleton regulator RNA	NCRNA00152	2	2p11.2			uc061loh.1	112597	ENSG00000222041	NR_024204		26237576
CYTOR	cytoskeleton regulator RNA	LINC00152	2	2p11.2			uc061loh.1	112597	ENSG00000222041	NR_024204		27617288
CYTOR	cytoskeleton regulator RNA	LINC00152	2	2p11.2			uc061loh.1	112597	ENSG00000222041	NR_024204		24523021
CYTOR	cytoskeleton regulator RNA	LINC00152	2	2p11.2			uc061loh.1	112597	ENSG00000222041	NR_024204		24036268
CYTOR	cytoskeleton regulator RNA	LINC00152	2	2p11.2			uc061loh.1	112597	ENSG00000222041	NR_024204		26237576
CYYR1-AS1	cysteine and tyrosine rich 1 antisense RNA 1		21	21q21.3				100996571	ENSG00000197934	NR_135515		24981926
DAB1-AS1	DAB1 antisense RNA 1		1	1p32.2				101926890	ENSG00000226759	NR_104362
DACT3-AS1	DACT3 antisense RNA 1		19	19q13.32			uc021uwh.2	100506068	ENSG00000245598	NR_040041
DANCR	differentiation antagonizing non-protein coding RNA	KIAA0114	4	4q12	RGD:6489076	MGI:1917286	uc062woz.1	57291	ENSG00000226950	NR_024031		7788527
DANCR	differentiation antagonizing non-protein coding RNA	KIAA0114	4	4q12	RGD:6489076	MGI:1917286	uc062woz.1	57291	ENSG00000226950	NR_024031		22302877
DANCR	differentiation antagonizing non-protein coding RNA	KIAA0114	4	4q12	RGD:6489076	MGI:1917286	uc062woz.1	57291	ENSG00000226950	NR_024031		19531736
DANCR	differentiation antagonizing non-protein coding RNA	SNHG13	4	4q12	RGD:6489076	MGI:1917286	uc062woz.1	57291	ENSG00000226950	NR_024031		7788527
DANCR	differentiation antagonizing non-protein coding RNA	SNHG13	4	4q12	RGD:6489076	MGI:1917286	uc062woz.1	57291	ENSG00000226950	NR_024031		22302877
DANCR	differentiation antagonizing non-protein coding RNA	SNHG13	4	4q12	RGD:6489076	MGI:1917286	uc062woz.1	57291	ENSG00000226950	NR_024031		19531736
DANT2	DXZ4 associated non-coding transcript 2, distal		X	Xq23				642776	ENSG00000235244	NR_132337		26188586
DAOA-AS1	DAOA antisense RNA 1	DAOAAS	13	13q33.2			uc021rmh.3	282706	ENSG00000232307	NR_040247		12364586
DAOA-AS1	DAOA antisense RNA 1	DAOAAS	13	13q33.2			uc021rmh.3	282706	ENSG00000232307	NR_040247		12647258
DAOA-AS1	DAOA antisense RNA 1	DAOA-AS	13	13q33.2			uc021rmh.3	282706	ENSG00000232307	NR_040247		12364586
DAOA-AS1	DAOA antisense RNA 1	DAOA-AS	13	13q33.2			uc021rmh.3	282706	ENSG00000232307	NR_040247		12647258
DAPK1-IT1	DAPK1 intronic transcript 1		9	9q21.33			uc064ucn.1	100506897	ENSG00000236709	NG_029883		22078386
DARS-AS1	DARS antisense RNA 1		2	2q21.3				101928243	ENSG00000231890	NR_110199		28420760
DBET	D4Z4 binding element transcript (non-protein coding)		4	4q35.2				100419743	ENSG00000281591	NR_121644		22541069
DBH-AS1	DBH antisense RNA 1	NCRNA00118	9	9q34.2			uc031tfk.3	138948	ENSG00000225756	NR_002783		10686491
DBH-AS1	DBH antisense RNA 1	NCRNA00118	9	9q34.2			uc031tfk.3	138948	ENSG00000225756	NR_002783		26393879
DCST1-AS1	DCST1 antisense RNA 1		1	1q21.3				100505666	ENSG00000232093	NR_040772		27835578
DCTN1-AS1	DCTN1 antisense RNA 1		2	2p13.1			uc002skz.3	100189589	ENSG00000237737	NR_024463
DDC-AS1	DDC antisense RNA 1		7	7p12.1				100129427	ENSG00000226122	NR_033845
DDN-AS1	DDN and PRKAG1 antisense RNA 1		12	12q13.12				105369758	ENSG00000257913	XR_001749125		28415801
DDX11-AS1	DDX11 antisense RNA 1		12	12p11.21			uc001rjq.2	100506660	ENSG00000245614	NR_038927		27477908
DDX39B-AS1	DDX39B antisense RNA 1		6	6p21.33			uc063zxg.1	106478957	ENSG00000234006	NR_133674
DENND5B-AS1	DENND5B antisense RNA 1		12	12p11.21			uc058mmp.1	100874249	ENSG00000255867	NR_046909
DENND6A-DT	DENND6A divergent transcript		3	3p14.3				101929159	ENSG00000241933	NR_135550
DEPDC1-AS1	DEPDC1 antisense RNA 1		1	1p31.3-p31.2				101927220	ENSG00000234264	NR_110671
DGCR5	DiGeorge syndrome critical region gene 5 (non-protein coding)		22	22q11.21			uc002zon.3	26220	ENSG00000237517	NR_002733		8659529
DGCR5	DiGeorge syndrome critical region gene 5 (non-protein coding)		22	22q11.21			uc002zon.3	26220	ENSG00000237517	NR_002733		27898409
DGCR5	DiGeorge syndrome critical region gene 5 (non-protein coding)		22	22q11.21			uc002zon.3	26220	ENSG00000237517	NR_002733		28620134
DGCR9	DiGeorge syndrome critical region gene 9 (non-protein coding)		22	22q11.21			uc002zop.3	25787	ENSG00000273032	NR_024159		8776594
DGCR10	DiGeorge syndrome critical region gene 10 (non-protein coding)		22	22q11.21				26222	ENSG00000273164	NR_026651		8776594
DGCR11	DiGeorge syndrome critical region gene 11 (non-protein coding)		22	22q11.21			uc002zos.2	25786		NR_024157		8776594
DGUOK-AS1	DGUOK antisense RNA 1		2	2p13.1			uc061ksa.1	100874048	ENSG00000237883	NR_104029
DHRS4-AS1	DHRS4 antisense RNA 1	C14orf167	14	14q11.2			uc001wky.4	55449	ENSG00000215256	NR_023921		22891334
DHRS4-AS1	DHRS4 antisense RNA 1	C14orf167	14	14q11.2			uc001wky.4	55449	ENSG00000215256	NR_023921		26864944
DIAPH2-AS1	DIAPH2 antisense RNA 1		X	Xq21.33			uc065afh.1	10824	ENSG00000236256	NR_125391		8133036
DIAPH2-AS1	DIAPH2 antisense RNA 1		X	Xq21.33			uc065afh.1	10824	ENSG00000236256	NR_125391		7736777
DIAPH3-AS1	DIAPH3 antisense RNA 1		13	13q21.2			uc031qlx.3	100874195	ENSG00000227528	NR_046539
DIAPH3-AS2	DIAPH3 antisense RNA 2		13	13q21.2			uc031qma.1	100874196	ENSG00000223815	NR_046540
DICER1-AS1	DICER1 antisense RNA 1	DICER1-AS	14	14q32.13			uc059eud.1	400242	ENSG00000235706	NR_015415
DINOL	damage induced long noncoding RNA		6	6p21.2				108783646		NR_144384		27668660
DIO2-AS1	DIO2 antisense RNA 1		14	14q31.1			uc001xuw.2	100628307	ENSG00000258766	NR_038355
DIO3OS	DIO3 opposite strand/antisense RNA (head to head)	C14orf134	14	14q32.31	RGD:7653627	MGI:2664395	uc059fic.1	64150	ENSG00000258498	NR_002770		14962667
DIP2A-IT1	DIP2A intronic transcript 1		21	21q22.3			uc031rwd.2	100862692	ENSG00000223692	NR_046400
DIRC3	disrupted in renal carcinoma 3		2	2q35			uc061sgw.1	729582	ENSG00000231672	NR_026597		12939738
DIRC3-AS1	DIRC3 antisense RNA 1		2	2q35				105373877	ENSG00000233143	NR_133642
DISC1-IT1	DISC1 intronic transcript 1		1	1q42.2			uc057qju.1	104472714	ENSG00000226758	NR_126441
DISC1FP1	DISC1 fusion partner 1 (non-protein coding)		11	11q14.3			uc031yah.1	101929222	ENSG00000261645	NR_104190
DISC2	disrupted in schizophrenia 2 (non-protein coding)		1	1q42.1			uc057qjs.1	27184		NR_002227		10814723
DISC2	disrupted in schizophrenia 2 (non-protein coding)		1	1q42.1			uc057qjs.1	27184		NR_002227		15478311
DLEU1	deleted in lymphocytic leukemia 1 (non-protein coding)	DLB1	13	13q14.2-q14.3			uc058xbn.1	10301	ENSG00000176124	NR_002605	DLEU1	9395242
DLEU1	deleted in lymphocytic leukemia 1 (non-protein coding)	DLB1	13	13q14.2-q14.3			uc058xbn.1	10301	ENSG00000176124	NR_002605	DLEU1	11406609
DLEU1	deleted in lymphocytic leukemia 1 (non-protein coding)	BCMS	13	13q14.2-q14.3			uc058xbn.1	10301	ENSG00000176124	NR_002605	DLEU1	9395242
DLEU1	deleted in lymphocytic leukemia 1 (non-protein coding)	BCMS	13	13q14.2-q14.3			uc058xbn.1	10301	ENSG00000176124	NR_002605	DLEU1	11406609
DLEU1-AS1	DLEU1 antisense RNA 1		13	13q14.3				103689915	ENSG00000229323	NR_125753
DLEU2	deleted in lymphocytic leukemia 2 (non-protein coding)	DLB2	13	13q14.2			uc001vdo.1	8847	ENSG00000231607	NR_002612		9395242
DLEU2	deleted in lymphocytic leukemia 2 (non-protein coding)	DLB2	13	13q14.2			uc001vdo.1	8847	ENSG00000231607	NR_002612		11072235
DLEU2	deleted in lymphocytic leukemia 2 (non-protein coding)	BCMSUN	13	13q14.2			uc001vdo.1	8847	ENSG00000231607	NR_002612		9395242
DLEU2	deleted in lymphocytic leukemia 2 (non-protein coding)	BCMSUN	13	13q14.2			uc001vdo.1	8847	ENSG00000231607	NR_002612		11072235
DLEU2	deleted in lymphocytic leukemia 2 (non-protein coding)	RFP2OS	13	13q14.2			uc001vdo.1	8847	ENSG00000231607	NR_002612		9395242
DLEU2	deleted in lymphocytic leukemia 2 (non-protein coding)	RFP2OS	13	13q14.2			uc001vdo.1	8847	ENSG00000231607	NR_002612		11072235
DLEU7-AS1	DLEU7 antisense RNA 1		13	13q14.3			uc001vey.4	100874074	ENSG00000237152	NR_046551
DLG1-AS1	DLG1 antisense RNA 1		3	3q29			uc003fxq.4	100507086	ENSG00000227375	NR_038289
DLG3-AS1	DLG3 antisense RNA 1		X	Xq13.1			uc033ehj.2	100873930	ENSG00000231651	NR_046586
DLG5-AS1	DLG5 antisense RNA 1		10	10q22.3			uc057ujv.1	100128292	ENSG00000233871	NR_024585
DLGAP1-AS1	DLGAP1 antisense RNA 1		18	18p11.31			uc010wza.5	649446	ENSG00000177337	NR_024101
DLGAP1-AS2	DLGAP1 antisense RNA 2		18	18p11.31			uc002kmi.4	84777	ENSG00000262001	NR_119377
DLGAP1-AS3	DLGAP1 antisense RNA 3		18	18p11.31			uc002kml.1	201477	ENSG00000263724	NR_038895		12477932
DLGAP1-AS4	DLGAP1 antisense RNA 4		18	18p11.31			uc031rhf.1	101410534	ENSG00000263878	NR_102696
DLGAP1-AS5	DLGAP1 antisense RNA 5		18	18p11.31			uc021ugm.2	284215	ENSG00000261520	NR_036489
DLGAP2-AS1	DLGAP2 antisense RNA 1		8	8p23.3				100507435	ENSG00000253267	NR_103863
DLGAP4-AS1	DLGAP4 antisense RNA 1		20	20q11.23				101926987	ENSG00000232907	NR_109939		25663692
DLX2-AS1	DLX2 antisense RNA 1 (head to head)		2	2q31.1				104326193	ENSG00000236651	NR_126376
DLX6-AS1	DLX6 antisense RNA 1	NCRNA00212	7	7q21.3		MGI:2443217	uc003uol.4	285987	ENSG00000231764	NR_015448		16705037
DLX6-AS1	DLX6 antisense RNA 1	NCRNA00212	7	7q21.3		MGI:2443217	uc003uol.4	285987	ENSG00000231764	NR_015448		28881158
DM1-AS	DM1 locus antisense RNA		19	19q13.32				109729182	ENSG00000267395	NG_009784		28102759
DNAH17-AS1	DNAH17 antisense RNA 1		17	17q25.3				100996295	ENSG00000267432	NR_102401
DNAJB5-AS1	DNAJB5 antisense RNA 1 (head to head)		9	9p13.3				101926900		NR_109756
DNAJB8-AS1	DNAJB8 antisense RNA 1		3	3q21.3			uc003ekl.1	285224	ENSG00000242049	NR_037890		27801428
DNAJC3-AS1	DNAJC3 antisense RNA 1 (head to head)		13	13q32.1			uc001vmo.5	100289274	ENSG00000247400	NR_132117
DNAJC9-AS1	DNAJC9 antisense RNA 1	C10orf103	10	10q22.2			uc021ptm.2	414245	ENSG00000236756	NR_038373	DNAJC9-AS1
DNAJC27-AS1	DNAJC27 antisense RNA 1		2	2p23.3			uc061hen.1	729723	ENSG00000224165	NR_034113
DNM3-IT1	DNM3 intronic transcript 1		1	1q24.3			uc057nib.1	100874284	ENSG00000233540	NR_046845
DNM3OS	DNM3 opposite strand/antisense RNA	DNM3-AS1	1	1q24.3			uc031prh.2	100628315	ENSG00000230630	NR_038397		19029138
DNM3OS	DNM3 opposite strand/antisense RNA	DNM3-AS1	1	1q24.3			uc031prh.2	100628315	ENSG00000230630	NR_038397		20400975
DNMBP-AS1	DNMBP antisense RNA 1	NCRNA00093	10	10q24.2			uc001kqk.2	100188954	ENSG00000227695	NR_024130
DOCK4-AS1	DOCK4 antisense RNA 1		7	7q31.1				100506413	ENSG00000225572	NR_103806
DOCK9-AS1	DOCK9 antisense RNA 1		13	13q32.3			uc032amx.1	100874096	ENSG00000229918	NR_046663
DOCK9-AS2	DOCK9 antisense RNA 2 (head to head)		13	13q32.3			uc058xyw.1	100861541	ENSG00000260992	NR_047482
DPH6-AS1	DPH6 antisense RNA 1 (head to head)	ATPBD4-AS1	15	15q14				100507466	ENSG00000248079	NR_038251
DPP9-AS1	DPP9 antisense RNA 1		19	19p13.3				100131094	ENSG00000205790	NM_001242901
DPP10-AS1	DPP10 antisense RNA 1		2	2q14.1				389023	ENSG00000235026	NR_036580		28918047
DPP10-AS3	DPP10 antisense RNA 3		2	2q14.1				101927591	ENSG00000231538	NR_132105
DPYD-AS1	DPYD antisense RNA 1		1	1p21.3			uc031pne.1	100873932	ENSG00000232878	NR_046590
DPYD-AS2	DPYD antisense RNA 2		1	1p21.3			uc031uik.2	100873933	ENSG00000235777	NR_046591		28391028
DRAIC	downregulated RNA in cancer, inhibitor of cell invasion and migration		15	15q23				145837	ENSG00000245750	NR_026979		25700553
DSCAM-AS1	DSCAM antisense RNA 1		21	21q22.2			uc002yys.3	100506492	ENSG00000235123	NR_038896		27666543
DSCAM-IT1	DSCAM intronic transcript 1		21	21q22.2			uc031rvs.1	100874326	ENSG00000233756	NR_046774
DSCAS	DSC1/DSC2 antisense RNA		18	18q12.1				101927698	ENSG00000265888	NR_110785
DSCR4	Down syndrome critical region 4		21	21q22.13			uc002ywp.3	10281	ENSG00000184029	NM_005867	DSCR4	9455479
DSCR4	Down syndrome critical region 4		21	21q22.13			uc002ywp.3	10281	ENSG00000184029	NM_005867	DSCR4	27289096
DSCR8	Down syndrome critical region 8 (non-protein coding)	C21orf65	21	21q22.13			uc062abe.1	84677	ENSG00000198054	NR_026838	DSCR8	9503011
DSCR8	Down syndrome critical region 8 (non-protein coding)	C21orf65	21	21q22.13			uc062abe.1	84677	ENSG00000198054	NR_026838	DSCR8	12036297
DSCR8	Down syndrome critical region 8 (non-protein coding)	C21orf65	21	21q22.13			uc062abe.1	84677	ENSG00000198054	NR_026838	DSCR8	11920614
DSCR9	Down syndrome critical region 9 (non-protein coding)		21	21q22.13			uc031rvh.2	257203	ENSG00000230366	NR_026719		12168953
DSCR10	Down syndrome critical region 10 (non-protein coding)		21	21q22.13			uc010gnt.2	259234	ENSG00000233316	NR_027695.1		12168953
DSG1-AS1	DSG1 antisense RNA 1		18	18q12.1				101927718	ENSG00000266729	NR_110788
DSG2-AS1	DSG2 antisense RNA 1		18	18q12.1				100652770	ENSG00000264859	NR_045216
DUBR	DPPA2 upstream binding RNA	LINC00883	3	3q13.12		MGI:1915440		344595	ENSG00000243701	NR_028301		24886442
DUBR	DPPA2 upstream binding RNA	LINC00883	3	3q13.12		MGI:1915440		344595	ENSG00000243701	NR_028301		25686699
EDNRB-AS1	EDNRB antisense RNA 1		13	13q22.3				100505518	ENSG00000225579	NR_103853
EDRF1-AS1	EDRF1 antisense RNA 1		10	10q26.2				101927983	ENSG00000236991	XR_246200
EFCAB6-AS1	EFCAB6 antisense RNA 1		22	22q13.2			uc031rxy.2	100874197	ENSG00000223843	NR_046563
EFCAB14-AS1	EFCAB14 antisense RNA 1	KIAA0494-AS1	1	1p33			uc021ond.2	100130197	ENSG00000228237	NR_038827
EGFLAM-AS2	EGFLAM antisense RNA 2		5	5p13.2-p13.1			uc031sjf.2	100506475	ENSG00000248572	NR_102749
EGFLAM-AS4	EGFLAM antisense RNA 4		5	5p13.2			uc031sje.2	100852408	ENSG00000248730	NR_046219
EGFR-AS1	EGFR antisense RNA 1		7	7p11.2			uc003tqo.5	100507500	ENSG00000224057	NR_047551		26271667
EGFR-AS1	EGFR antisense RNA 1		7	7p11.2			uc003tqo.5	100507500	ENSG00000224057	NR_047551		28920960
EGLN3-AS1	EGLN3 antisense RNA 1		14	14q13.1				105370445	ENSG00000258897	XR_943736
EGOT	eosinophil granule ontogeny transcript (non-protein coding)		3	3p26.1			uc003bqd.4	100126791	ENSG00000235947	NR_004428		17351112
EGOT	eosinophil granule ontogeny transcript (non-protein coding)		3	3p26.1			uc003bqd.4	100126791	ENSG00000235947	NR_004428		22303364
EHD4-AS1	EHD4 antisense RNA 1		15	15q15.1				101928363	ENSG00000259883	NR_120332
EHHADH-AS1	EHHADH antisense RNA 1		3	3q27.2			uc003fpe.3	339926	ENSG00000223358	NR_038990
EIF1AX-AS1	EIF1AX antisense RNA 1		X	Xp22.12			uc033dsh.2	100874078	ENSG00000225037	NR_046592
EIF1B-AS1	EIF1B antisense RNA 1		3	3p22.1			uc003ckb.4	440952	ENSG00000280739	NR_033965
EIF3J-AS1	EIF3J antisense RNA 1 (head to head)		15	15q21.1				645212	ENSG00000179523	NR_034170
ELDR	EGFR long non-coding downstream RNA	LINC01156	7	7p11.2		MGI:1919985		102725541	ENSG00000280890	NR_110426
ELF3-AS1	ELF3 antisense RNA 1		1	1q32.1				102723465	ENSG00000234678	XR_426886		27997908
ELFN1-AS1	ELFN1 antisense RNA 1		7	7p22.3				101927125	ENSG00000236081	NR_120508		24707484
ELFN1-AS1	ELFN1 antisense RNA 1		7	7p22.3				101927125	ENSG00000236081	NR_120508		25663692
ELMO1-AS1	ELMO1 antisense RNA 1		7	7p14.2			uc032zka.1	100861514	ENSG00000224101	NR_104120
ELN-AS1	ELN antisense RNA 1		7	7q11.23				107986809	ENSG00000232415	XR_001745243		28881755
ELOA-AS1	ELOA antisense RNA 1	TCEB3-AS1	1	1p36.11				100506963	ENSG00000236810	NR_038280
ELOVL2-AS1	ELOVL2 antisense RNA 1		6	6p24.2			uc021yln.2	100506409	ENSG00000230314	NR_038962
EMC3-AS1	EMC3 antisense RNA 1		3	3p25.3				442075	ENSG00000180385	NR_103821
EML2-AS1	EML2 antisense RNA 1	C19orf83	19	19q13.32				100287177	ENSG00000267757	NR_130728
EMX2OS	EMX2 opposite strand/antisense RNA		10	10q26.11		MGI:3052329	uc001ldg.4	196047	ENSG00000229847	NR_002791		12573261
ENO1-AS1	ENO1 antisense RNA 1		1	1p36.23			uc021oft.2	100505975	ENSG00000230679	NR_038351
ENOX1-AS2	ENOX1 antisense RNA 2		13	13q14.11			uc058wro.1	100874130	ENSG00000238189	NR_120399
ENTPD1-AS1	ENTPD1 antisense RNA 1		10	10q24.1			uc001klg.3	728558	ENSG00000226688	NR_038444
ENTPD3-AS1	ENTPD3 antisense RNA 1		3	3p22.1			uc003cke.5	285266	ENSG00000223797	NR_040100		12477932
EP300-AS1	EP300 antisense RNA 1		22	22q13.2				101927279	ENSG00000231993	NR_110514
EPB41L4A-AS1	EPB41L4A antisense RNA 1	C5orf26	5	5q22.1			uc003kpq.3	114915	ENSG00000224032	NR_015370		9490301
EPB41L4A-AS1	EPB41L4A antisense RNA 1	C5orf26	5	5q22.1			uc003kpq.3	114915	ENSG00000224032	NR_015370		27980086
EPB41L4A-AS1	EPB41L4A antisense RNA 1	NCRNA00219	5	5q22.1			uc003kpq.3	114915	ENSG00000224032	NR_015370		9490301
EPB41L4A-AS1	EPB41L4A antisense RNA 1	NCRNA00219	5	5q22.1			uc003kpq.3	114915	ENSG00000224032	NR_015370		27980086
EPB41L4A-AS2	EPB41L4A antisense RNA 2 (head to head)		5	5q22.2				54508	ENSG00000278921	NR_027706
EPHA1-AS1	EPHA1 antisense RNA 1		7	7q35			uc003wda.6	285965	ENSG00000229153	NR_033897
EPHA5-AS1	EPHA5 antisense RNA 1		4	4q13.2				100144602	ENSG00000250846	NR_034138
EPN2-AS1	EPN2 antisense RNA 1		17	17p11.2			uc031qzg.1	100874018	ENSG00000235397	NR_048576
EPN2-IT1	EPN2 intronic transcript 1		17	17p11.2				100874309		NR_046824
ERC2-IT1	ERC2 intronic transcript 1	C1orf1	3	3p14.3			uc003dhs.5	711	ENSG00000281708	NR_024615		9653645
ERC2-IT1	ERC2 intronic transcript 1	C3orf51	3	3p14.3			uc003dhs.5	711	ENSG00000281708	NR_024615		9653645
ERI3-IT1	ERI3 intronic transcript 1		1	1p34.1			uc031tze.2	100874278	ENSG00000233602	NR_046817
ERICH3-AS1	ERICH3 antisense RNA 1		1	1p31.1				101927320	ENSG00000234497	NR_121670
ERICH6-AS1	ERICH6 antisense RNA 1		3	3q25.1				101928085	ENSG00000240137	NR_121674
ERLNC1	estrogen receptor responsive lncRNA 1		1	1q32.1				101929441	ENSG00000230550	NR_123739		24380700
ERLNC1	estrogen receptor responsive lncRNA 1		1	1q32.1				101929441	ENSG00000230550	NR_123739		28714515
ESRG	embryonic stem cell related (non-protein coding)		3	3p14.3			uc003dhj.4	790952	ENSG00000265992	NR_027122		17803967
ESRG	embryonic stem cell related (non-protein coding)		3	3p14.3			uc003dhj.4	790952	ENSG00000265992	NR_027122		21861197
EVX1-AS	EVX1 antisense RNA		7	7p15.2			uc064cib.1	101410536	ENSG00000253405	NR_120507
EWSAT1	Ewing sarcoma associated transcript 1	TMEM84	15	15q23				283673	ENSG00000212766	NR_026949		25401475
EWSAT1	Ewing sarcoma associated transcript 1	TMEM84	15	15q23				283673	ENSG00000212766	NR_026949		27860482
EWSAT1	Ewing sarcoma associated transcript 1	TMEM84	15	15q23				283673	ENSG00000212766	NR_026949		27816050
EWSAT1	Ewing sarcoma associated transcript 1	NCRNA00277	15	15q23				283673	ENSG00000212766	NR_026949		25401475
EWSAT1	Ewing sarcoma associated transcript 1	NCRNA00277	15	15q23				283673	ENSG00000212766	NR_026949		27860482
EWSAT1	Ewing sarcoma associated transcript 1	NCRNA00277	15	15q23				283673	ENSG00000212766	NR_026949		27816050
EWSAT1	Ewing sarcoma associated transcript 1	LINC00277	15	15q23				283673	ENSG00000212766	NR_026949		25401475
EWSAT1	Ewing sarcoma associated transcript 1	LINC00277	15	15q23				283673	ENSG00000212766	NR_026949		27860482
EWSAT1	Ewing sarcoma associated transcript 1	LINC00277	15	15q23				283673	ENSG00000212766	NR_026949		27816050
EXOC3-AS1	EXOC3 antisense RNA 1	C5orf55	5	5p15.33				116349	ENSG00000221990	NR_126522		12477932
EXTL3-AS1	EXTL3 antisense RNA 1	C8orf50	8	8p21.1			uc003xgy.4	101929402	ENSG00000246339	NR_126027		12477932
EZR-AS1	EZR antisense RNA 1		6	6q25.3			uc063soa.1	101409257	ENSG00000233893	NR_102425
F10-AS1	F10 antisense RNA 1		13	13q34			uc058yln.1	104413892	ENSG00000231882	NR_126424
F11-AS1	F11 antisense RNA 1		4	4q35.2				285441	ENSG00000251165	NR_033901		28220683
FALEC	focally amplified long non-coding RNA in epithelial cancer	LINC00568	1	1q21.2				100874054	ENSG00000228126	NR_051960		20887892
FALEC	focally amplified long non-coding RNA in epithelial cancer	LINC00568	1	1q21.2				100874054	ENSG00000228126	NR_051960		25203321
FAM3D-AS1	FAM3D antisense RNA 1		3	3p14.2				105377108	ENSG00000244383	NR_134853		25904139
FAM13A-AS1	FAM13A antisense RNA 1	FAM13A1OS	4	4q22.1			uc003hry.1	285512	ENSG00000248019	NR_002806		15234000
FAM13A-AS1	FAM13A antisense RNA 1	FAM13AOS	4	4q22.1			uc003hry.1	285512	ENSG00000248019	NR_002806		15234000
FAM27B	family with sequence similarity 27 member B		9	9q21.11				100133121	ENSG00000278763	NR_027422	FAM27B
FAM27C	family with sequence similarity 27 member C	FAM27A	9	9q13			uc064tjf.2	100132948	ENSG00000154537	NR_027421	FAM27C
FAM27D1	family with sequence similarity 27 member D1		9	9p11.2				724094	ENSG00000275493	XR_132873	FAM27D1
FAM27E2	family with sequence similarity 27 member E2	FAM27E1	9	9p11.2				100289124	ENSG00000276135	NR_103714	FAM27E2
FAM27E3	family with sequence similarity 27 member E3		9	9q21.11				100131997	ENSG00000274026	NR_103833	FAM27E3	12477932
FAM27E4	family with sequence similarity 27 member E4	FAM27E4P	9	9q13				107987001	ENSG00000204805	XM_017015381
FAM27E5	family with sequence similarity E5	FAM27L	17	17p11.2			uc002gyz.6	284123	ENSG00000178130	NR_028336
FAM30A	family with sequence similarity 30 member A	C14orf110	14	14q32.33			uc032bne.1	9834	ENSG00000226777	NR_026800		8590280
FAM30A	family with sequence similarity 30 member A	KIAA0125	14	14q32.33			uc032bne.1	9834	ENSG00000226777	NR_026800		8590280
FAM30B	family with sequence similarity 30 member B	KIAA0125P1	15	15q11.1				105379202	ENSG00000277988	XR_001751734
FAM30C	family with sequence similarity 30 member C	KIAA0125P2	15	15q11.2				654499	ENSG00000259698	NR_145444
FAM41AY1	family with sequence similarity 41 member A, Y-linked 1	FAM41AY	Y	Yq11.222			uc065csq.1	340618	ENSG00000224989	NR_028083		12477932
FAM41AY2	family with sequence similarity 41 member A, Y-linked 2		Y	Yq11.222			uc065ctf.1	100302526	ENSG00000226362	NR_028084
FAM41C	family with sequence similarity 41 member C		1	1p36.33			uc001abt.5	284593	ENSG00000230368	NR_027055		12477932
FAM53B-AS1	FAM53B antisense RNA 1		10	10q26.13				101927944	ENSG00000233334	XR_246199
FAM66A	family with sequence similarity 66 member A		8	8p23.1			uc064kjo.1	100133172	ENSG00000227888	NR_026789
FAM66B	family with sequence similarity 66 member B		8	8p23.1			uc011kwo.1	100128890	ENSG00000215374	NR_027423
FAM66C	family with sequence similarity 66 member C		12	12p13.31			uc058kvt.1	440078	ENSG00000226711	NR_026788
FAM66D	family with sequence similarity 66 member D		8	8p23.1			uc064kis.1	100132923	ENSG00000255052	NR_027425
FAM66E	family with sequence similarity 66 member E		8	8p23.1			uc011kws.2	100132103	ENSG00000225725	NR_027424
FAM74A1	family with sequence similarity 74 member A1	FAM74A5	9	9p12			uc033crc.2	401507	ENSG00000215112	NR_026803	FAM74A1
FAM74A3	family with sequence similarity 74 member A3		9	9q21.11				728495	ENSG00000274355	NR_026801	FAM74A3
FAM74A4	family with sequence similarity 74 member A4	FAM74A2	9	9q12				401508	ENSG00000274583	NR_026802
FAM74A6	family with sequence similarity 74 member A6		9	9q12			uc004abw.2	653123	ENSG00000274516	NG_009678.1
FAM74A7	family with sequence similarity 74 member A7		9	9p11.2-p11.1			uc064tia.1	100996582	ENSG00000277260	XR_078406
FAM83A-AS1	FAM83A antisense RNA 1		8	8q24.13				100131726	ENSG00000204949	NR_024479
FAM83C-AS1	FAM83C antisense RNA 1	C20orf120	20	20q11.22			uc032phx.2	140846	ENSG00000235214	NR_109815
FAM83C-AS1	FAM83C antisense RNA 1	NCRNA00154	20	20q11.22			uc032phx.2	140846	ENSG00000235214	NR_109815
FAM83H-AS1	FAM83H antisense RNA 1 (head to head)		8	8q24.3				100128338		NR_033849		25864709
FAM83H-AS1	FAM83H antisense RNA 1 (head to head)		8	8q24.3				100128338		NR_033849		27895496
FAM83H-AS1	FAM83H antisense RNA 1 (head to head)		8	8q24.3				100128338		NR_033849		28198463
FAM87A	family with sequence similarity 87 member A		8	8p23.3			uc033azq.1	157693		NR_103537		12477932
FAM87B	family with sequence similarity 87 member B		1	1p36.33			uc031tlt.2	400728	ENSG00000177757	NR_103536	FAM87B
FAM95A	family with sequence similarity 95 member A		2	2q11.1				90499		NR_038409
FAM95B1	family with sequence similarity 95 member B1		9	9p11.2			uc004acg.4	100133036	ENSG00000223839	NR_026759
FAM95C	family with sequence similarity 95 member C		9	9p13.1			uc064tdx.1	100289137	ENSG00000283486	NR_047651
FAM99A	family with sequence similarity 99 member A (non-protein coding)		11	11p15.5			uc009ycz.4	387742	ENSG00000205866	NR_026643
FAM99B	family with sequence similarity 99 member B (non-protein coding)		11	11p15.5			uc010qxa.2	100132464	ENSG00000205865	NR_026642
FAM111A-DT	FAM111A divergent transcript		11	11q12.1				101927204	ENSG00000245571	NR_110184		28942040
FAM138A	family with sequence similarity 138 member A		1	1p36.33			uc001aak.4	645520	ENSG00000237613	NR_026818		11779631
FAM138A	family with sequence similarity 138 member A		1	1p36.33			uc001aak.4	645520	ENSG00000237613	NR_026818		15233989
FAM138B	family with sequence similarity 138 member B		2	2q14.1			uc002tjz.3	654412	ENSG00000226516	NR_026821		11779631
FAM138B	family with sequence similarity 138 member B		2	2q14.1			uc002tjz.3	654412	ENSG00000226516	NR_026821		15233989
FAM138C	family with sequence similarity 138 member C		9	9p24.3			uc003zfv.4	654835	ENSG00000218839	NR_026822		11779631
FAM138C	family with sequence similarity 138 member C		9	9p24.3			uc003zfv.4	654835	ENSG00000218839	NR_026822		15233989
FAM138D	family with sequence similarity 138 member D		12	12p13.33			uc010scw.2	677784	ENSG00000249054	NR_026823		11779631
FAM138D	family with sequence similarity 138 member D		12	12p13.33			uc010scw.2	677784	ENSG00000249054	NR_026823		15233989
FAM138E	family with sequence similarity 138 member E		15	15q26.3			uc010bpi.4	100124412	ENSG00000248893	NR_026819		11779631
FAM138E	family with sequence similarity 138 member E		15	15q26.3			uc010bpi.4	100124412	ENSG00000248893	NR_026819		15233989
FAM138F	family with sequence similarity 138 member F		19	19p13.3			uc284pkl.1	641702	ENSG00000282591	NR_026820		11779631
FAM138F	family with sequence similarity 138 member F		19	19p13.3			uc284pkl.1	641702	ENSG00000282591	NR_026820		15233989
FAM155A-IT1	FAM155A intronic transcript 1		13	13q33.3			uc001vqm.5	100874375	ENSG00000227248	NR_046848
FAM157A	family with sequence similarity 157 member A (non-protein coding)	GTF2IP18	3	3q29			uc062sqb.1	728262	ENSG00000236438	NR_146164	FAM157A
FAM157B	family with sequence similarity 157 member B (non-protein coding)		9	9q34.3			uc011mfe.2	100132403	ENSG00000233013	NR_146178
FAM157C	family with sequence similarity 157 member C (non-protein coding)		16	16q24.3			uc002fqr.3	100996541	ENSG00000260528	NR_126161
FAM160A1-DT	FAM160A1 divergent transcript		4	4q31.3				105377486	ENSG00000251611	XR_001741443		28187432
FAM167A-AS1	FAM167A antisense RNA 1	C8orf12	8	8p23.1				83656	ENSG00000184608	NR_026814
FAM170B-AS1	FAM170B antisense RNA 1		10	10q11.23			uc001jhi.2	100506733	ENSG00000234736	NR_038973
FAM181A-AS1	FAM181A antisense RNA 1	C14orf86	14	14q32.12			uc001yby.2	283592	ENSG00000258584	NR_027004
FAM182A	family with sequence similarity 182 member A	C20orf91	20	20p11.1			uc010gdq.4	284800	ENSG00000125804	NR_026713	FAM182A
FAM182B	family with sequence similarity 182 member B		20	20p11.1			uc002wve.4	728882	ENSG00000175170	NR_026714	FAM182B
FAM197Y2	family with sequence similarity 197 Y-linked member 2	CYorf16	Y	Yp11.2				252946	ENSG00000234803	NR_001553
FAM197Y2	family with sequence similarity 197 Y-linked member 2	FAM197Y2P	Y	Yp11.2				252946	ENSG00000234803	NR_001553
FAM197Y3	family with sequence similarity 197 Y-linked member 3		Y	Yp11.2				107987341	ENSG00000230066	NR_145461
FAM197Y4	family with sequence similarity 197 Y-linked member 4	FAM197Y4P	Y	Yp11.2				100289188	ENSG00000274196	NR_145470
FAM197Y5	family with sequence similarity 197 Y-linked member 5	FAM197Y5P	Y	Yp11.2			uc004frv.2	100289150	ENSG00000225516	NR_046300
FAM197Y6	family with sequence similarity 197 Y-linked member 6		Y	Yp11.2				105379270	ENSG00000237802	NR_145469
FAM197Y7	family with sequence similarity 197 Y-linked member 7	FAM197Y7P	Y	Yp11.2				105379269	ENSG00000228383	XR_949071
FAM197Y8	family with sequence similarity 197 Y-linked member 8		Y	Yp11.2				105379268	ENSG00000225560	NR_145468
FAM197Y9	family with sequence similarity 197 Y-linked member 9		Y	Yp11.2				100132932	ENSG00000234830	NR_145462
FAM201A	family with sequence similarity 201 member A	C9orf122	9	9p13.1			uc064tef.1	158228	ENSG00000204860	NR_027294	FAM201A	12477932
FAM212B-AS1	FAM212B antisense RNA 1		1	1p13.2				100506343	ENSG00000227811	NR_038951
FAM215A	family with sequence similarity 215 member A (non-protein coding)	C17orf88	17	17q21.31			uc010wiq.3	23591	ENSG00000267496	NR_026770	FAM215A	10948432
FAM215A	family with sequence similarity 215 member A (non-protein coding)	C17orf88	17	17q21.31			uc010wiq.3	23591	ENSG00000267496	NR_026770	FAM215A	27667152
FAM222A-AS1	FAM222A antisense RNA 1		12	12q24.11			uc031qjl.2	84983	ENSG00000255650	NR_026661		12477932
FAM223A	family with sequence similarity 223 member A (non-protein coding)	CXorf52	X	Xq28			uc065chs.1	100132967	ENSG00000279245	NR_027401
FAM223A	family with sequence similarity 223 member A (non-protein coding)	NCRNA00204	X	Xq28			uc065chs.1	100132967	ENSG00000279245	NR_027401
FAM223A	family with sequence similarity 223 member A (non-protein coding)	NCRNA00204A	X	Xq28			uc065chs.1	100132967	ENSG00000279245	NR_027401
FAM223A	family with sequence similarity 223 member A (non-protein coding)	LINC00204A	X	Xq28			uc065chs.1	100132967	ENSG00000279245	NR_027401
FAM223B	family with sequence similarity 223 member B (non-protein coding)	CXorf52B	X	Xq28			uc033fby.2	286967	ENSG00000272681	NR_027402
FAM223B	family with sequence similarity 223 member B (non-protein coding)	NCRNA00204B	X	Xq28			uc033fby.2	286967	ENSG00000272681	NR_027402
FAM223B	family with sequence similarity 223 member B (non-protein coding)	LINC00204B	X	Xq28			uc033fby.2	286967	ENSG00000272681	NR_027402
FAM224A	family with sequence similarity 224 member A (non-protein coding)	NCRNA00230A	Y	Yq11.222			uc065ctb.1	401630	ENSG00000233522	NR_002161
FAM224A	family with sequence similarity 224 member A (non-protein coding)	LINC00230A	Y	Yq11.222			uc065ctb.1	401630	ENSG00000233522	NR_002161
FAM224B	family with sequence similarity 224 member B (non-protein coding)	NCRNA00230B	Y	Yq11.222			uc065csr.1	401629	ENSG00000230663	NR_002160
FAM224B	family with sequence similarity 224 member B (non-protein coding)	LINC00230B	Y	Yq11.222			uc065csr.1	401629	ENSG00000230663	NR_002160
FAM225A	family with sequence similarity 225 member A (non-protein coding)	C9orf109	9	9q32			uc064vdd.1	286333	ENSG00000231528	NR_024366
FAM225A	family with sequence similarity 225 member A (non-protein coding)	NCRNA00256A	9	9q32			uc064vdd.1	286333	ENSG00000231528	NR_024366
FAM225A	family with sequence similarity 225 member A (non-protein coding)	LINC00256A	9	9q32			uc064vdd.1	286333	ENSG00000231528	NR_024366
FAM225B	family with sequence similarity 225 member B (non-protein coding)	C9orf110	9	9q32			uc064vdc.1	100128385	ENSG00000225684	NR_024376
FAM225B	family with sequence similarity 225 member B (non-protein coding)	NCRNA00256B	9	9q32			uc064vdc.1	100128385	ENSG00000225684	NR_024376
FAM225B	family with sequence similarity 225 member B (non-protein coding)	LINC00256B	9	9q32			uc064vdc.1	100128385	ENSG00000225684	NR_024376
FAM226A	family with sequence similarity 226 member A (non-protein coding)	CXorf50	X	Xq13.1				203429		NR_026595		12477932
FAM226A	family with sequence similarity 226 member A (non-protein coding)	NCRNA00246	X	Xq13.1				203429		NR_026595		12477932
FAM226A	family with sequence similarity 226 member A (non-protein coding)	NCRNA00246A	X	Xq13.1				203429		NR_026595		12477932
FAM226A	family with sequence similarity 226 member A (non-protein coding)	LINC00246A	X	Xq13.1				203429		NR_026595		12477932
FAM226B	family with sequence similarity 226 member B (non-protein coding)	CXorf50B	X	Xq13.1				653687	ENSG00000269911	NR_026594		16382448
FAM226B	family with sequence similarity 226 member B (non-protein coding)	NCRNA00246B	X	Xq13.1				653687	ENSG00000269911	NR_026594		16382448
FAM226B	family with sequence similarity 226 member B (non-protein coding)	LINC00246B	X	Xq13.1				653687	ENSG00000269911	NR_026594		16382448
FAM230B	family with sequence similarity 230 member B (non-protein coding)		22	22q11.21			uc062bxy.1	642633	ENSG00000215498	NR_108107
FAM238A	family with sequence similarity 238 member A (non-protein coding)	C10orf50	10	10p12.1			uc001ist.4	645528	ENSG00000233261	NR_026793
FAM238A	family with sequence similarity 238 member A (non-protein coding)	NCRNA00264	10	10p12.1			uc001ist.4	645528	ENSG00000233261	NR_026793
FAM238A	family with sequence similarity 238 member A (non-protein coding)	LINC00264	10	10p12.1			uc001ist.4	645528	ENSG00000233261	NR_026793
FAM238B	family with sequence similarity 238 member B (non-protein coding)	LINC00202-2	10	10p12.1			uc057sir.1	731789	ENSG00000231976	NR_026794
FAM238C	family with sequence similarity 238 member C (non-protein coding)	C10orf51	10	10p12.1			uc001itf.2	387644	ENSG00000283709	NR_026795
FAM238C	family with sequence similarity 238 member C (non-protein coding)	NCRNA00202	10	10p12.1			uc001itf.2	387644	ENSG00000283709	NR_026795
FAM238C	family with sequence similarity 238 member C (non-protein coding)	LINC00202	10	10p12.1			uc001itf.2	387644	ENSG00000283709	NR_026795
FAM238C	family with sequence similarity 238 member C (non-protein coding)	LINC00202-1	10	10p12.1			uc001itf.2	387644	ENSG00000283709	NR_026795
FAM239A	family with sequence similarity 239 member A (non-protein coding)		X	Xp22.33				101930105	ENSG00000234449	XR_001736799
FAM239C	family with sequence similarity 239 member C (non-protein coding)		X	Xp22.33				107987330	ENSG00000205662	XR_001755780
FANK1-AS1	FANK1 antisense RNA 1		10	10q26.2			uc057wsz.1	101410540	ENSG00000233409	NR_102707
FAS-AS1	FAS antisense RNA 1	FASAS	10	10q23.31			uc058vuu.1	100302740		NR_028371		15829500
FAS-AS1	FAS antisense RNA 1	FASAS	10	10q23.31			uc058vuu.1	100302740		NR_028371		24811343
FAS-AS1	FAS antisense RNA 1	FASAS	10	10q23.31			uc058vuu.1	100302740		NR_028371		27141526
FAS-AS1	FAS antisense RNA 1	FAS-AS	10	10q23.31			uc058vuu.1	100302740		NR_028371		15829500
FAS-AS1	FAS antisense RNA 1	FAS-AS	10	10q23.31			uc058vuu.1	100302740		NR_028371		24811343
FAS-AS1	FAS antisense RNA 1	FAS-AS	10	10q23.31			uc058vuu.1	100302740		NR_028371		27141526
FBXL19-AS1	FBXL19 antisense RNA 1 (head to head)	NCRNA00095	16	16p11.2			uc002dzy.4	283932	ENSG00000260852	NR_024348		28479250
FBXO3-AS1	FBXO3 antisense RNA 1 (head to head)		11	11p13				101928440	ENSG00000254508	NR_120550
FBXW7-AS1	FBXW7 antisense RNA 1		4	4q31.3				102191832	ENSG00000270751	NR_104273
FENDRR	FOXF1 adjacent non-coding developmental regulatory RNA	FOXF1-AS1	16	16q24.1	RGD:9685086	MGI:1916040	uc021tmg.2	400550	ENSG00000268388	NR_033925		24381249
FENDRR	FOXF1 adjacent non-coding developmental regulatory RNA	FOXF1-AS1	16	16q24.1	RGD:9685086	MGI:1916040	uc021tmg.2	400550	ENSG00000268388	NR_033925		23369715
FENDRR	FOXF1 adjacent non-coding developmental regulatory RNA	FOXF1-AS1	16	16q24.1	RGD:9685086	MGI:1916040	uc021tmg.2	400550	ENSG00000268388	NR_033925		19571010
FENDRR	FOXF1 adjacent non-coding developmental regulatory RNA	FOXF1-AS1	16	16q24.1	RGD:9685086	MGI:1916040	uc021tmg.2	400550	ENSG00000268388	NR_033925		23034409
FER1L6-AS1	FER1L6 antisense RNA 1	C8orf54	8	8q24.13			uc003yqx.1	439941	ENSG00000181171	NR_040044
FER1L6-AS2	FER1L6 antisense RNA 2	C8orf78	8	8q24.13			uc003yqy.3	157376	ENSG00000253868	NR_103547
FEZF1-AS1	FEZF1 antisense RNA 1		7	7q31.32			uc010lko.2	154860	ENSG00000230316	NR_036484		26848625
FEZF1-AS1	FEZF1 antisense RNA 1		7	7q31.32			uc010lko.2	154860	ENSG00000230316	NR_036484		28209170
FGD5-AS1	FGD5 antisense RNA 1		3	3p25.1			uc062hao.1	100505641	ENSG00000225733	NR_046251
FGF10-AS1	FGF10 antisense RNA 1		5	5p12				101927075	ENSG00000248464	NR_108034		24147006
FGF12-AS1	FGF12 antisense RNA 1		3	3q28			uc062rll.1	100873986	ENSG00000231383	NR_046596
FGF12-AS2	FGF12 antisense RNA 2		3	3q28			uc062rlm.1	100873987	ENSG00000230126	NG_051966
FGF12-AS3	FGF12 antisense RNA 3		3	3q28			uc062rln.1	100873988	ENSG00000226709	XR_924830
FGF13-AS1	FGF13 antisense RNA 1		X	Xq26.3			uc065bjd.1	100129662	ENSG00000226031	NR_038405
FGF14-AS1	FGF14 antisense RNA 1		13	13q33.1			uc058ybu.1	100874081	ENSG00000234445	NR_125912
FGF14-AS2	FGF14 antisense RNA 2		13	13q33.1			uc058ybv.1	283481	ENSG00000272143	NR_036487		26820525
FGF14-IT1	FGF14 intronic transcript 1		13	13q33.1			uc001vph.3	283480	ENSG00000243319	NR_036486
FILNC1	FOXO induced long non-coding RNA 1		6	6q24.1				100132735	ENSG00000231426	NR_038399		28978906
FIRRE	firre intergenic repeating RNA element		X	Xq26.2		MGI:2147989		286467	ENSG00000213468	NR_026975		24463464
FLG-AS1	FLG antisense RNA 1		1	1q21.3			uc057kzw.1	339400	ENSG00000237975	NR_103778		12477932
FLICR	FOXP3 regulating long intergenic non-coding RNA		X	Xp11.23				110437700		NR_147988		28396406
FLNB-AS1	FLNB antisense RNA 1		3	3p14.3			uc003djn.5	105377105	ENSG00000244161	NR_135534
FLVCR1-AS1	FLVCR1 antisense RNA 1 (head to head)	NCRNA00292	1	1q32.3			uc057pgy.1	642946	ENSG00000198468	NR_027285		11943475
FMR1-AS1	FMR1 antisense RNA 1 (head to head)	FMR1AS	X	Xq27.3			uc065blh.1	100126270	ENSG00000268066	NR_024499		17921506
FMR1-AS1	FMR1 antisense RNA 1 (head to head)	FMR1AS	X	Xq27.3			uc065blh.1	100126270	ENSG00000268066	NR_024499		18213394
FMR1-AS1	FMR1 antisense RNA 1 (head to head)	FMR1-AS	X	Xq27.3			uc065blh.1	100126270	ENSG00000268066	NR_024499		17921506
FMR1-AS1	FMR1 antisense RNA 1 (head to head)	FMR1-AS	X	Xq27.3			uc065blh.1	100126270	ENSG00000268066	NR_024499		18213394
FOCAD-AS1	FOCAD antisense RNA 1		9	9p21.3				101929548	ENSG00000227071	NR_121601
FOXC2-AS1	FOXC2 antisense RNA 1		16	16q24.1				103752587	ENSG00000260944	NR_125795		26408180
FOXC2-AS1	FOXC2 antisense RNA 1		16	16q24.1				103752587	ENSG00000260944	NR_125795		28750740
FOXCUT	FOXC1 upstream transcript (non-protein coding)	LINC01379	6	6p25.3				101927703	ENSG00000280916	NR_125804		24889262
FOXCUT	FOXC1 upstream transcript (non-protein coding)	LINC01379	6	6p25.3				101927703	ENSG00000280916	NR_125804		25031703
FOXD2-AS1	FOXD2 adjacent opposite strand RNA 1		1	1p33			uc001crl.4	84793	ENSG00000237424	NR_026878		28132805
FOXD2-AS1	FOXD2 adjacent opposite strand RNA 1		1	1p33			uc001crl.4	84793	ENSG00000237424	NR_026878		28925486
FOXD3-AS1	FOXD3 antisense RNA 1 (head to head)		1	1p31.3				100996301	ENSG00000230798	NR_121634		27829996
FOXD3-AS1	FOXD3 antisense RNA 1 (head to head)		1	1p31.3				100996301	ENSG00000230798	NR_121634		28655711
FOXG1-AS1	FOXG1 antisense RNA 1 (head to head)		14	14q12				103695363	ENSG00000257126	NR_125758		24007600
FOXN3-AS1	FOXN3 antisense RNA 1		14	14q32.11			uc001xxq.3	400236	ENSG00000258920	NR_036500
FOXN3-AS2	FOXN3 antisense RNA 2		14	14q32.11			uc001xxr.4	29018	ENSG00000259073	NR_024620
FOXP1-AS1	FOXP1 antisense RNA 1		3	3p13			uc003dot.4	104502416	ENSG00000244203	NR_126463
FOXP4-AS1	FOXP4 antisense RNA 1		6	6p21.1				101060264	ENSG00000234753	NR_126415		27790757
FREM2-AS1	FREM2 antisense RNA 1		13	13q13.3			uc058wnm.1	100874073	ENSG00000225350	XR_001749833
FRG1-DT	FRG1 divergent transcript		4	4q35.2				728339	ENSG00000245685	XR_001741966
FRGCA	FOXM1-regulated, gastric cancer associated		21	21q22.3				106481742	ENSG00000236663	NR_133677		26261500
FRMD6-AS1	FRMD6 antisense RNA 1	C14orf82	14	14q22.1			uc021rtc.2	145438	ENSG00000273888	NR_037676
FRMD6-AS2	FRMD6 antisense RNA 2		14	14q22.1			uc031qon.1	100874185	ENSG00000258537	NR_047477
FRMPD3-AS1	FRMPD3 antisense RNA 1		X	Xq22.3			uc033eqi.2	100874122	ENSG00000227610	NR_046750
FRY-AS1	FRY antisense RNA 1		13	13q13.1			uc001utw.5	100507099	ENSG00000237637	NR_103839
FSIP2-AS1	FSIP2 antisense RNA 1		2	2q32.1				107985781	ENSG00000231646	XR_001739141
FTCD-AS1	FTCD antisense RNA 1		21	21q22.3			uc062ayk.1	100861507	ENSG00000237338	NG_016191
FTO-IT1	FTO intronic transcript 1		16	16q12.2			uc032eac.2	100505692		NR_103838
FTX	FTX transcript, XIST regulator (non-protein coding)	NCRNA00182	X	Xq13.2	RGD:1564124	MGI:1926128	uc064zzg.1	100302692	ENSG00000230590	NR_028379		12045143
FTX	FTX transcript, XIST regulator (non-protein coding)	NCRNA00182	X	Xq13.2	RGD:1564124	MGI:1926128	uc064zzg.1	100302692	ENSG00000230590	NR_028379		21254562
FTX	FTX transcript, XIST regulator (non-protein coding)	NCRNA00182	X	Xq13.2	RGD:1564124	MGI:1926128	uc064zzg.1	100302692	ENSG00000230590	NR_028379		21118898
FTX	FTX transcript, XIST regulator (non-protein coding)	MIR374AHG	X	Xq13.2	RGD:1564124	MGI:1926128	uc064zzg.1	100302692	ENSG00000230590	NR_028379		12045143
FTX	FTX transcript, XIST regulator (non-protein coding)	MIR374AHG	X	Xq13.2	RGD:1564124	MGI:1926128	uc064zzg.1	100302692	ENSG00000230590	NR_028379		21254562
FTX	FTX transcript, XIST regulator (non-protein coding)	MIR374AHG	X	Xq13.2	RGD:1564124	MGI:1926128	uc064zzg.1	100302692	ENSG00000230590	NR_028379		21118898
FUT8-AS1	FUT8 antisense RNA 1		14	14q23.3			uc059cmm.1	645431	ENSG00000276116	NR_024334
FZD10-AS1	FZD10 antisense RNA 1 (head to head)		12	12q24.33				440119	ENSG00000250208	NR_033834
G2E3-AS1	G2E3 antisense RNA 1		14	14q12				105370431	ENSG00000257636	XR_001750710		28415801
GABPB1-AS1	GABPB1 antisense RNA 1		15	15q21.2			uc001zyi.4	100129387	ENSG00000244879	NR_024490		24036268
GABPB1-IT1	GABPB1 intronic transcript		15	15q21.2				55056		NR_026891		12477932
GABRG3-AS1	GABRG3 antisense RNA 1		15	15q12				101928869	ENSG00000228740	NR_120343
GACAT1	gastric cancer associated transcript 1 (non-protein coding)		2	2q12.3				104326057	ENSG00000232991	NR_126369		23645148
GACAT1	gastric cancer associated transcript 1 (non-protein coding)		2	2q12.3				104326057	ENSG00000232991	NR_126369		24833871
GACAT2	gastric cancer associated transcript 2 (non-protein coding)	MTCL1-AS1	18	18p11.22				100287082	ENSG00000265962	NR_120598		24833871
GACAT2	gastric cancer associated transcript 2 (non-protein coding)	MTCL1-AS1	18	18p11.22				100287082	ENSG00000265962	NR_120598		24063685
GACAT2	gastric cancer associated transcript 2 (non-protein coding)	MTCL1-AS1	18	18p11.22				100287082	ENSG00000265962	NR_120598		24961350
GACAT2	gastric cancer associated transcript 2 (non-protein coding)	MTCL1-AS1	18	18p11.22				100287082	ENSG00000265962	NR_120598		25077925
GACAT3	gastric cancer associated transcript 3 (non-protein coding)	LINC01458	2	2p24.3				104797537	ENSG00000236289	NR_126559		24969565
GACAT3	gastric cancer associated transcript 3 (non-protein coding)	LINC01458	2	2p24.3				104797537	ENSG00000236289	NR_126559		25077925
GAPLINC	gastric adenocarcinoma associated, positive CD44 regulator, long intergenic non-coding RNA	LINC01540	18	18p11.31				100505592	ENSG00000266835	NR_110429		25277524
GAPLINC	gastric adenocarcinoma associated, positive CD44 regulator, long intergenic non-coding RNA	LINC01540	18	18p11.31				100505592	ENSG00000266835	NR_110429		27729869
GAPLINC	gastric adenocarcinoma associated, positive CD44 regulator, long intergenic non-coding RNA	LINC01540	18	18p11.31				100505592	ENSG00000266835	NR_110429		26974151
GAS1RR	GAS1 adjacent regulatory RNA		9	9q21.33				100506834	ENSG00000226237	NR_049794		26418365
GAS5	growth arrest specific 5 (non-protein coding)		1	1q25.1	RGD:621549	MGI:95659	uc057nkb.1	60674	ENSG00000234741	NR_002578		9819378
GAS5	growth arrest specific 5 (non-protein coding)		1	1q25.1	RGD:621549	MGI:95659	uc057nkb.1	60674	ENSG00000234741	NR_002578		23726844
GAS5-AS1	GAS5 antisense RNA 1		1	1q25.1			uc021pfa.1	100506046	ENSG00000270084	NR_037605		29249416
GAS6-AS1	GAS6 antisense RNA 1		13	13q34			uc031qno.3	650669	ENSG00000233695	NR_044995		23979857
GAS6-AS2	GAS6 antisense RNA 2 (head to head)		13	13q34			uc021rmw.2	100506394	ENSG00000272695	NR_024609
GAS8-AS1	GAS8 antisense RNA 1	C16orf3	16	16q24.3				750	ENSG00000221819	NR_122031		9790751
GAS8-AS1	GAS8 antisense RNA 1	C16orf3	16	16q24.3				750	ENSG00000221819	NR_122031		26941397
GAS8-AS1	GAS8 antisense RNA 1	C16orf3	16	16q24.3				750	ENSG00000221819	NR_122031		28781594
GASAL1	growth arrest associated lncRNA 1		8	8q22.3				401472	ENSG00000253669	XR_001745659		28423601
GATA2-AS1	GATA2 antisense RNA 1		3	3q21.3				101927167	ENSG00000244300	NR_125398
GATA3-AS1	GATA3 antisense RNA 1		10	10p14			uc001ijx.1	399717	ENSG00000197308	NR_104327		23870669
GATA6-AS1	GATA6 antisense RNA 1 (head to head)		18	18q11.2				100128893	ENSG00000266010	NR_102763		23846333
GATA6-AS1	GATA6 antisense RNA 1 (head to head)		18	18q11.2				100128893	ENSG00000266010	NR_102763		23382218
GATA6-AS1	GATA6 antisense RNA 1 (head to head)		18	18q11.2				100128893	ENSG00000266010	NR_102763		27689399
GCC2-AS1	GCC2 antisense RNA 1		2	2q12.3				644903	ENSG00000214184	NR_135290
GCSAML-AS1	GCSAML antisense RNA 1		1	1q44			uc057ram.1	148824	ENSG00000227135	NR_027309
GDNF-AS1	GDNF antisense RNA 1 (head to head)		5	5p13.2			uc021xxo.2	100861519	ENSG00000248587	NR_103441		22081608
GEMIN7-AS1	GEMIN7 antisense RNA 1		19	19q13.32				105372419	ENSG00000267348	NR_134887
GHET1	gastric carcinoma proliferation enhancing transcript 1		7	7q36.1				102723099	ENSG00000281189	NR_130107		24397586
GHRLOS	ghrelin opposite strand/antisense RNA		3	3p25.3			uc062grr.1	100126793	ENSG00000240288	NR_004431		17727735
GHRLOS	ghrelin opposite strand/antisense RNA		3	3p25.3			uc062grr.1	100126793	ENSG00000240288	NR_004431		18954468
GLIDR	glioblastoma down-regulated RNA	LINC01172	9	9p12				389741	ENSG00000278175	NR_015363		23726844
GLIDR	glioblastoma down-regulated RNA	LINC01172	9	9p12				389741	ENSG00000278175	NR_015363		28211799
GLIS2-AS1	GLIS2 antisense RNA 1		16	16p13.3				101926896	ENSG00000262686	NR_110901
GLIS3-AS1	GLIS3 antisense RNA 1	C9orf70	9	9p24.2			uc003zia.4	84850	ENSG00000237009	NM_032764		28874676
GLYCTK-AS1	GLYCTK antisense RNA 1		3	3p21.1			uc062klb.1	100874110	ENSG00000242797	NR_046719
GMDS-AS1	GMDS antisense RNA 1 (head to head)		6	6p25.3-p25.2				100508120	ENSG00000250903	NR_046229
GNA14-AS1	GNA14 antisense RNA 1		9	9q21.2				101927422	ENSG00000231373	NR_121184
GNAS-AS1	GNAS antisense RNA 1	GNASAS	20	20q13.32			uc002xzs.3	149775	ENSG00000235590	NR_002785		10749992
GNAS-AS1	GNAS antisense RNA 1	GNAS-AS	20	20q13.32			uc002xzs.3	149775	ENSG00000235590	NR_002785		10749992
GNG12-AS1	GNG12 antisense RNA 1		1	1p31.3			uc001deb.3	100289178	ENSG00000232284	NR_040077		23871723
GNG12-AS1	GNG12 antisense RNA 1		1	1p31.3			uc001deb.3	100289178	ENSG00000232284	NR_040077		26832224
GPC3-AS1	GPC3 antisense RNA 1		X	Xq26.2				110806308		NR_148713		27573079
GPC5-AS1	GPC5 antisense RNA 1		13	13q31.3			uc031qmv.1	100873969	ENSG00000235984	NR_046520
GPC5-AS2	GPC5 antisense RNA 2		13	13q31.3			uc058xtd.1	100873970	ENSG00000232885	NR_120382
GPC6-AS1	GPC6 antisense RNA 1		13	13q31.3			uc032amh.1	100873972	ENSG00000236520	NR_046535
GPC6-AS2	GPC6 antisense RNA 2		13	13q31.3			uc058xti.1	100873973	ENSG00000224394	NR_046536
GPR1-AS	GPR1 antisense RNA	GPR1-AS1	2	2q33.3				101669764		NR_104359		23764515
GPR50-AS1	GPR50 antisense RNA 1		X	Xq28			uc065bpq.1	100128688	ENSG00000234696	NR_135300
GPR158-AS1	GPR158 antisense RNA 1		10	10p12.1			uc010qde.2	100128811	ENSG00000233642	NR_027333
GPRC5D-AS1	GPRC5D and HEBP1 antisense RNA 1		12	12p13.1				100506314	ENSG00000247498	NR_038920		28612367
GRASP-AS1	GRASP antisense RNA 1	GRASPOS	12	12q13.13				692159		NR_146770
GRID1-AS1	GRID1 antisense RNA 1		10	10q23.1			uc001kdk.3	100507470	ENSG00000234942	NR_038986
GRIK1-AS1	GRIK1 antisense RNA 1	C21orf9	21	21q21.3			uc011acu.3	642976	ENSG00000174680	NR_027021
GRIK1-AS1	GRIK1 antisense RNA 1	NCRNA00110	21	21q21.3			uc011acu.3	642976	ENSG00000174680	NR_027021
GRIK1-AS1	GRIK1 antisense RNA 1	GRIK1AS	21	21q21.3			uc011acu.3	642976	ENSG00000174680	NR_027021
GRIK1-AS1	GRIK1 antisense RNA 1	GRIK1-AS	21	21q21.3			uc011acu.3	642976	ENSG00000174680	NR_027021
GRIK1-AS2	GRIK1 antisense RNA 2	C21orf41	21	21q22.11				100379661		NR_033368	GRIK1-AS2
GRIK1-AS2	GRIK1 antisense RNA 2	NCRNA00258	21	21q22.11				100379661		NR_033368	GRIK1-AS2
GRK5-IT1	GRK5 intronic transcript 1		10	10q26.11				101927868	ENSG00000228485	XR_246196
GRM5-AS1	GRM5 antisense RNA 1		11	11q14.2			uc031qdb.1	100873989	ENSG00000255082	NR_049724
GRM7-AS1	GRM7 antisense RNA 1		3	3p26.1			uc062ggc.1	100873937	ENSG00000236202	NR_046606
GRM7-AS2	GRM7 antisense RNA 2		3	3p26.1			uc062gfx.1	105376946	ENSG00000237665	NR_131906
GRM7-AS3	GRM7 antisense RNA 3		3	3p26.1			uc032rcs.2	101927347	ENSG00000226258	NR_110123
GRPEL2-AS1	GRPEL2 antisense RNA 1		5	5q32				106144529	ENSG00000253618	NR_132366
GRTP1-AS1	GRTP1 antisense RNA 1		13	13q34			uc058ymx.1	100874068	ENSG00000225083	NR_046541
GSEC	G-quadruplex forming sequence containing lncRNA	ST3GAL4-AS1	11	11q24.2				399972	ENSG00000280832	NR_033839		27797375
GSN-AS1	GSN antisense RNA 1	C9orf31	9	9q33.2			uc033dha.1	57000	ENSG00000235865	NR_103560
GSTT1-AS1	GSTT1 antisense RNA 1		22	22q11.23 alternate reference locus				106099130		NR_132348		26150504
GTF3C2-AS1	GTF3C2 antisense RNA 1		2	2p23.3				100505624	ENSG00000234945	NR_038427
GTSE1-AS1	GTSE1 antisense RNA 1 (head to head)		22	22q13.31				150384	ENSG00000277232	NR_024009
H1FX-AS1	H1FX antisense RNA 1	C3orf47	3	3q21.3			uc062nqu.1	339942	ENSG00000206417	NR_026991		14702039
H19	H19, imprinted maternally expressed transcript (non-protein coding)		11	11p15.5			uc057xvv.1	283120	ENSG00000130600	NR_002196	H19	2595451
H19	H19, imprinted maternally expressed transcript (non-protein coding)		11	11p15.5			uc057xvv.1	283120	ENSG00000130600	NR_002196	H19	1688465
HAGLR	HOXD antisense growth-associated long non-coding RNA	HOXD-AS1	2	2q31.1				401022	ENSG00000224189	NR_033979		24381249
HAGLR	HOXD antisense growth-associated long non-coding RNA	HOXD-AS1	2	2q31.1				401022	ENSG00000224189	NR_033979		24555823
HAGLROS	HAGLR opposite strand (non-protein coding)		2	2q31.1				102800310	ENSG00000226363	NR_110457
HAND2-AS1	HAND2 antisense RNA 1 (head to head)		4	4q34.1				79804	ENSG00000237125	NR_136192		18171985
HAND2-AS1	HAND2 antisense RNA 1 (head to head)		4	4q34.1				79804	ENSG00000237125	NR_136192		19348682
HAND2-AS1	HAND2 antisense RNA 1 (head to head)		4	4q34.1				79804	ENSG00000237125	NR_136192		28194035
HAO2-IT1	HAO2 intronic transcript 1		1	1p12			uc031unr.2	100874270	ENSG00000230921	NR_046780
HAR1A	highly accelerated region 1A (non-protein coding)		20	20q13.33			uc002yef.2	768096	ENSG00000225978	NR_003244		16915236
HAR1B	highly accelerated region 1B (non-protein coding)		20	20q13.33			uc031run.1	768097	ENSG00000231133	NR_003245		16915236
HAS2-AS1	HAS2 antisense RNA 1	HAS2AS	8	8q24.13			uc022baf.2	594842	ENSG00000248690	NR_002835		28485478
HAS2-AS1	HAS2 antisense RNA 1	HAS2-AS	8	8q24.13			uc022baf.2	594842	ENSG00000248690	NR_002835		28485478
HCCAT5	hepatocellular carcinoma associated transcript 5 (non-protein coding)		16	16q22.3				283902	ENSG00000260880	NR_027756		20130911
HCCAT5	hepatocellular carcinoma associated transcript 5 (non-protein coding)		16	16q22.3				283902	ENSG00000260880	NR_027756		23314567
HCFC1-AS1	HCFC1 antisense RNA 1		X	Xq28			uc065cad.1	100873990	ENSG00000235802	NR_046608
HCG4	HLA complex group 4 (non-protein coding)	HCG4P10	6	6p22.1				54435	ENSG00000176998	NR_002139
HCG4B	HLA complex group 4B (non-protein coding)	HCG4P6	6	6p22.1				80868	ENSG00000227262	NR_001317		10557312
HCG9	HLA complex group 9 (non-protein coding)		6	6p22.1			uc003rth.4	10255	ENSG00000204625	NR_028032	HCG9	10727083
HCG9	HLA complex group 9 (non-protein coding)		6	6p22.1			uc003rth.4	10255	ENSG00000204625	NR_028032	HCG9	10557312
HCG11	HLA complex group 11 (non-protein coding)		6	6p22.2			uc011dkp.5	493812	ENSG00000228223	NR_026790		27522256
HCG11	HLA complex group 11 (non-protein coding)		6	6p22.2			uc011dkp.5	493812	ENSG00000228223	NR_026790		28677801
HCG14	HLA complex group 14 (non-protein coding)		6	6p22.1			uc032wps.2	414760	ENSG00000224157	NR_104117
HCG15	HLA complex group 15 (non-protein coding)	HCG16	6	6p21			uc063tbz.1	414761	ENSG00000227214	NR_135289
HCG17	HLA complex group 17 (non-protein coding)		6	6p22.1			uc063tfb.1	414778	ENSG00000270604	NR_052012
HCG18	HLA complex group 18 (non-protein coding)		6	6p22.1			uc031svu.2	414777	ENSG00000231074	NR_024052
HCG20	HLA complex group 20 (non-protein coding)		6	6p21			uc063ypc.1	105375013	ENSG00000228022	XR_001744080
HCG21	HLA complex group 21 (non-protein coding)		6	6p21			uc063tzw.1	102723346	ENSG00000233529	XR_001756542
HCG23	HLA complex group 23 (non-protein coding)		6	6p21.32			uc021zxr.2	414764	ENSG00000228962	NR_044996
HCG24	HLA complex group 24 (non-protein coding)		6	6p21			uc063vze.1	414768	ENSG00000230313	XR_926704
HCG25	HLA complex group 25 (non-protein coding)		6	6p21.32			uc021zmm.2	414765	ENSG00000232940	NR_044997
HCG26	HLA complex group 26 (non-protein coding)		6	6p21.3				352961		NR_002812
HCG27	HLA complex group 27 (non-protein coding)		6	6p21.33			uc011dni.5	253018	ENSG00000206344	NR_026791		12477932
HCP5	HLA complex P5 (non-protein coding)		6	6p21.33			uc003ntl.4	10866	ENSG00000206337	NR_040662	HCP5	8462994
HCP5	HLA complex P5 (non-protein coding)		6	6p21.33			uc003ntl.4	10866	ENSG00000206337	NR_040662	HCP5	10199916
HDAC2-AS2	HDAC2 and HS3ST5 antisense RNA 2		6	6q21-q22.1				101927768	ENSG00000228624	NR_125845		27816668
HDAC11-AS1	HDAC11 antisense RNA 1		3	3p25.1			uc062gwz.1	100874101	ENSG00000244502	NR_046690
HDHD5-AS1	HDHD5 antisense RNA 1	CECR4	22	22q11.1			uc002zmi.5	100130717	ENSG00000185837	NR_024483		11381032
HDHD5-AS1	HDHD5 antisense RNA 1	CECR5-AS1	22	22q11.1			uc002zmi.5	100130717	ENSG00000185837	NR_024483		11381032
HECTD2-AS1	HECTD2 antisense RNA 1		10	10q23.32				100188947		NR_024467
HECW1-IT1	HECW1 intronic transcript 1		7	7p14.1			uc003tif.1	100127950	ENSG00000181211	NR_135295
HEIH	hepatocellular carcinoma up-regulated EZH2-associated long non-coding RNA		5	5q35.3			uc003mmj.4	100859930	ENSG00000278970	NR_045680		21769904
HEIH	hepatocellular carcinoma up-regulated EZH2-associated long non-coding RNA		5	5q35.3			uc003mmj.4	100859930	ENSG00000278970	NR_045680		23359273
HEXA-AS1	HEXA antisense RNA 1	C15orf34	15	15q23			uc010ukp.1	80072	ENSG00000260339	NR_027262		12477932
HHIP-AS1	HHIP antisense RNA 1		4	4q31.21			uc062zxw.1	646576	ENSG00000248890	NR_037595
HID1-AS1	HID1 antisense RNA 1		17	17q25.1				102723641	ENSG00000263586	NR_110878
HIF1A-AS1	HIF1A antisense RNA 1		14	14q23.2			uc032bdp.1	100750246	ENSG00000258777	NR_047116		21897117
HIF1A-AS1	HIF1A antisense RNA 1		14	14q23.2			uc032bdp.1	100750246	ENSG00000258777	NR_047116		24875884
HIF1A-AS2	HIF1A antisense RNA 2		14	14q23.2			uc059cgn.1	100750247	ENSG00000258667	NR_045406		21897117
HIF1A-AS2	HIF1A antisense RNA 2		14	14q23.2			uc059cgn.1	100750247	ENSG00000258667	NR_045406		27018306
HIPK1-AS1	HIPK1 antisense RNA 1		1	1p13.2				101928846	ENSG00000235527	NR_110725		28839111
HLA-DQB1-AS1	HLA-DQB1 antisense RNA 1		6	6p21.32			uc063nri.1	106480429	ENSG00000223534	NR_133907
HLA-F-AS1	HLA-F antisense RNA 1		6	6p22.1			uc003rsi.4	285830	ENSG00000214922	NR_026972
HLTF-AS1	HLTF antisense RNA 1		3	3q24			uc031sbw.1	100873945	ENSG00000239718	NR_046648
HLX-AS1	HLX antisense RNA 1		1	1q41				100873924	ENSG00000257551	NR_046901
HM13-AS1	HM13 antisense RNA 1		20	20q11.21			uc031rsr.1	100874042	ENSG00000230613	NR_046853
HMGN3-AS1	HMGN3 antisense RNA 1		6	6q14.1				100288198	ENSG00000270362	NR_040671
HMMR-AS1	HMMR antisense RNA 1		5	5q34				101927813	ENSG00000251018	NR_109892		27920576
HNF1A-AS1	HNF1A antisense RNA 1	C12orf27	12	12q24.31			uc058uek.1	283460	ENSG00000241388	NR_024345		24000294
HNF1A-AS1	HNF1A antisense RNA 1	C12orf27	12	12q24.31			uc058uek.1	283460	ENSG00000241388	NR_024345		25863539
HNF1A-AS1	HNF1A antisense RNA 1	C12orf27	12	12q24.31			uc058uek.1	283460	ENSG00000241388	NR_024345		28943452
HNF1A-AS1	HNF1A antisense RNA 1	NCRNA00262	12	12q24.31			uc058uek.1	283460	ENSG00000241388	NR_024345		24000294
HNF1A-AS1	HNF1A antisense RNA 1	NCRNA00262	12	12q24.31			uc058uek.1	283460	ENSG00000241388	NR_024345		25863539
HNF1A-AS1	HNF1A antisense RNA 1	NCRNA00262	12	12q24.31			uc058uek.1	283460	ENSG00000241388	NR_024345		28943452
HNF4A-AS1	HNF4A antisense RNA 1		20	20q13.12				101927219	ENSG00000229005	NR_109949		24344320
HOMER3-AS1	HOMER3 antisense RNA 1		19	19p13.11				102724360	ENSG00000269019	NR_134912
HORMAD2-AS1	HORMAD2 and MTMR3 antisense RNA 1		22	22q12.2				101929664	ENSG00000227117	NR_110541		25144376
HOTAIR	HOX transcript antisense RNA		12	12q13.13		MGI:3826586	uc009zne.5	100124700	ENSG00000228630	NR_003716		17604720
HOTAIR	HOX transcript antisense RNA		12	12q13.13		MGI:3826586	uc009zne.5	100124700	ENSG00000228630	NR_003716		17604716
HOTAIRM1	HOXA transcript antisense RNA, myeloid-specific 1		7	7p15.2	RGD:7716070		uc003syg.4	100506311	ENSG00000233429	NR_038366		19144990
HOTTIP	HOXA distal transcript antisense RNA	NCRNA00213	7	7p15.2		MGI:3642509	uc064chw.1	100316868	ENSG00000243766	NR_037843		21483457
HOTTIP	HOXA distal transcript antisense RNA	NCRNA00213	7	7p15.2		MGI:3642509	uc064chw.1	100316868	ENSG00000243766	NR_037843		21423168
HOTTIP	HOXA distal transcript antisense RNA	NCRNA00213	7	7p15.2		MGI:3642509	uc064chw.1	100316868	ENSG00000243766	NR_037843		24381249
HOXA-AS2	HOXA cluster antisense RNA 2		7	7p15.2			uc064cfs.1	285943	ENSG00000253552	NR_122069		23649634
HOXA-AS3	HOXA cluster antisense RNA 3		7	7p15.2		MGI:1919878	uc064cgo.1	100133311	ENSG00000254369	NR_038831		28881797
HOXA10-AS	HOXA10 antisense RNA	HOXA-AS4	7	7p15.2				100874323	ENSG00000253187	NR_046609
HOXA11-AS	HOXA11 antisense RNA	HOXA11AS	7	7p15.2	RGD:1564419		uc064chh.1	221883	ENSG00000240990	NR_002795		9745033
HOXA11-AS	HOXA11 antisense RNA	HOXA11AS	7	7p15.2	RGD:1564419		uc064chh.1	221883	ENSG00000240990	NR_002795		12050232
HOXB-AS1	HOXB cluster antisense RNA 1		17	17q21.32			uc031rdb.2	100874362	ENSG00000230148	NR_102279
HOXB-AS3	HOXB cluster antisense RNA 3		17	17q21.32			uc060gvo.1	404266	ENSG00000233101	NR_033201
HOXC-AS1	HOXC cluster antisense RNA 1		12	12q13.13			uc031zck.1	100874363	ENSG00000250451	NR_047504		27574949
HOXC-AS2	HOXC cluster antisense RNA 2		12	12q13.13			uc031zcj.1	100874364	ENSG00000250133	NR_047505
HOXC-AS3	HOXC cluster antisense RNA 3		12	12q13.13			uc058ott.1	100874365	ENSG00000251151	NR_047506
HOXC13-AS	HOXC13 antisense RNA	HOXC-AS5	12	12q13.13				100874366	ENSG00000249641	NR_047507
HOXD-AS2	HOXD cluster antisense RNA 2		2	2q31.1			uc061pyc.1	100506783	ENSG00000237380	NR_038435
HPN-AS1	HPN antisense RNA 1		19	19q13.11-q13.12			uc010xsi.3	100128675	ENSG00000227392	NR_024561
HPVC1	human papillomavirus (type 18) E5 central sequence-like 1		7	7p11.2			uc064drv.1	3262	ENSG00000280920	NR_004422		7581372
HPYR1	Helicobacter pylori responsive 1 (non-protein coding)		8	8q24.22			uc011liz.1	93668	ENSG00000253521	NR_026684
HS1BP3-IT1	HS1BP3 intronic transcript 1		2	2p24.1			uc032nge.1	100874343	ENSG00000231948	NR_046836
HS6ST2-AS1	HS6ST2 antisense RNA 1		X	Xq26.2			uc031tkk.2	100874102	ENSG00000235849	NR_046691
HSD17B3-AS1	HSD17B3 antisense RNA 1		9	9q22.32				105376162	ENSG00000232283	XR_001746852		27816668
HTR2A-AS1	HTR2A antisense RNA 1		13	13q14.2			uc032aen.2	100874082	ENSG00000224517	NR_046612
HTR3E-AS1	HTR3E antisense RNA 1		3	3q27.1			uc062qqn.1	106478970	ENSG00000238020	NR_133658
HTR5A-AS1	HTR5A antisense RNA 1	HTR5AOS	7	7q36.2				100128264	ENSG00000220575	NR_038945
HTT-AS	HTT antisense RNA (head to head)	HTT-AS1	4	4p16.3				100750326	ENSG00000251075	NR_045414		21672921
HTT-AS	HTT antisense RNA (head to head)	HTT-AS1	4	4p16.3				100750326	ENSG00000251075	NR_045414		23756188
HULC	hepatocellular carcinoma up-regulated long non-coding RNA		6	6p24.3			uc032wkv.2	728655	ENSG00000251164	NR_004855		17241883
HULC	hepatocellular carcinoma up-regulated long non-coding RNA		6	6p24.3			uc032wkv.2	728655	ENSG00000251164	NR_004855		23728852
HYMAI	hydatidiform mole associated and imprinted (non-protein coding)		6	6q24.2			uc063sag.1	57061	ENSG00000283122	NR_002768		10936046
IBA57-AS1	IBA57 antisense RNA 1 (head to head)	C1orf148	1	1q42.13				574432	ENSG00000203684	NR_103539
ID2-AS1	ID2 antisense RNA 1 (head to head)		2	2p25.1				100506299	ENSG00000235092	NR_110153
IDH1-AS1	IDH1 antisense RNA 1		2	2q34			uc061rwz.1	100507475	ENSG00000231908	NR_046452
IDH2-DT	IDH2 divergent transcript		15	15q26.1				105370966	ENSG00000259685	XR_932602
IDI2-AS1	IDI2 antisense RNA 1	C10orf110	10	10p15.3			uc001ify.4	55853	ENSG00000232656	NR_024628		24036268
IDI2-AS1	IDI2 antisense RNA 1	IDI2-AS	10	10p15.3			uc001ify.4	55853	ENSG00000232656	NR_024628		24036268
IER3-AS1	IER3 antisense RNA 1		6	6p21.33				105379695	ENSG00000272273	XR_001744079
IFNG-AS1	IFNG antisense RNA 1		12	12q15		MGI:1934663	uc058qot.1	100885789	ENSG00000255733	NR_104124		11735227
IFNG-AS1	IFNG antisense RNA 1		12	12q15		MGI:1934663	uc058qot.1	100885789	ENSG00000255733	NR_104124		24056746
IFT74-AS1	IFT74 antisense RNA 1		9	9p21.2				101929602	ENSG00000234676	NR_121605
IGF2-AS	IGF2 antisense RNA	IGF2AS	11	11p15.5			uc001lvk.3	51214	ENSG00000099869	NM_016412		10731720
IGF2BP2-AS1	IGF2BP2 antisense RNA 1	C3orf65	3	3q27.2				646600	ENSG00000163915	NR_027317
IGFBP7-AS1	IGFBP7 antisense RNA 1		4	4q12				255130	ENSG00000245067	NR_034081
IGFL2-AS1	IGFL2 antisense RNA 1		19	19q13.32				645553	ENSG00000268621	NR_135234
IGSF11-AS1	IGSF11 antisense RNA 1		3	3q13.32			uc003eca.5	100506765	ENSG00000239877	NR_046230
IGSF21-AS1	IGSF21 antisense RNA 1		1	1p36.13				105376814	ENSG00000230035	XR_001737915
IL10RB-AS1	IL10RB antisense RNA 1 (head to head)		21	21q22.11				100288432	ENSG00000223799	NR_038974
IL12A-AS1	IL12A antisense RNA 1		3	3q25.33				101928376	ENSG00000244040	NR_108088
IL20RB-AS1	IL20RB antisense RNA 1		3	3q22.3			uc062oel.1	107986136	ENSG00000249407	XR_001740928
IL21-AS1	IL21 antisense RNA 1		4	4q27			uc003iet.4	100996941	ENSG00000227145	NR_104126
IL21R-AS1	IL21R antisense RNA 1		16	16p12.1			uc002dot.4	283888	ENSG00000259954	NR_037158		26857419
ILF3-AS1	ILF3 antisense RNA 1 (head to head)		19	19p13.2			uc002mpj.4	147727	ENSG00000267100	NR_024333		12477932
INE1	inactivation escape 1 (non-protein coding)		X	Xp11.3			uc004dhl.4	8552	ENSG00000224975	NR_024616	INE1	9244435
INE2	inactivation escape 2 (non-protein coding)		X	Xp22.2			uc004cxf.1	8551	ENSG00000281371	NR_002725		9244435
INHBA-AS1	INHBA antisense RNA 1		7	7p14.1			uc003tht.5	285954	ENSG00000224116	NR_027118		28423525
INTS6-AS1	INTS6 antisense RNA 1		13	13q14.3			uc058xef.1	100507398	ENSG00000236778	NR_103812
INTS6L-AS1	INTS6L antisense RNA 1	DDX26B-AS1	X	Xq26.3			uc033ewb.1	100874118	ENSG00000225235	NR_046740
IPO9-AS1	IPO9 antisense RNA 1		1	1q32.1			uc031vjy.2	100873949	ENSG00000231871	NR_046696
IPW	imprinted in Prader-Willi syndrome (non-protein coding)		15	15q11.2				3653		NR_023915		7849716
IPW	imprinted in Prader-Willi syndrome (non-protein coding)		15	15q11.2				3653		NR_023915		9601023
IQCF5-AS1	IQCF5 antisense RNA 1		3	3p21.2			uc032rnu.1	101928999	ENSG00000235455	NR_109984
IQCH-AS1	IQCH antisense RNA 1		15	15q23			uc059kpr.1	100506686	ENSG00000259673	NR_040051
IQCJ-SCHIP1-AS1	IQCJ-SCHIP1 readthrough antisense RNA 1		3	3q25.33			uc062pmg.1	100874433	ENSG00000241211	NR_121669
IRAIN	IGF1R antisense imprinted non-protein coding RNA		15	15q26.3				104472848		NR_126453		25092925
IRAIN	IGF1R antisense imprinted non-protein coding RNA		15	15q26.3				104472848		NR_126453		27644252
ISM1-AS1	ISM1 antisense RNA 1		20	20p12.1			uc002wof.3	100505536	ENSG00000226263	NR_040043
ISPD-AS1	ISPD antisense RNA 1		7	7p21.2				100506025	ENSG00000229688	NR_038946
ISX-AS1	ISX antisense RNA 1		22	22q12.3				101926957	ENSG00000227895	XR_001755509
ITFG1-AS1	ITFG1 antisense RNA 1		16	16q12.1				101927102	ENSG00000260281	NR_110903
ITGA9-AS1	ITGA9 antisense RNA 1		3	3p22.2				101928153	ENSG00000235257	NR_110531
ITGB1-DT	ITGB1 divergent transcript		10	10p11.22				101929475	ENSG00000229656	XR_001747416
ITGB2-AS1	ITGB2 antisense RNA 1		21	21q22.3			uc021wjv.2	100505746	ENSG00000227039	NR_038311
ITIH4-AS1	ITIH4 antisense RNA 1		3	3p21.1			uc062kqt.1	100873993	ENSG00000239799	NR_046615
ITPK1-AS1	ITPK1 antisense RNA 1	C14orf85	14	14q32.12			uc001ybi.4	319085	ENSG00000258730	NR_002808
ITPK1-AS1	ITPK1 antisense RNA 1	NCRNA00203	14	14q32.12			uc001ybi.4	319085	ENSG00000258730	NR_002808
ITPK1-AS1	ITPK1 antisense RNA 1	ITPK1AS	14	14q32.12			uc001ybi.4	319085	ENSG00000258730	NR_002808
ITPK1-AS1	ITPK1 antisense RNA 1	ITPK1-AS	14	14q32.12			uc001ybi.4	319085	ENSG00000258730	NR_002808
ITPKB-IT1	ITPKB intronic transcript 1		1	1q42.12			uc031vpw.2	100506443	ENSG00000228382	NR_103784
ITPR1-AS1	ITPR1 antisense RNA 1 (head to head)		3	3p26.1			uc032rcf.2	100996539	ENSG00000231249	NR_108075
JAKMIP2-AS1	JAKMIP2 antisense RNA 1		5	5q32			uc003lop.2	153469	ENSG00000280780	NR_038902
JARID2-AS1	JARID2 antisense RNA 1		6	6p22.3			uc003nbk.4	100506681	ENSG00000235488	NR_120502
JAZF1-AS1	JAZF1 antisense RNA 1		7	7p15.1			uc064cjd.1	100128081	ENSG00000234336	NR_034097
JHDM1D-AS1	JHDM1D antisense RNA 1 (head to head)		7	7q34				100134229	ENSG00000260231	NR_024451
JMJD1C-AS1	JMJD1C antisense RNA 1		10	10q21.3			uc010qir.3	84989	ENSG00000272767	NR_027182		12477932
JPX	JPX transcript, XIST activator (non-protein coding)	NCRNA00183	X	Xq13.2	RGD:7726681	MGI:2180008	uc004ebp.4	554203	ENSG00000225470	NR_024582		21029862
JPX	JPX transcript, XIST activator (non-protein coding)	NCRNA00183	X	Xq13.2	RGD:7726681	MGI:2180008	uc004ebp.4	554203	ENSG00000225470	NR_024582		21254562
JRKL-AS1	JRKL antisense RNA 1		11	11q21			uc058gss.1	100874053	ENSG00000255679	NR_047481
KANSL1-AS1	KANSL1 antisense RNA 1		17	17q21.31			uc002ike.4	644246	ENSG00000214401	NR_034172
KAZN-AS1	KAZN antisense RNA 1		1	1p36.21				105376762	ENSG00000234593	XR_001737609		26975198
KBTBD11-OT1	KBTBD11 overlapping transcript 1		8	8p23.3				104266957	ENSG00000253696	NR_126346
KCNAB1-AS1	KCNAB1 antisense RNA 1		3	3q25.31			uc031scd.1	100874084	ENSG00000242370	NR_046618
KCNAB1-AS2	KCNAB1 antisense RNA 2		3	3q25.31			uc031scc.1	100874083	ENSG00000240596	NR_046617
KCNC4-AS1	KCNC4 antisense RNA 1 (head to head)		1	1p13.3			uc031ule.2	100873974	ENSG00000224965	NR_046546
KCND3-AS1	KCND3 antisense RNA 1		1	1p13.2			uc057jjx.1	100873995	ENSG00000237556	NR_046619
KCND3-IT1	KCND3 intronic transcript 1		1	1p13.2			uc031ulu.1	100874295	ENSG00000232558	NR_046783
KCNH1-IT1	KCNH1 intronic transcript 1		1	1q32.2			uc057pdd.1	100874296	ENSG00000234233	NG_029777
KCNIP2-AS1	KCNIP2 antisense RNA 1		10	10q24.32				100289509	ENSG00000226009	NR_045118
KCNIP4-IT1	KCNIP4 intronic transcript 1	NCRNA00099	4	4p15.2			uc003gqj.1	359822	ENSG00000280650	NR_002813		12515386
KCNJ2-AS1	KCNJ2 antisense RNA 1 (head to head)		17	17q24.3			uc021uci.1	400617	ENSG00000267365	NR_036534
KCNJ6-AS1	KCNJ6 antisense RNA 1	KCNJ6-IT1	21	21q22.13				105372799	ENSG00000233213	XR_937707
KCNK15-AS1	KCNK15 antisense RNA 1 (head to head)		20	20q13.12				106144538	ENSG00000244558	NR_132377		25430712
KCNMA1-AS1	KCNMA1 antisense RNA 1		10	10q22.3				101929328	ENSG00000236467	NR_120655
KCNMA1-AS2	KCNMA1 antisense RNA 2		10	10q22.3				101929310	ENSG00000225497	NR_120654
KCNMA1-AS3	KCNMA1 antisense RNA 3		10	10q22.3				101929286	ENSG00000225652	NR_126365
KCNMB2-AS1	KCNMB2 antisense RNA 1		3	3q26.32				104797538	ENSG00000237978	NR_126560		25394782
KCNQ1-AS1	KCNQ1 antisense RNA 1		11	11p15.4			uc057xys.1	338653	ENSG00000229414	NR_130721
KCNQ1DN	KCNQ1 downstream neighbor (non-protein coding)		11	11p15.4			uc009ydq.4	55539	ENSG00000237941	NR_024627		11056398
KCNQ1DN	KCNQ1 downstream neighbor (non-protein coding)		11	11p15.4			uc009ydq.4	55539	ENSG00000237941	NR_024627		11063728
KCNQ1DN	KCNQ1 downstream neighbor (non-protein coding)		11	11p15.4			uc009ydq.4	55539	ENSG00000237941	NR_024627		22067257
KCNQ1OT1	KCNQ1 opposite strand/antisense transcript 1 (non-protein coding)		11	11p15.5		MGI:1926855	uc001lwp.4	10984	ENSG00000269821	NR_002728		10220444
KCNQ1OT1	KCNQ1 opposite strand/antisense transcript 1 (non-protein coding)		11	11p15.5		MGI:1926855	uc001lwp.4	10984	ENSG00000269821	NR_002728		12772698
KCNQ5-AS1	KCNQ5 antisense RNA 1		6	6q13			uc031spb.1	100873997	ENSG00000229154	NR_046621
KCNQ5-IT1	KCNQ5 intronic transcript 1		6	6q13			uc063pnj.1	100507381	ENSG00000233844	NR_120503
KCTD21-AS1	KCTD21 antisense RNA 1		11	11q14.1				100289388	ENSG00000246174	NR_102280
KDM4A-AS1	KDM4A antisense RNA 1		1	1p34.2-p34.1			uc001cjy.6	100132774	ENSG00000236200	NR_033827
KIAA0087	KIAA0087 lncRNA		7	7p15.2			uc003sya.3	9808	ENSG00000122548	NR_022006		27748922
KIF9-AS1	KIF9 antisense RNA 1		3	3p21.31			uc003cqw.3	285352	ENSG00000227398	NR_033373
KIF25-AS1	KIF25 antisense RNA 1	C6orf54	6	6q27			uc003qwi.5	100505879	ENSG00000229921	NR_103750		10382971
KIF25-AS1	KIF25 antisense RNA 1	NCRNA00300	6	6q27			uc003qwi.5	100505879	ENSG00000229921	NR_103750		10382971
KIF26B-AS1	KIF26B antisense RNA 1		1	1q44				111216275	ENSG00000232192	NG_053061		28942040
KIRREL3-AS2	KIRREL3 antisense RNA 2		11	11q24.2			uc001qee.3	100874251	ENSG00000254960	NR_046986
KIRREL3-AS3	KIRREL3 antisense RNA 3	PRR10	11	11q24.2			uc001qef.1	283165	ENSG00000218109	NR_040078
KIRREL3-AS3	KIRREL3 antisense RNA 3	NCRNA00288	11	11q24.2			uc001qef.1	283165	ENSG00000218109	NR_040078
KIZ-AS1	KIZ antisense RNA 1		20	20p11.23				101929591	ENSG00000232712	NR_109956
KLF3-AS1	KLF3 antisense RNA 1		4	4p14				79667	ENSG00000231160	NR_026804
KLHL6-AS1	KLHL6 antisense RNA 1		3	3q27.1			uc062qov.1	100874019	ENSG00000242522	NR_046687
KLHL7-AS1	KLHL7 antisense RNA 1 (head to head)		7	7p15.3			uc003svo.1	100775104	ENSG00000230658	NR_046220
KMT2E-AS1	KMT2E antisense RNA 1 (head to head)		7	7q22.3				100216545	ENSG00000239569	NR_024586
KRBOX1-AS1	KRBOX1 antisense RNA 1		3	3p22.1			uc062ist.1	100506275	ENSG00000206552	XR_110049
KRT7-AS	KRT7 antisense RNA 1		12	12q13.13				109729127	ENSG00000257671	NG_012296		26876208
KRT73-AS1	KRT73 antisense RNA 1		12	12q13.13				100127967	ENSG00000257495	NR_126005
KRTAP5-AS1	KRTAP5-1/KRTAP5-2 antisense RNA 1		11	11p15.5				338651	ENSG00000233930	NR_021489
KTN1-AS1	KTN1 antisense RNA 1	C14orf33	14	14q22.3			uc001xbz.3	100129075	ENSG00000186615	NR_027123	KTN1-AS1	25663692
L3MBTL4-AS1	L3MBTL4 antisense RNA 1		18	18p11.31				101927150	ENSG00000264707	NR_110765
LACTB2-AS1	LACTB2 antisense RNA 1		8	8q13.3				286190	ENSG00000246366	NR_038881
LAMA5-AS1	LAMA5 antisense RNA 1		20	20q13.33				101928158	ENSG00000228812	NR_109922
LAMC1-AS1	LAMC1 antisense RNA 1		1	1q25.3				110841583	ENSG00000224468	NG_011463		26905585
LAMP5-AS1	LAMP5 antisense RNA 1		20	20p12.2				101929329	ENSG00000225988	NR_109957		24488769
LAMTOR5-AS1	LAMTOR5 antisense RNA 1		1	1p13.3			uc057jep.1	101410535	ENSG00000224699	NR_102697
LANCL1-AS1	LANCL1 antisense RNA 1		2	2q34				102724820	ENSG00000234281	NR_110604
LARGE-AS1	LARGE antisense RNA 1		22	22q12.3				100506195	ENSG00000224973	NR_038949
LARS2-AS1	LARS2 antisense RNA 1		3	3p21.31			uc031rzd.2	100885795	ENSG00000232455	NR_048543
LBX1-AS1	LBX1 antisense RNA 1 (head to head)		10	10q24.32				399806	ENSG00000227128	NR_029380
LBX2-AS1	LBX2 antisense RNA 1		2	2p13.1			uc061kxm.1	151534	ENSG00000257702	NR_024606		24905231
LCAL1	lung cancer associated lncRNA 1		6	6q14.1				80078		NR_130915		25116943
LCAL1	lung cancer associated lncRNA 1		6	6q14.1				80078		NR_130915		25864709
LCMT1-AS1	LCMT1 antisense RNA 1		16	16p12.1				102723510	ENSG00000260448	NR_120306
LCMT1-AS2	LCMT1 antisense RNA 2		16	16p12.1				100506655	ENSG00000260034	NR_039998
LDLRAD4-AS1	LDLRAD4 antisense RNA 1		18	18p11.21				100288122	ENSG00000267690	NR_040031
LEF1-AS1	LEF1 antisense RNA 1		4	4q25			uc062yxd.1	641518	ENSG00000232021	NR_029373		27591862
LEF1-AS1	LEF1 antisense RNA 1		4	4q25			uc062yxd.1	641518	ENSG00000232021	NR_029373		28894380
LEMD1-AS1	LEMD1 antisense RNA 1		1	1q32.1			uc001hch.1	284576	ENSG00000226235	NR_038425
LENG8-AS1	LENG8 antisense RNA 1		19	19q13.42			uc061cqw.1	104355426	ENSG00000226696	NR_126418
LGALS8-AS1	LGALS8 antisense RNA 1		1	1q43			uc001hxx.4	100287902	ENSG00000223776	NR_034040
LHFPL3-AS1	LHFPL3 antisense RNA 1		7	7q22.2			uc064gsl.1	645591	ENSG00000226869	NR_034142
LHFPL3-AS2	LHFPL3 antisense RNA 2		7	7q22.3			uc003vch.1	723809	ENSG00000225329	NR_027374
LHX1-DT	LHX1 divergent transcript		17	17q12				102723471	ENSG00000277268	NR_135671
LHX4-AS1	LHX4 antisense RNA 1		1	1q25.2				100527964		NR_037642
LHX5-AS1	LHX5 antisense RNA 1 (head to head)		12	12q24.13				104355219	ENSG00000257935	NR_126425		23382218
LIF-AS1	LIF antisense RNA 1		22	22q12.2				110806283	ENSG00000232530	NG_008721		28391028
LIFR-AS1	LIFR antisense RNA 1		5	5p13.1			uc003jlj.5	100506495	ENSG00000244968	NR_103553		26725846
LIMD1-AS1	LIMD1 antisense RNA 1		3	3p21.31			uc062ixr.1	644714	ENSG00000230530	NR_033947
LIN28B-AS1	LIN28B antisense RNA 1	C6orf220	6	6q16.3			uc031spf.1	100113403	ENSG00000203809	NR_046407
LIN28B-AS1	LIN28B antisense RNA 1	LINC00577	6	6q16.3			uc031spf.1	100113403	ENSG00000203809	NR_046407
LINC-PINT	long intergenic non-protein coding RNA, p53 induced transcript	MKLN1-AS1	7	7q32.3		MGI:2673128		378805	ENSG00000231721	NR_015431		24070194
LINC-PINT	long intergenic non-protein coding RNA, p53 induced transcript	MKLN1-AS1	7	7q32.3		MGI:2673128		378805	ENSG00000231721	NR_015431		24381249
LINC-ROR	long intergenic non-protein coding RNA, regulator of reprogramming		18	18q21.31			uc031ril.2	100885779	ENSG00000258609	NR_048536		21057500
LINC-ROR	long intergenic non-protein coding RNA, regulator of reprogramming		18	18q21.31			uc031ril.2	100885779	ENSG00000258609	NR_048536		23208419
LINC-ROR	long intergenic non-protein coding RNA, regulator of reprogramming		18	18q21.31			uc031ril.2	100885779	ENSG00000258609	NR_048536		23541921
LINC-ROR	long intergenic non-protein coding RNA, regulator of reprogramming		18	18q21.31			uc031ril.2	100885779	ENSG00000258609	NR_048536		23597480
LINC-ROR	long intergenic non-protein coding RNA, regulator of reprogramming		18	18q21.31			uc031ril.2	100885779	ENSG00000258609	NR_048536		24463816
LINC00028	long intergenic non-protein coding RNA 28	C20orf93	20	20q11.21			uc010ztn.1	140875	ENSG00000233354	NR_024358
LINC00028	long intergenic non-protein coding RNA 28	NCRNA00028	20	20q11.21			uc010ztn.1	140875	ENSG00000233354	NR_024358
LINC00029	long intergenic non-protein coding RNA 29	C20orf51	20	20q13.33			uc061ykm.1	100144596	ENSG00000125514	NR_028295		11780052
LINC00029	long intergenic non-protein coding RNA 29	NCRNA00029	20	20q13.33			uc061ykm.1	100144596	ENSG00000125514	NR_028295		11780052
LINC00032	long intergenic non-protein coding RNA 32	C9orf14	9	9p21			uc010mjd.2	158035	ENSG00000231459	NR_026679
LINC00032	long intergenic non-protein coding RNA 32	NCRNA00032	9	9p21			uc010mjd.2	158035	ENSG00000231459	NR_026679
LINC00051	long intergenic non-protein coding RNA 51	C8orf43	8	8q24.3			uc011ljt.2	619434	ENSG00000254008	NR_024378
LINC00051	long intergenic non-protein coding RNA 51	NCRNA00051	8	8q24.3			uc011ljt.2	619434	ENSG00000254008	NR_024378
LINC00052	long intergenic non-protein coding RNA 52	TMEM83	15	15q25.3			uc002bmc.2	145978	ENSG00000259527	NR_026869		28036286
LINC00052	long intergenic non-protein coding RNA 52	TMEM83	15	15q25.3			uc002bmc.2	145978	ENSG00000259527	NR_026869		28733550
LINC00052	long intergenic non-protein coding RNA 52	TMEM83	15	15q25.3			uc002bmc.2	145978	ENSG00000259527	NR_026869		28969024
LINC00052	long intergenic non-protein coding RNA 52	NCRNA00052	15	15q25.3			uc002bmc.2	145978	ENSG00000259527	NR_026869		28036286
LINC00052	long intergenic non-protein coding RNA 52	NCRNA00052	15	15q25.3			uc002bmc.2	145978	ENSG00000259527	NR_026869		28733550
LINC00052	long intergenic non-protein coding RNA 52	NCRNA00052	15	15q25.3			uc002bmc.2	145978	ENSG00000259527	NR_026869		28969024
LINC00092	long intergenic non-protein coding RNA 92	NCRNA00092	9	9q22.32			uc064unx.1	100188953	ENSG00000225194	NR_024129
LINC00102	long intergenic non-protein coding RNA 102	NCRNA00102	X and Y	Xp22.33 and Yp11.31			uc033fdg.2	100359394	ENSG00000230542	NR_037842
LINC00106	long intergenic non-protein coding RNA 106	CXYorf8	X and Y	Xp22.33 and Yp11.32			uc065cnr.1	751580	ENSG00000236871	NR_130733
LINC00106	long intergenic non-protein coding RNA 106	NCRNA00106	X and Y	Xp22.33 and Yp11.32			uc065cnr.1	751580	ENSG00000236871	NR_130733
LINC00111	long intergenic non-protein coding RNA 111	C21orf21	21	21q22.3			uc011aes.2	54090	ENSG00000227702	NR_024367
LINC00111	long intergenic non-protein coding RNA 111	NCRNA00111	21	21q22.3			uc011aes.2	54090	ENSG00000227702	NR_024367
LINC00112	long intergenic non-protein coding RNA 112	C21orf22	21	21q22.3			uc002yzm.4	54089	ENSG00000232401	NR_024028
LINC00112	long intergenic non-protein coding RNA 112	NCRNA00112	21	21q22.3			uc002yzm.4	54089	ENSG00000232401	NR_024028
LINC00113	long intergenic non-protein coding RNA 113	C21orf23	21	21q21.3			uc061zix.1	54088	ENSG00000225298	NR_024357
LINC00113	long intergenic non-protein coding RNA 113	NCRNA00113	21	21q21.3			uc061zix.1	54088	ENSG00000225298	NR_024357
LINC00114	long intergenic non-protein coding RNA 114	C21orf24	21	21q22.2			uc062aco.1	400866	ENSG00000223806	XR_041645
LINC00114	long intergenic non-protein coding RNA 114	NCRNA00114	21	21q22.2			uc062aco.1	400866	ENSG00000223806	XR_041645
LINC00115	long intergenic non-protein coding RNA 115	NCRNA00115	1	1p36.33			uc010nxx.3	79854	ENSG00000225880	XR_017693		12477932
LINC00158	long intergenic non-protein coding RNA 158	C21orf42	21	21q21.2			uc002ylk.3	54072	ENSG00000185433	NR_024027
LINC00158	long intergenic non-protein coding RNA 158	NCRNA00158	21	21q21.2			uc002ylk.3	54072	ENSG00000185433	NR_024027
LINC00159	long intergenic non-protein coding RNA 159	C21orf44	21	21q22.11			uc021wij.2	100551499	ENSG00000230323	NR_038033
LINC00159	long intergenic non-protein coding RNA 159	NCRNA00159	21	21q22.11			uc021wij.2	100551499	ENSG00000230323	NR_038033
LINC00160	long intergenic non-protein coding RNA 160	C21orf52	21	21q22.12			uc031rvf.2	54064	ENSG00000230978	NR_024351		26426411
LINC00160	long intergenic non-protein coding RNA 160	NCRNA00160	21	21q22.12			uc031rvf.2	54064	ENSG00000230978	NR_024351		26426411
LINC00161	long intergenic non-protein coding RNA 161	C21orf100	21	21q21.3			uc002ymn.3	118421	ENSG00000226935	NR_026552		12036297
LINC00161	long intergenic non-protein coding RNA 161	C21orf100	21	21q21.3			uc002ymn.3	118421	ENSG00000226935	NR_026552		27609068
LINC00161	long intergenic non-protein coding RNA 161	NCRNA00161	21	21q21.3			uc002ymn.3	118421	ENSG00000226935	NR_026552		12036297
LINC00161	long intergenic non-protein coding RNA 161	NCRNA00161	21	21q21.3			uc002ymn.3	118421	ENSG00000226935	NR_026552		27609068
LINC00163	long intergenic non-protein coding RNA 163	C21orf134	21	21q22.3			uc021wjz.1	727699	ENSG00000234880	NR_033840		16826516
LINC00163	long intergenic non-protein coding RNA 163	NCRNA00163	21	21q22.3			uc021wjz.1	727699	ENSG00000234880	NR_033840		16826516
LINC00167	long intergenic non-protein coding RNA 167	C11orf37	11	11q24.3			uc058jcj.1	440072	ENSG00000233220	XR_040639
LINC00167	long intergenic non-protein coding RNA 167	NCRNA00167	11	11q24.3			uc058jcj.1	440072	ENSG00000233220	XR_040639
LINC00173	long intergenic non-protein coding RNA 173	NCRNA00173	12	12q24.22			uc001tvy.3	100287569	ENSG00000196668	NR_027345		28803142
LINC00174	long intergenic non-protein coding RNA 174	NCRNA00174	7	7q11.21			uc003tux.5	285908	ENSG00000179406	NR_026873
LINC00184	long intergenic non-protein coding RNA 184	NCRNA00184	1	1q42.3			uc021pkr.1	100302691	ENSG00000224939	NR_033927
LINC00189	long intergenic non-protein coding RNA 189	C21orf109	21	21q21.3			uc061zky.1	193629	ENSG00000215533	NR_027072		12036298
LINC00189	long intergenic non-protein coding RNA 189	NCRNA00189	21	21q21.3			uc061zky.1	193629	ENSG00000215533	NR_027072		12036298
LINC00200	long intergenic non-protein coding RNA 200	C10orf139	10	10p15.3			uc010qag.1	399706	ENSG00000229205	NR_015376
LINC00200	long intergenic non-protein coding RNA 200	NCRNA00200	10	10p15.3			uc010qag.1	399706	ENSG00000229205	NR_015376
LINC00207	long intergenic non-protein coding RNA 207	NCRNA00207	22	22q13.31			uc011aqg.3	388910	ENSG00000187012	NR_028409	LINC00207
LINC00208	long intergenic non-protein coding RNA 208	C8orf14	8	8p23.1			uc022arx.2	83655	ENSG00000170983	NR_040035
LINC00208	long intergenic non-protein coding RNA 208	NCRNA00208	8	8p23.1			uc022arx.2	83655	ENSG00000170983	NR_040035
LINC00210	long intergenic non-protein coding RNA 210	NCRNA00210	1	1q41			uc031psc.1	100885798	ENSG00000231814	NR_048550
LINC00211	long intergenic non-protein coding RNA 211	NCRNA00211	2	2p22.2			uc032njt.2	101929559	ENSG00000237803	NR_110011
LINC00221	long intergenic non-protein coding RNA 221	C14orf98	14	14q32.33			uc059ggn.1	338005	ENSG00000270816	NR_027457
LINC00221	long intergenic non-protein coding RNA 221	NCRNA00221	14	14q32.33			uc059ggn.1	338005	ENSG00000270816	NR_027457
LINC00222	long intergenic non-protein coding RNA 222	C6orf181	6	6q21			uc003psp.2	387111	ENSG00000203801	NR_033376
LINC00222	long intergenic non-protein coding RNA 222	NCRNA00222	6	6q21			uc003psp.2	387111	ENSG00000203801	NR_033376
LINC00226	long intergenic non-protein coding RNA 226	C14orf97	14	14q32.33			uc032bnj.2	338004	ENSG00000276210	NR_033375		28220683
LINC00226	long intergenic non-protein coding RNA 226	NCRNA00226	14	14q32.33			uc032bnj.2	338004	ENSG00000276210	NR_033375		28220683
LINC00229	long intergenic non-protein coding RNA 229	C22orf10	22	22q13.3			uc062ezq.1	414351	ENSG00000234300	NR_044991
LINC00229	long intergenic non-protein coding RNA 229	NCRNA00229	22	22q13.3			uc062ezq.1	414351	ENSG00000234300	NR_044991
LINC00235	long intergenic non-protein coding RNA 235	C16orf10	16	16p13.3			uc010uuh.2	64493	ENSG00000277142	NR_024121
LINC00235	long intergenic non-protein coding RNA 235	NCRNA00235	16	16p13.3			uc010uuh.2	64493	ENSG00000277142	NR_024121
LINC00237	long intergenic non-protein coding RNA 237	NCRNA00237	20	20p11.23			uc061vtk.1	105372556	ENSG00000225127	XR_001754525		23034868
LINC00239	long intergenic non-protein coding RNA 239	C14orf72	14	14q32.31			uc059fim.1	145200	ENSG00000258512	NR_026774
LINC00239	long intergenic non-protein coding RNA 239	NCRNA00239	14	14q32.31			uc059fim.1	145200	ENSG00000258512	NR_026774
LINC00240	long intergenic non-protein coding RNA 240	C6orf41	6	6p22.2			uc063mis.1	100133205	ENSG00000224843	NR_026775		27966444
LINC00240	long intergenic non-protein coding RNA 240	NCRNA00240	6	6p22.2			uc063mis.1	100133205	ENSG00000224843	NR_026775		27966444
LINC00242	long intergenic non-protein coding RNA 242	C6orf122	6	6q27			uc003qxj.2	401288	ENSG00000229214	NR_026781
LINC00242	long intergenic non-protein coding RNA 242	NCRNA00242	6	6q27			uc003qxj.2	401288	ENSG00000229214	NR_026781
LINC00243	long intergenic non-protein coding RNA 243	C6orf214	6	6p21.33			uc003nrp.2	401247	ENSG00000214894	NR_130726
LINC00243	long intergenic non-protein coding RNA 243	NCRNA00243	6	6p21.33			uc003nrp.2	401247	ENSG00000214894	NR_130726
LINC00244	long intergenic non-protein coding RNA 244	C7orf4	7	7q36			uc011kvw.2	64433	ENSG00000279418	NR_024119		10329000
LINC00244	long intergenic non-protein coding RNA 244	NCRNA00244	7	7q36			uc011kvw.2	64433	ENSG00000279418	NR_024119		10329000
LINC00251	long intergenic non-protein coding RNA 251	C8orf25	8	8q13.1			uc022ave.2	552859	ENSG00000280725	NR_038901
LINC00251	long intergenic non-protein coding RNA 251	NCRNA00251	8	8q13.1			uc022ave.2	552859	ENSG00000280725	NR_038901
LINC00254	long intergenic non-protein coding RNA 254	C16orf32	16	16p13.3			uc021tal.1	64735		NR_033914
LINC00254	long intergenic non-protein coding RNA 254	NCRNA00254	16	16p13.3			uc021tal.1	64735		NR_033914
LINC00260	long intergenic non-protein coding RNA 260	C1orf217	1	1q32.1				84719		NR_046213		12477932
LINC00260	long intergenic non-protein coding RNA 260	NCRNA00260	1	1q32.1				84719		NR_046213		12477932
LINC00261	long intergenic non-protein coding RNA 261	C20orf56	20	20p11.21			uc010zsp.3	140828	ENSG00000259974	NR_001558		23801869
LINC00261	long intergenic non-protein coding RNA 261	C20orf56	20	20p11.21			uc010zsp.3	140828	ENSG00000259974	NR_001558		22681909
LINC00261	long intergenic non-protein coding RNA 261	C20orf56	20	20p11.21			uc010zsp.3	140828	ENSG00000259974	NR_001558		25959816
LINC00261	long intergenic non-protein coding RNA 261	C20orf56	20	20p11.21			uc010zsp.3	140828	ENSG00000259974	NR_001558		27983929
LINC00261	long intergenic non-protein coding RNA 261	NCRNA00261	20	20p11.21			uc010zsp.3	140828	ENSG00000259974	NR_001558		23801869
LINC00261	long intergenic non-protein coding RNA 261	NCRNA00261	20	20p11.21			uc010zsp.3	140828	ENSG00000259974	NR_001558		22681909
LINC00261	long intergenic non-protein coding RNA 261	NCRNA00261	20	20p11.21			uc010zsp.3	140828	ENSG00000259974	NR_001558		25959816
LINC00261	long intergenic non-protein coding RNA 261	NCRNA00261	20	20p11.21			uc010zsp.3	140828	ENSG00000259974	NR_001558		27983929
LINC00265	long intergenic non-protein coding RNA 265	NCRNA00265	7	7p14.1			uc003thf.4	349114	ENSG00000188185	NR_026999		12477932
LINC00266-1	long intergenic non-protein coding RNA 266-1	C20orf69	20	20q13.33			uc061yrz.1	140849	ENSG00000149656	NR_040415
LINC00266-1	long intergenic non-protein coding RNA 266-1	NCRNA00266	20	20q13.33			uc061yrz.1	140849	ENSG00000149656	NR_040415
LINC00266-1	long intergenic non-protein coding RNA 266-1	NCRNA00266-1	20	20q13.33			uc061yrz.1	140849	ENSG00000149656	NR_040415
LINC00266-3	long intergenic non-protein coding RNA 266-3	C6orf88	6	6p25.3			uc063lip.1	441123	ENSG00000170590	NR_109817
LINC00266-3	long intergenic non-protein coding RNA 266-3	NCRNA00266C	6	6p25.3			uc063lip.1	441123	ENSG00000170590	NR_109817
LINC00266-3	long intergenic non-protein coding RNA 266-3	NCRNA00266-3	6	6p25.3			uc063lip.1	441123	ENSG00000170590	NR_109817
LINC00269	long intergenic non-protein coding RNA 269	CXorf62	X	Xq13.1			uc004dxj.2	100996279	ENSG00000215162	NR_103715
LINC00269	long intergenic non-protein coding RNA 269	NCRNA00269	X	Xq13.1			uc004dxj.2	100996279	ENSG00000215162	NR_103715
LINC00271	long intergenic non-protein coding RNA 271	C6orf217	6	6q23.3			uc063rrh.1	100131814	ENSG00000231028	NR_026805
LINC00271	long intergenic non-protein coding RNA 271	NCRNA00271	6	6q23.3			uc063rrh.1	100131814	ENSG00000231028	NR_026805
LINC00272	long intergenic non-protein coding RNA 272	C1orf120	1	1q25.3			uc009wxv.2	388719	ENSG00000203729	NR_034131		12801632
LINC00272	long intergenic non-protein coding RNA 272	NCRNA00272	1	1q25.3			uc009wxv.2	388719	ENSG00000203729	NR_034131		12801632
LINC00273	long intergenic non-protein coding RNA 273	NCRNA00273	16	16p11.2			uc021thl.2	649159	ENSG00000256642	NR_038368	LINC00273
LINC00276	long intergenic non-protein coding RNA 276	NCRNA00276	2	2p24.3			uc061gue.1	100499171	ENSG00000230448	NR_103814
LINC00278	long intergenic non-protein coding RNA 278	NCRNA00278	Y	Yp11.31			uc031tkv.2	100873962	ENSG00000231535	NR_046502
LINC00279	long intergenic non-protein coding RNA 279	NCRNA00279	Y	Yp11.2			uc065cqk.1	100873963	ENSG00000232348	XR_938649
LINC00280	long intergenic non-protein coding RNA 280	NCRNA00280	Y	Yp11.2			uc033fec.1	100873964	ENSG00000229643	NR_046505
LINC00284	long intergenic non-protein coding RNA 284	NCRNA00284	13	13q14.11			uc058wsb.1	121838	ENSG00000233725	NR_026955
LINC00290	long intergenic non-protein coding RNA 290	NCRNA00290	4	4q34.3			uc003iuz.4	728081	ENSG00000248197	NR_033918
LINC00293	long intergenic non-protein coding RNA 293	NCRNA00293	8	8q11.1			uc010lxr.2	497634	ENSG00000253314	NR_027012
LINC00294	long intergenic non-protein coding RNA 294	NCRNA00294	11	11p13			uc001mug.7	283267	ENSG00000280798	NR_015451
LINC00297	long intergenic non-protein coding RNA 297	NCRNA00297	13	13q12.3			uc031qkw.1	100874059	ENSG00000224329	NR_046510
LINC00298	long intergenic non-protein coding RNA 298		2	2p25.1				339788	ENSG00000235665	NR_015405
LINC00299	long intergenic non-protein coding RNA 299	C2orf46	2	2p25.1			uc061glc.1	339789	ENSG00000236790	NR_034135		12477932
LINC00299	long intergenic non-protein coding RNA 299	NCRNA00299	2	2p25.1			uc061glc.1	339789	ENSG00000236790	NR_034135		12477932
LINC00301	long intergenic non-protein coding RNA 301	C11orf64	11	11q12.2			uc001npu.4	283197	ENSG00000181995	NR_026946		12477932
LINC00301	long intergenic non-protein coding RNA 301	NCRNA00301	11	11q12.2			uc001npu.4	283197	ENSG00000181995	NR_026946		12477932
LINC00302	long intergenic non-protein coding RNA 302	C1orf46	1	1q21.3			uc057laf.1	388699	ENSG00000176075	XR_922654		9344646
LINC00302	long intergenic non-protein coding RNA 302	C1orf46	1	1q21.3			uc057laf.1	388699	ENSG00000176075	XR_922654		27015450
LINC00302	long intergenic non-protein coding RNA 302	NCRNA00302	1	1q21.3			uc057laf.1	388699	ENSG00000176075	XR_922654		9344646
LINC00302	long intergenic non-protein coding RNA 302	NCRNA00302	1	1q21.3			uc057laf.1	388699	ENSG00000176075	XR_922654		27015450
LINC00303	long intergenic non-protein coding RNA 303	C1orf157	1	1q32.1			uc010pqo.2	284573	ENSG00000176754	NR_027902
LINC00303	long intergenic non-protein coding RNA 303	NCRNA00303	1	1q32.1			uc010pqo.2	284573	ENSG00000176754	NR_027902
LINC00304	long intergenic non-protein coding RNA 304	C16orf81	16	16q24.3			uc002fms.3	283860	ENSG00000180422	NR_024347
LINC00304	long intergenic non-protein coding RNA 304	NCRNA00304	16	16q24.3			uc002fms.3	283860	ENSG00000180422	NR_024347
LINC00305	long intergenic non-protein coding RNA 305	C18orf20	18	18q22.1			uc002ljw.6	221241	ENSG00000179676	NR_027245		28393844
LINC00305	long intergenic non-protein coding RNA 305	C18orf20	18	18q22.1			uc002ljw.6	221241	ENSG00000179676	NR_027245		28763747
LINC00305	long intergenic non-protein coding RNA 305	NCRNA00305	18	18q22.1			uc002ljw.6	221241	ENSG00000179676	NR_027245		28393844
LINC00305	long intergenic non-protein coding RNA 305	NCRNA00305	18	18q22.1			uc002ljw.6	221241	ENSG00000179676	NR_027245		28763747
LINC00307	long intergenic non-protein coding RNA 307	NCRNA00307	21	21q22.11			uc021wif.1	266919	ENSG00000227342	NR_038855		12036297
LINC00308	long intergenic non-protein coding RNA 308	C21orf74	21	21q21.1			uc021whu.1	54143	ENSG00000184856	NR_038400		12036298
LINC00308	long intergenic non-protein coding RNA 308	NCRNA00308	21	21q21.1			uc021whu.1	54143	ENSG00000184856	NR_038400		12036298
LINC00309	long intergenic non-protein coding RNA 309	NCRNA00309	2	2p14			uc021vio.2	150992	ENSG00000230923	NR_033837
LINC00310	long intergenic non-protein coding RNA 310	C21orf82	21	21q22.11			uc002yts.3	114036	ENSG00000227456	NR_027266		12036297
LINC00310	long intergenic non-protein coding RNA 310	NCRNA00310	21	21q22.11			uc002yts.3	114036	ENSG00000227456	NR_027266		12036297
LINC00311	long intergenic non-protein coding RNA 311	TMEM148	16	16q24.1			uc059xyw.1	197196	ENSG00000179219	XR_017879		12477932
LINC00311	long intergenic non-protein coding RNA 311	NCRNA00311	16	16q24.1			uc059xyw.1	197196	ENSG00000179219	XR_017879		12477932
LINC00312	long intergenic non-protein coding RNA 312	LOH3CR2A	3	3p25.3				29931		NR_024065		12452030
LINC00312	long intergenic non-protein coding RNA 312	LOH3CR2A	3	3p25.3				29931		NR_024065		12918109
LINC00312	long intergenic non-protein coding RNA 312	LOH3CR2A	3	3p25.3				29931		NR_024065		24168098
LINC00312	long intergenic non-protein coding RNA 312	LOH3CR2A	3	3p25.3				29931		NR_024065		23529758
LINC00312	long intergenic non-protein coding RNA 312	NCRNA00312	3	3p25.3				29931		NR_024065		12452030
LINC00312	long intergenic non-protein coding RNA 312	NCRNA00312	3	3p25.3				29931		NR_024065		12918109
LINC00312	long intergenic non-protein coding RNA 312	NCRNA00312	3	3p25.3				29931		NR_024065		24168098
LINC00312	long intergenic non-protein coding RNA 312	NCRNA00312	3	3p25.3				29931		NR_024065		23529758
LINC00313	long intergenic non-protein coding RNA 313	C21orf84	21	21q22.3			uc002zdh.1	114038	ENSG00000185186	NR_026863		12036297
LINC00313	long intergenic non-protein coding RNA 313	C21orf84	21	21q22.3			uc002zdh.1	114038	ENSG00000185186	NR_026863		26178480
LINC00313	long intergenic non-protein coding RNA 313	NCRNA00313	21	21q22.3			uc002zdh.1	114038	ENSG00000185186	NR_026863		12036297
LINC00313	long intergenic non-protein coding RNA 313	NCRNA00313	21	21q22.3			uc002zdh.1	114038	ENSG00000185186	NR_026863		26178480
LINC00314	long intergenic non-protein coding RNA 314	C21orf94	21	21q21.3			uc002ymj.4	246705	ENSG00000178457	NR_027246		12036297
LINC00314	long intergenic non-protein coding RNA 314	NCRNA00314	21	21q21.3			uc002ymj.4	246705	ENSG00000178457	NR_027246		12036297
LINC00316	long intergenic non-protein coding RNA 316	C21orf111	21	21q22.3			uc032qcd.1	388830	ENSG00000237664	NR_103811
LINC00316	long intergenic non-protein coding RNA 316	NCRNA00316	21	21q22.3			uc032qcd.1	388830	ENSG00000237664	NR_103811
LINC00317	long intergenic non-protein coding RNA 317	C21orf117	21	21q21.1			uc021wht.1	378828	ENSG00000238265	NR_038872
LINC00317	long intergenic non-protein coding RNA 317	NCRNA00317	21	21q21.1			uc021wht.1	378828	ENSG00000238265	NR_038872
LINC00319	long intergenic non-protein coding RNA 319	C21orf125	21	21q22.3			uc062aoa.1	284836	ENSG00000188660	NR_026960		28800794
LINC00319	long intergenic non-protein coding RNA 319	NCRNA00319	21	21q22.3			uc062aoa.1	284836	ENSG00000188660	NR_026960		28800794
LINC00320	long intergenic non-protein coding RNA 320	C21orf131	21	21q21.1			uc002ykz.6	387486	ENSG00000224924	NR_024090
LINC00320	long intergenic non-protein coding RNA 320	NCRNA00320	21	21q21.1			uc002ykz.6	387486	ENSG00000224924	NR_024090
LINC00322	long intergenic non-protein coding RNA 322	C21orf136	21	21q22.3			uc032qak.2	100126693	ENSG00000237864	NR_103713		17081983
LINC00322	long intergenic non-protein coding RNA 322	NCRNA00322	21	21q22.3			uc032qak.2	100126693	ENSG00000237864	NR_103713		17081983
LINC00323	long intergenic non-protein coding RNA 323	C21orf130	21	21q22.2			uc002yyv.2	284835	ENSG00000226496	NR_024100
LINC00323	long intergenic non-protein coding RNA 323	NCRNA00323	21	21q22.2			uc002yyv.2	284835	ENSG00000226496	NR_024100
LINC00324	long intergenic non-protein coding RNA 324	C17orf44	17	17p13.1			uc002gkp.5	284029	ENSG00000178977	NR_026951
LINC00324	long intergenic non-protein coding RNA 324	NCRNA00324	17	17p13.1			uc002gkp.5	284029	ENSG00000178977	NR_026951
LINC00326	long intergenic non-protein coding RNA 326	NCRNA00326	6	6q23.2			uc003qdz.3	285735	ENSG00000231023	NR_026969
LINC00327	long intergenic non-protein coding RNA 327	NCRNA00327	13	13q12.12			uc001uos.3	100506697	ENSG00000232977	NR_038995
LINC00330	long intergenic non-protein coding RNA 330	NCRNA00330	13	13q14.12			uc021rjc.2	144817	ENSG00000235097	NR_038433
LINC00331	long intergenic non-protein coding RNA 331	NCRNA00331	13	13q31.1			uc058xqt.1	100874126	ENSG00000225427	NR_046869
LINC00332	long intergenic non-protein coding RNA 332	NCRNA00332	13	13q14.11			uc031qlg.2	100874127	ENSG00000230710	NR_046870
LINC00333	long intergenic non-protein coding RNA 333	NCRNA00333	13	13q31.1			uc058xrp.1	100874128	ENSG00000233349	NR_046871
LINC00334	long intergenic non-protein coding RNA 334	C21orf89	21	21q22.3			uc002zgz.1	114042	ENSG00000182586	NR_135279		12036297
LINC00334	long intergenic non-protein coding RNA 334	NCRNA00334	21	21q22.3			uc002zgz.1	114042	ENSG00000182586	NR_135279		12036297
LINC00336	long intergenic non-protein coding RNA 336	C6orf227	6	6p21.31			uc003oew.2	401253	ENSG00000197251	NR_027908
LINC00336	long intergenic non-protein coding RNA 336	NCRNA00336	6	6p21.31			uc003oew.2	401253	ENSG00000197251	NR_027908
LINC00337	long intergenic non-protein coding RNA 337	C1orf211	1	1p36.31			uc031tnm.2	148645	ENSG00000225077	NR_103534		12477932
LINC00337	long intergenic non-protein coding RNA 337	NCRNA00337	1	1p36.31			uc031tnm.2	148645	ENSG00000225077	NR_103534		12477932
LINC00339	long intergenic non-protein coding RNA 339	NCRNA00339	1	1p36.12			uc284mnl.1	29092	ENSG00000218510	NR_023918		11042152
LINC00342	long intergenic non-protein coding RNA 342	NCRNA00342	2	2q11.1			uc002sux.3	150759	ENSG00000232931	NR_103734
LINC00343	long intergenic non-protein coding RNA 343	NCRNA00343	13	13q33.2			uc058ydt.1	144920	ENSG00000226620	NR_046391
LINC00343	long intergenic non-protein coding RNA 343	LINC00344	13	13q33.2			uc058ydt.1	144920	ENSG00000226620	NR_046391
LINC00343	long intergenic non-protein coding RNA 343	NCRNA00344	13	13q33.2			uc058ydt.1	144920	ENSG00000226620	NR_046391
LINC00345	long intergenic non-protein coding RNA 345		13	13q14.3			uc058xgz.1	105370208	ENSG00000235660	XR_001749880
LINC00346	long intergenic non-protein coding RNA 346	C13orf29	13	13q34			uc001vrk.3	283487	ENSG00000255874	NR_027701	LINC00346
LINC00346	long intergenic non-protein coding RNA 346	NCRNA00346	13	13q34			uc001vrk.3	283487	ENSG00000255874	NR_027701	LINC00346
LINC00347	long intergenic non-protein coding RNA 347		13	13q22.1			uc058xlx.1	338864	ENSG00000236678	NR_034024		12477932
LINC00348	long intergenic non-protein coding RNA 348		13	13q21.33			uc031qmd.1	100885781	ENSG00000226846	NR_047699
LINC00350	long intergenic non-protein coding RNA 350		13	13q12.11			uc058vst.1	100874136	ENSG00000225316	NR_046988
LINC00351	long intergenic non-protein coding RNA 351		13	13q31.1			uc031qmo.2	100874137	ENSG00000226317	NR_046989
LINC00353	long intergenic non-protein coding RNA 353		13	13q31.3			uc058xsl.1	100874139	ENSG00000236176	NR_046991
LINC00354	long intergenic non-protein coding RNA 354		13	13q34			uc058yis.1	101928616	ENSG00000226903	NR_046992
LINC00358	long intergenic non-protein coding RNA 358		13	13q21.31			uc032ahy.1	100874143	ENSG00000229578	NR_046995
LINC00359	long intergenic non-protein coding RNA 359		13	13q32.1			uc031qmy.2	100887754	ENSG00000243300	NR_051966
LINC00363	long intergenic non-protein coding RNA 363		13	13q31.3				104326053	ENSG00000232849	NR_126360
LINC00364	long intergenic non-protein coding RNA 364		13	13q21.32			uc058xjx.1	100874145	ENSG00000230040	NR_130792		29254221
LINC00365	long intergenic non-protein coding RNA 365		13	13q12.3			uc058wdd.1	100874146	ENSG00000224511	NR_046998		28028307
LINC00366	long intergenic non-protein coding RNA 366		13	13q13.3			uc058wnj.1	100874147	ENSG00000229437	NR_046999
LINC00367	long intergenic non-protein coding RNA 367		13	13q12.11				101930748		NR_104058
LINC00368	long intergenic non-protein coding RNA 368		13	13q34				101927802	ENSG00000225870	NR_120415
LINC00374	long intergenic non-protein coding RNA 374		13	13q21.1				106144531	ENSG00000232954	NR_132367
LINC00375	long intergenic non-protein coding RNA 375		13	13q31.1				104355140	ENSG00000226370	NR_126383
LINC00376	long intergenic non-protein coding RNA 376		13	13q21.31				104355293	ENSG00000227564	NR_126409
LINC00377	long intergenic non-protein coding RNA 377		13	13q31.1				103724386	ENSG00000229246	NR_125770
LINC00378	long intergenic non-protein coding RNA 378		13	13q21.2			uc058xiv.1	101926930	ENSG00000225249	NR_047003
LINC00379	long intergenic non-protein coding RNA 379		13	13q31.3			uc058xsr.1	100874150	ENSG00000229557	NR_047004
LINC00380	long intergenic non-protein coding RNA 380		13	13q31.3				101930747	ENSG00000234625	NR_104057
LINC00381	long intergenic non-protein coding RNA 381		13	13q22.1			uc031qmf.1	100874151	ENSG00000226240	NR_047005
LINC00382	long intergenic non-protein coding RNA 382		13	13q31.1				101927195	ENSG00000229175	NR_120413
LINC00383	long intergenic non-protein coding RNA 383	LINC00401	13	13q21.33				103689913	ENSG00000237534	NR_125752
LINC00384	long intergenic non-protein coding RNA 384		13	13q12.3				102157400	ENSG00000232117	XR_429230
LINC00385	long intergenic non-protein coding RNA 385		13	13q12.3				105370141	ENSG00000232643	XR_001749801
LINC00390	long intergenic non-protein coding RNA 390		13	13q14.11				105370183	ENSG00000226519	NR_132368
LINC00392	long intergenic non-protein coding RNA 392		13	13q22.1			uc058xll.1	100874155	ENSG00000228295	NR_047009
LINC00393	long intergenic non-protein coding RNA 393		13	13q22.1			uc058xlj.1	100874156	ENSG00000224853	XR_001749747
LINC00395	long intergenic non-protein coding RNA 395		13	13q21.31			uc032aid.1	100874157	ENSG00000231061	NR_047011
LINC00396	long intergenic non-protein coding RNA 396		13	13q34				104355146	ENSG00000231428	NR_126387
LINC00397	long intergenic non-protein coding RNA 397		13	13q31.2				101930749	ENSG00000223404	NR_104059
LINC00398	long intergenic non-protein coding RNA 398		13	13q12.3			uc031qkx.1	100874158	ENSG00000237879	NR_047012
LINC00399	long intergenic non-protein coding RNA 399		13	13q33.3				104326054	ENSG00000229792	NR_126361
LINC00400	long intergenic non-protein coding RNA 400		13	13q14.11			uc058wrk.1	100874159	ENSG00000229928	NR_047013
LINC00408	long intergenic non-protein coding RNA 408		13	13q12.11				100652856	ENSG00000226250	NR_104118
LINC00410	long intergenic non-protein coding RNA 410		13	13q31.3			uc010tid.1	144776	ENSG00000231674	NR_027039
LINC00411	long intergenic non-protein coding RNA 411		13	13q32.3			uc058ybi.1	100874161	ENSG00000229599	NR_047015
LINC00412	long intergenic non-protein coding RNA 412		13	13q12.2				102723332	ENSG00000234772	NR_120429
LINC00415	long intergenic non-protein coding RNA 415		13	13q12.13			uc058vzg.1	107984009	ENSG00000231983	XR_001749957
LINC00421	long intergenic non-protein coding RNA 421		13	13q12.11			uc021rgw.1	100287114	ENSG00000236834	NR_034026
LINC00423	long intergenic non-protein coding RNA 423		13	13q13.1			uc058wha.1	100874167	ENSG00000226968	NR_047020
LINC00424	long intergenic non-protein coding RNA 424		13	13q12.11			uc058vwh.1	100874182	ENSG00000226722	NR_047040
LINC00426	long intergenic non-protein coding RNA 426		13	13q12.3			uc001usu.3	100188949	ENSG00000238121	NR_024464
LINC00428	long intergenic non-protein coding RNA 428		13	13q14.11				104355147	ENSG00000229546	NR_126388
LINC00430	long intergenic non-protein coding RNA 430		13	13q31.1				106144533	ENSG00000233528	NR_132371
LINC00431	long intergenic non-protein coding RNA 431		13	13q34				104355135	ENSG00000225760	NR_126378
LINC00433	long intergenic non-protein coding RNA 433		13	13q31.2			uc058xse.1	100874168	ENSG00000229443	NR_047021
LINC00434	long intergenic non-protein coding RNA 434		13	13q21.2			uc058xin.1	100874169	ENSG00000227336	NR_047022
LINC00437	long intergenic non-protein coding RNA 437		13	13q13.3				101929121	ENSG00000236354	NR_126377
LINC00440	long intergenic non-protein coding RNA 440		13	13q31.2			uc058xsj.1	100874172	ENSG00000234660	NR_047025
LINC00441	long intergenic non-protein coding RNA 441		13	13q14.2			uc001vca.3	100862704	ENSG00000231473	NR_046414		25579178
LINC00442	long intergenic non-protein coding RNA 442		13	13q12.11			uc001uma.2	348021	ENSG00000232685	NR_026852
LINC00443	long intergenic non-protein coding RNA 443		13	13q33.3			uc031qnf.2	100874173	ENSG00000230156	NR_047026
LINC00444	long intergenic non-protein coding RNA 444		13	13q14.2			uc058wxn.1	107984570	ENSG00000234689	XR_001749867
LINC00445	long intergenic non-protein coding RNA 445		13	13q13.3			uc058wkh.1	100507114	ENSG00000236036	NR_132115
LINC00446	long intergenic non-protein coding RNA 446		13	13q22.3			uc058xqb.1	100874175	ENSG00000229249	NR_047028
LINC00448	long intergenic non-protein coding RNA 448		13	13q21.31			uc058xjh.1	100874176	ENSG00000228669	NR_047029
LINC00449	long intergenic non-protein coding RNA 449		13	13q32.3			uc058xzp.1	106478991	ENSG00000203441	NR_133664
LINC00454	long intergenic non-protein coding RNA 454		13	13q34			uc058yop.1	100874178	ENSG00000226921	XR_941428
LINC00456	long intergenic non-protein coding RNA 456		13	13q32.1				103625683	ENSG00000233124	NR_125725
LINC00457	long intergenic non-protein coding RNA 457		13	13q13.2			uc058wjw.1	100874179	ENSG00000225179	NR_047036
LINC00458	long intergenic non-protein coding RNA 458		13	13q14.3			uc058xho.1	100507428	ENSG00000234787	NR_108062
LINC00460	long intergenic non-protein coding RNA 460		13	13q33.2			uc058yea.1	728192	ENSG00000233532	NR_034119		27591862
LINC00461	long intergenic non-protein coding RNA 461		5	5q14.3		MGI:2443574	uc063ffe.1	645323	ENSG00000245526	NR_024384		23562822
LINC00461	long intergenic non-protein coding RNA 461		5	5q14.3		MGI:2443574	uc063ffe.1	645323	ENSG00000245526	NR_024384		25209608
LINC00461	long intergenic non-protein coding RNA 461		5	5q14.3		MGI:2443574	uc063ffe.1	645323	ENSG00000245526	NR_024384		25392693
LINC00462	long intergenic non-protein coding RNA 462		13	13q14.2			uc058wyx.1	100129597	ENSG00000233610	NR_051983		28622593
LINC00463	long intergenic non-protein coding RNA 463	AMER2-AS1	13	13q12.13				101928922	ENSG00000234056	NR_120428
LINC00466	long intergenic non-protein coding RNA 466		1	1p31.3			uc284mqk.1	199899	ENSG00000224209	NR_038252		12477932
LINC00467	long intergenic non-protein coding RNA 467	C1orf97	1	1q32.3			uc001hil.5	84791	ENSG00000153363	NR_026761		24586304
LINC00469	long intergenic non-protein coding RNA 469	C17orf54	17	17q25.1			uc060jmv.1	283982	ENSG00000177338	NR_027146
LINC00470	long intergenic non-protein coding RNA 470	C18orf2	18	18p11.32			uc002kld.1	56651	ENSG00000132204	NR_023925	LINC00470	11173868
LINC00471	long intergenic non-protein coding RNA 471	C2orf52	2	2q37.1			uc002vrx.2	151477	ENSG00000181798	NR_024079		12477932
LINC00472	long intergenic non-protein coding RNA 472	C6orf155	6	6q13			uc063pmi.1	79940	ENSG00000233237	NR_121612		25865225
LINC00472	long intergenic non-protein coding RNA 472	C6orf155	6	6q13			uc063pmi.1	79940	ENSG00000233237	NR_121612		27667152
LINC00472	long intergenic non-protein coding RNA 472	C6orf155	6	6q13			uc063pmi.1	79940	ENSG00000233237	NR_121612		28874676
LINC00473	long intergenic non-protein coding RNA 473	C6orf176	6	6q27			uc063sul.1	90632	ENSG00000223414	NR_026860		22108211
LINC00473	long intergenic non-protein coding RNA 473	C6orf176	6	6q27			uc063sul.1	90632	ENSG00000223414	NR_026860		28052243
LINC00473	long intergenic non-protein coding RNA 473	C6orf176	6	6q27			uc063sul.1	90632	ENSG00000223414	NR_026860		26947914
LINC00474	long intergenic non-protein coding RNA 474	C9orf27	9	9q33.1			uc004bjm.4	58483	ENSG00000204148	NR_024032
LINC00475	long intergenic non-protein coding RNA 475	C9orf44	9	9q22.31			uc004arp.2	158314	ENSG00000225511	NR_027341
LINC00476	long intergenic non-protein coding RNA 476	C9orf130	9	9q22.32			uc064unj.1	100128782	ENSG00000175611	NR_023389
LINC00477	long intergenic non-protein coding RNA 477	C12orf67	12	12p12.1			uc001rgb.1	144360	ENSG00000197503	NR_029451		14702039
LINC00479	long intergenic non-protein coding RNA 479	C21orf129	21	21q22.3			uc011aet.1	150135	ENSG00000236384	NR_027272
LINC00482	long intergenic non-protein coding RNA 482	C17orf55	17	17q25.3			uc060lim.1	284185	ENSG00000185168	NR_038080
LINC00484	long intergenic non-protein coding RNA 484	C9orf73	9	9q22.2			uc004are.2	100129347	ENSG00000235641	NR_135306
LINC00485	long intergenic non-protein coding RNA 485		12	12q23.2			uc021rct.2	283432	ENSG00000258169	NR_033855
LINC00486	long intergenic non-protein coding RNA 486		2	2p22.3			uc061hyt.1	285045	ENSG00000230876	NR_027099
LINC00487	long intergenic non-protein coding RNA 487		2	2p25.2			uc002qym.2	400941	ENSG00000205837	NR_038369
LINC00488	long intergenic non-protein coding RNA 488	C3orf66	3	3q13.13			uc003dxn.6	677779	ENSG00000214381	NR_026767
LINC00489	long intergenic non-protein coding RNA 489		20	20q11.23			uc031rte.1	100861522	ENSG00000225759	NR_047461
LINC00491	long intergenic non-protein coding RNA 491		5	5q21.1			uc032vev.2	285708	ENSG00000250682	NR_103753		25200694
LINC00492	long intergenic non-protein coding RNA 492		5	5q21.1			uc032veu.2	100861468	ENSG00000250958	NR_047462
LINC00494	long intergenic non-protein coding RNA 494		20	20q13.13			uc002xtt.3	284749	ENSG00000235621	NR_026958		12477932
LINC00498	long intergenic non-protein coding RNA 498		4	4q28.3			uc062zqr.1	105377446	ENSG00000248397	XR_001741844
LINC00499	long intergenic non-protein coding RNA 499		4	4q28.3			uc031sha.2	100874047	ENSG00000251372	NR_051987
LINC00501	long intergenic non-protein coding RNA 501		3	3q26.32			uc032skk.2	100820709	ENSG00000203645	NR_047465
LINC00502	long intergenic non-protein coding RNA 502		10	10q23.31			uc057uvm.1	100874184	ENSG00000224851	NR_047467
LINC00504	long intergenic non-protein coding RNA 504		4	4p15.33			uc003gne.4	201853	ENSG00000248360	NR_126435
LINC00506	long intergenic non-protein coding RNA 506		3	3p12.1			uc032rtd.2	100846978		NR_047469
LINC00507	long intergenic non-protein coding RNA 507		12	12q24.32			uc058vbt.1	100862680	ENSG00000256193	NR_046392
LINC00508	long intergenic non-protein coding RNA 508		12	12q24.32			uc058vbu.1	104472718	ENSG00000256971	NR_126452
LINC00511	long intergenic non-protein coding RNA 511		17	17q24.3			uc060jkf.1	400619	ENSG00000227036	NR_033876		25864709
LINC00511	long intergenic non-protein coding RNA 511		17	17q24.3			uc060jkf.1	400619	ENSG00000227036	NR_033876		27845772
LINC00513	long intergenic non-protein coding RNA 513		7	7q32.3				100506860	ENSG00000233559	NR_109780		27980086
LINC00514	long intergenic non-protein coding RNA 514		16	16p13.3				283875	ENSG00000262152	NR_033861
LINC00515	long intergenic non-protein coding RNA 515	C21orf71	21	21q21.3				282566		NR_024092
LINC00517	long intergenic non-protein coding RNA 517	C14orf26	14	14q21.1			uc001wuk.3	400208	ENSG00000259091	NR_135286
LINC00518	long intergenic non-protein coding RNA 518	C6orf218	6	6p24.3			uc063ltt.1	221718	ENSG00000183674	NR_027793		12477932
LINC00518	long intergenic non-protein coding RNA 518	C6orf218	6	6p24.3			uc063ltt.1	221718	ENSG00000183674	NR_027793		24906614
LINC00520	long intergenic non-protein coding RNA 520	C14orf34	14	14q22.3			uc059buh.1	645687	ENSG00000258791	NR_026796		27626181
LINC00523	long intergenic non-protein coding RNA 523	C14orf70	14	14q32.2			uc059ffm.1	283601	ENSG00000196273	NR_024096
LINC00524	long intergenic non-protein coding RNA 524	C14orf71	14	14q32.31			uc059fhz.1	338002	ENSG00000259023	NR_126006
LINC00525	long intergenic non-protein coding RNA 525		7	7p12.3			uc003tnx.3	84847	ENSG00000146666	NR_038407
LINC00526	long intergenic non-protein coding RNA 526	C18orf18	18	18p11.31			uc010wzd.3	147525	ENSG00000264575	NR_026849		12477932
LINC00528	long intergenic non-protein coding RNA 528	C22orf37	22	22q11.21			uc062bhn.1	200298	ENSG00000269220	NR_103718	LINC00528	14702039
LINC00533	long intergenic non-protein coding RNA 533	C6orf38	6	6p22.1			uc063mlx.1	387055	ENSG00000235570	NR_135285
LINC00534	long intergenic non-protein coding RNA 534		8	8q21.3			uc031tbq.2	100874052	ENSG00000253394	NR_051989
LINC00535	long intergenic non-protein coding RNA 535		8	8q22.1			uc064onl.1	642924	ENSG00000246662	NR_033858
LINC00536	long intergenic non-protein coding RNA 536		8	8q23.3			uc031tcc.1	100859921	ENSG00000249917	NR_046215
LINC00538	long intergenic non-protein coding RNA 538		1	1q32.3			uc057pjj.1	100861504	ENSG00000281664	NR_046189		22258142
LINC00539	long intergenic non-protein coding RNA 539	LINC00422	13	13q12.11			uc058vvj.1	100652865	ENSG00000224429	NR_103840
LINC00540	long intergenic non-protein coding RNA 540		13	13q12.11			uc001uoi.4	100506622		NR_103810
LINC00543	long intergenic non-protein coding RNA 543		13	13q12.2			uc058wbx.1	100132234	ENSG00000260704	NR_135254
LINC00544	long intergenic non-protein coding RNA 544		13	13q12.3			uc010aav.4	440131	ENSG00000122043	NR_033889	LINC00544
LINC00545	long intergenic non-protein coding RNA 545		13	13q12.3			uc032aax.2	440132	ENSG00000236094	NR_103813
LINC00547	long intergenic non-protein coding RNA 547		13	13q13.3			uc001uwn.1	400121	ENSG00000275226	NR_040244
LINC00548	long intergenic non-protein coding RNA 548		13	13q14.11			uc021rim.1	400123		NR_033877
LINC00550	long intergenic non-protein coding RNA 550		13	13q21.33			uc001vio.4	338862	ENSG00000281778	NR_038878
LINC00551	long intergenic non-protein coding RNA 551		13	13q33.3			uc031qne.2	283483	ENSG00000272274	NR_051977
LINC00552	long intergenic non-protein coding RNA 552		13	13q34			uc010tkg.2	100130386	ENSG00000279770	NR_028064
LINC00554	long intergenic non-protein coding RNA 554		13	13q32.3			uc032ank.2	100861542	ENSG00000260738	NR_047483
LINC00557	long intergenic non-protein coding RNA 557		13	13q32.1			uc058xtt.1	100861544	ENSG00000260962	NR_047487
LINC00558	long intergenic non-protein coding RNA 558		13	13q14.3			uc031qlu.1	100861552	ENSG00000261517	NR_047488
LINC00559	long intergenic non-protein coding RNA 559		13	13q31.3			uc031qmr.3	100874187	ENSG00000261446	NR_047489
LINC00560	long intergenic non-protein coding RNA 560		13	13q31.2			uc058xsg.1	100861553	ENSG00000261666	NR_047490
LINC00562	long intergenic non-protein coding RNA 562		13	13q14.2			uc058wxo.1	100861549	ENSG00000260388	NR_047492
LINC00563	long intergenic non-protein coding RNA 563		13	13q14.13			uc031qll.1	100861554	ENSG00000261097	NR_047493
LINC00564	long intergenic non-protein coding RNA 564		13	13q31.1			uc058xrm.1	100861546	ENSG00000260094	NR_047494
LINC00565	long intergenic non-protein coding RNA 565		13	13q34			uc031qnq.2	100861555	ENSG00000260910	NR_047495
LINC00566	long intergenic non-protein coding RNA 566		13	13q12.12			uc001upk.4	100861547	ENSG00000261498	NR_131903
LINC00567	long intergenic non-protein coding RNA 567		13	13q34			uc058yhl.1	283486	ENSG00000259831	NR_135280
LINC00570	long intergenic non-protein coding RNA 570		2	2p25.1			uc031rnr.1	100874055	ENSG00000224177	NR_047499		20887892
LINC00571	long intergenic non-protein coding RNA 571		13	13q13.3			uc031qle.1	100874188	ENSG00000223685	NR_047500
LINC00572	long intergenic non-protein coding RNA 572		13	13q12.3			uc032aap.1	100861573	ENSG00000224405	NR_047501
LINC00574	long intergenic non-protein coding RNA 574	C6orf208	6	6q27			uc010kkz.3	80069	ENSG00000231690	NR_026780
LINC00575	long intergenic non-protein coding RNA 575	C4orf11	4	4q21.22			uc011cck.2	439934	ENSG00000231782	NR_024087		15218245
LINC00578	long intergenic non-protein coding RNA 578		3	3q26.32			uc062qcq.1	100505566	ENSG00000228221	NR_047568		27940106
LINC00581	long intergenic non-protein coding RNA 581		6	6p22.3			uc032woc.2	100874531	ENSG00000280989	NR_103790		22245136
LINC00582	long intergenic non-protein coding RNA 582		1	1q42.2			uc021pkm.3	100287814	ENSG00000229228	NR_034037
LINC00583	long intergenic non-protein coding RNA 583	C9orf146	9	9p23			uc022bdn.2	100113404	ENSG00000205636	NR_038194	LINC00583
LINC00587	long intergenic non-protein coding RNA 587	C9orf107	9	9q31.1			uc033ddi.2	414319	ENSG00000204250	NR_103830
LINC00588	long intergenic non-protein coding RNA 588	C8orf71	8	8q12.1			uc003xtg.3	26138	ENSG00000215117	NR_026772		11230166
LINC00589	long intergenic non-protein coding RNA 589	C8orf75	8	8p12			uc064lqy.1	619351	ENSG00000251191	NR_026765		28746790
LINC00592	long intergenic non-protein coding RNA 592		12	12q13.13			uc010snp.3	283404	ENSG00000258279	NR_027358
LINC00593	long intergenic non-protein coding RNA 593	C15orf50	15	15q23			uc002asj.4	414926	ENSG00000259703	NR_026764		12477932
LINC00595	long intergenic non-protein coding RNA 595	C10orf101	10	10q22.3				414243	ENSG00000230417	NR_073447
LINC00596	long intergenic non-protein coding RNA 596	C14orf165	14	14q11.2			uc031qny.3	102724845	ENSG00000259334	XR_001750659
LINC00597	long intergenic non-protein coding RNA 597	C15orf5	15	15q23-q24				81698		NR_026813
LINC00598	long intergenic non-protein coding RNA 598		13	13q14.11			uc001uxk.3	646982	ENSG00000215483	NR_024505		12764377
LINC00598	long intergenic non-protein coding RNA 598		13	13q14.11			uc001uxk.3	646982	ENSG00000215483	NR_024505		27572135
LINC00599	long intergenic non-protein coding RNA 599		8	8p23.1			uc064kea.1	157627	ENSG00000253230	NR_024281		8619474
LINC00599	long intergenic non-protein coding RNA 599		8	8p23.1			uc064kea.1	157627	ENSG00000253230	NR_024281		9110174
LINC00599	long intergenic non-protein coding RNA 599		8	8p23.1			uc064kea.1	157627	ENSG00000253230	NR_024281		27253412
LINC00601	long intergenic non-protein coding RNA 601		10	10q26.2			uc031pxp.1	101101772	ENSG00000235180	NR_073453
LINC00602	long intergenic non-protein coding RNA 602		6	6q27			uc011egm.4	441177	ENSG00000281832	NR_027284
LINC00603	long intergenic non-protein coding RNA 603		5	5p13.1			uc032urs.1	102467077	ENSG00000250048	NR_104633
LINC00605	long intergenic non-protein coding RNA 605		14	14q32.32			uc001ymn.3	100131366	ENSG00000251533	NR_033938
LINC00606	long intergenic non-protein coding RNA 606		3	3p25.3			uc003bvx.1	285370	ENSG00000226567	NR_027102
LINC00607	long intergenic non-protein coding RNA 607		2	2q35			uc002vfm.1	646324	ENSG00000235770	NR_037195
LINC00608	long intergenic non-protein coding RNA 608		2	2q35			uc061spq.1	151300	ENSG00000236445	NR_015390		12477932
LINC00609	long intergenic non-protein coding RNA 609		14	14q13.2-q13.3			uc031qog.1	101101773	ENSG00000257585	NR_073454
LINC00612	long intergenic non-protein coding RNA 612	C12orf33	12	12p13.31			uc009zgh.3	253128	ENSG00000214851	NR_034140		12477932
LINC00613	long intergenic non-protein coding RNA 613		4	4q28.3			uc032txr.2	100507528	ENSG00000248330	NR_103762
LINC00615	long intergenic non-protein coding RNA 615	C12orf37	12	12q21.33			uc021rbs.2	439916	ENSG00000196243	NR_038868
LINC00616	long intergenic non-protein coding RNA 616		4	4q28.3			uc003ihh.4	641365	ENSG00000248307	NR_037866
LINC00618	long intergenic non-protein coding RNA 618	C14orf63	14	14q32.2			uc059eyf.1	145249	ENSG00000225163	NR_104113
LINC00619	long intergenic non-protein coding RNA 619	C10orf136	10	10q11.21			uc021ppi.1	414260	ENSG00000204187	NR_033923
LINC00620	long intergenic non-protein coding RNA 620		3	3p25.1			uc003byd.2	285375	ENSG00000224514	NR_027103		23478628
LINC00620	long intergenic non-protein coding RNA 620		3	3p25.1			uc003byd.2	285375	ENSG00000224514	NR_027103		21368711
LINC00621	long intergenic non-protein coding RNA 621		13	13q12.12			uc058vwo.1	100996930	ENSG00000262619	XR_001749782
LINC00622	long intergenic non-protein coding RNA 622		1	1p12			uc021osv.2	644242	ENSG00000260941	NR_036540
LINC00623	long intergenic non-protein coding RNA 623		1	1p11.2			uc057jwx.1	728855	ENSG00000226067	NR_024510		28128423
LINC00624	long intergenic non-protein coding RNA 624		1	1q21.1-q21.2			uc057kep.1	100289211	ENSG00000278811	NR_038423
LINC00626	long intergenic non-protein coding RNA 626		1	1q24.2			uc001gfq.4	79100	ENSG00000225826	NR_024160
LINC00628	long intergenic non-protein coding RNA 628		1	1q32.1			uc010pqu.2	127841	ENSG00000280924	NR_027022		27272474
LINC00628	long intergenic non-protein coding RNA 628		1	1q32.1			uc010pqu.2	127841	ENSG00000280924	NR_027022		28165561
LINC00629	long intergenic non-protein coding RNA 629		X	Xq26.3			uc004exn.2	100506757	ENSG00000227060	NR_038998		27023770
LINC00630	long intergenic non-protein coding RNA 630		X	Xq22.1			uc004ejq.3	100287765	ENSG00000223546	NR_038988
LINC00632	long intergenic non-protein coding RNA 632		X	Xq27.1				286411	ENSG00000203930	NR_028344		24833871
LINC00634	long intergenic non-protein coding RNA 634		22	22q13.2		MGI:1923755		339674	ENSG00000205704	NR_024355		12477932
LINC00635	long intergenic non-protein coding RNA 635		3	3q13.12			uc003dwp.5	151658	ENSG00000241469	NR_015414		12477932
LINC00636	long intergenic non-protein coding RNA 636		3	3q13.12			uc062mfu.1	285205	ENSG00000240423	NR_015394		12477932
LINC00637	long intergenic non-protein coding RNA 637		14	14q32.33			uc001yoh.1	145216	ENSG00000258735	NR_038436
LINC00638	long intergenic non-protein coding RNA 638		14	14q32.33			uc001ypq.5	196872	ENSG00000258701	NR_024396		12477932
LINC00639	long intergenic non-protein coding RNA 639		14	14q21.1			uc001wun.4	283547	ENSG00000259070	NR_039982
LINC00640	long intergenic non-protein coding RNA 640		14	14q22.1			uc059blr.1	283553	ENSG00000258479	NR_038358
LINC00641	long intergenic non-protein coding RNA 641		14	14q11.2			uc021rov.2	283624	ENSG00000258441	NR_038970
LINC00642	long intergenic non-protein coding RNA 642		14	14q32.11			uc021ryj.2	400238	ENSG00000233208	NR_033986
LINC00643	long intergenic non-protein coding RNA 643		14	14q23.2			uc059cgy.1	646113	ENSG00000186369	NR_015358
LINC00644	long intergenic non-protein coding RNA 644		14	14q23.2			uc032bdr.2	101954204	ENSG00000259142	NR_104063
LINC00645	long intergenic non-protein coding RNA 645		14	14q12			uc001wqc.4	100505967	ENSG00000258548	NR_039992
LINC00648	long intergenic non-protein coding RNA 648		14	14q21.3			uc001wwk.3	100506433	ENSG00000259129	NR_039996
LINC00649	long intergenic non-protein coding RNA 649		21	21q22.11			uc061zur.1	100506334	ENSG00000237945	NR_038883		26421281
LINC00652	long intergenic non-protein coding RNA 652		20	20p11.23			uc002wrg.3	29075	ENSG00000179935	NR_026883		11042152
LINC00654	long intergenic non-protein coding RNA 654		20	20p12.3			uc061vgg.1	149837	ENSG00000205181	NR_015406
LINC00656	long intergenic non-protein coding RNA 656		20	20p11.21			uc021wbi.3	200261	ENSG00000233746	NR_034149
LINC00658	long intergenic non-protein coding RNA 658		20	20p12.3			uc061vgc.1	100507629	ENSG00000226995	NR_038239
LINC00659	long intergenic non-protein coding RNA 659		20	20q13.33			uc061yjm.1	100652730	ENSG00000228705	NR_046224
LINC00661	long intergenic non-protein coding RNA 661		19	19p13.12			uc002nbw.3	126536	ENSG00000205396	NR_026828		12477932
LINC00662	long intergenic non-protein coding RNA 662		19	19q11			uc060wlx.1	148189	ENSG00000261824	NR_027301		12477932
LINC00663	long intergenic non-protein coding RNA 663		19	19p13.11				284440	ENSG00000266904	NR_026956		12477932
LINC00664	long intergenic non-protein coding RNA 664		19	19p12				400680	ENSG00000268658	NR_037194
LINC00665	long intergenic non-protein coding RNA 665		19	19q13.12			uc060xom.1	100506930	ENSG00000232677	NR_038278		28418939
LINC00667	long intergenic non-protein coding RNA 667		18	18p11.31			uc002kmo.4	339290	ENSG00000263753	NR_015389		8619474
LINC00667	long intergenic non-protein coding RNA 667		18	18p11.31			uc002kmo.4	339290	ENSG00000263753	NR_015389		9110174
LINC00668	long intergenic non-protein coding RNA 668		18	18p11.31			uc002kng.1	400643	ENSG00000265933	NR_034100
LINC00670	long intergenic non-protein coding RNA 670		17	17p12			uc002gnl.3	284034	ENSG00000179136	NR_034144
LINC00671	long intergenic non-protein coding RNA 671		17	17q21.31			uc002iby.3	388387	ENSG00000213373	NR_027254
LINC00672	long intergenic non-protein coding RNA 672		17	17q12			uc002hrb.3	100505576	ENSG00000263874	NR_038847		28232485
LINC00673	long intergenic non-protein coding RNA 673		17	17q24.3				100499467		NR_036488		23040067
LINC00673	long intergenic non-protein coding RNA 673		17	17q24.3				100499467		NR_036488		27210747
LINC00673	long intergenic non-protein coding RNA 673		17	17q24.3				100499467		NR_036488		27213290
LINC00674	long intergenic non-protein coding RNA 674		17	17q24.2				100499466	ENSG00000237854	NR_027418
LINC00676	long intergenic non-protein coding RNA 676		13	13q34			uc032aov.2	101409253	ENSG00000234854	NR_103846
LINC00677	long intergenic non-protein coding RNA 677	C14orf74	14	14q32.32			uc059foy.1	105370683	ENSG00000259717	XR_944243
LINC00678	long intergenic non-protein coding RNA 678		11	11p14.1			uc057zyj.1	101410541	ENSG00000254934	NR_102708
LINC00680	long intergenic non-protein coding RNA 680		6	6p11.2			uc003ped.5	106660612	ENSG00000215190	NR_125727		27980086
LINC00681	long intergenic non-protein coding RNA 681		8	8p23.1			uc031tak.1	101409254	ENSG00000255494	NR_102423
LINC00682	long intergenic non-protein coding RNA 682		4	4p13			uc003gwh.5	101927074	ENSG00000245870	NR_104143
LINC00683	long intergenic non-protein coding RNA 683		18	18q23			uc060qfg.1	400660	ENSG00000266256	NR_120419
LINC00685	long intergenic non-protein coding RNA 685	CXYorf10	X and Y	Xp22.33 and Yp11.32			uc065cmh.1	283981	ENSG00000226179	NR_027231		12477932
LINC00685	long intergenic non-protein coding RNA 685	NCRNA00107	X and Y	Xp22.33 and Yp11.32			uc065cmh.1	283981	ENSG00000226179	NR_027231		12477932
LINC00685	long intergenic non-protein coding RNA 685	PPP2R3B-AS1	X and Y	Xp22.33 and Yp11.32			uc065cmh.1	283981	ENSG00000226179	NR_027231		12477932
LINC00687	long intergenic non-protein coding RNA 687	C20orf61	20	20p12.2			uc061vkj.1	728450	ENSG00000228422	XR_109647
LINC00689	long intergenic non-protein coding RNA 689		7	7q36.3			uc003wof.4	154822	ENSG00000231419	NR_024394		12477932
LINC00690	long intergenic non-protein coding RNA 690		3	3p24.3			uc003caz.3	100996597	ENSG00000233570	NR_103843
LINC00691	long intergenic non-protein coding RNA 691		3	3p24.2			uc003ccv.3	152024	ENSG00000224074	NR_026834
LINC00692	long intergenic non-protein coding RNA 692		3	3p24.2			uc003cdo.4	285326	ENSG00000230891	NR_034055		12477932
LINC00693	long intergenic non-protein coding RNA 693		3	3p24.1			uc021wur.2	645206		NR_038840
LINC00696	long intergenic non-protein coding RNA 696	C3orf74	3	3p21.1				100128378		NR_027331
LINC00698	long intergenic non-protein coding RNA 698		3	3p14.2			uc003dlo.4	285401	ENSG00000244342	NR_027104
LINC00700	long intergenic non-protein coding RNA 700		10	10p15.3			uc001igo.3	282980	ENSG00000234962	NR_040253
LINC00701	long intergenic non-protein coding RNA 701		10	10p15.3			uc021pmj.2	399708	ENSG00000234556	NR_038884
LINC00702	long intergenic non-protein coding RNA 702		10	10p15.1			uc031vvk.2	100652988	ENSG00000233117	NR_108040
LINC00703	long intergenic non-protein coding RNA 703		10	10p15.1			uc001ihd.1	100507059	ENSG00000224382	NR_108054
LINC00704	long intergenic non-protein coding RNA 704		10	10p15.1			uc001ihf.5	100216001	ENSG00000231298	NR_024475
LINC00705	long intergenic non-protein coding RNA 705		10	10p15.1			uc001ihg.4	338588	ENSG00000225269	NR_015425		12477932
LINC00706	long intergenic non-protein coding RNA 706		10	10p14			uc031vwd.2	100652997		NR_108074
LINC00707	long intergenic non-protein coding RNA 707		10	10p14			uc001ijm.3	100507127	ENSG00000238266	NR_038291
LINC00708	long intergenic non-protein coding RNA 708		10	10p14			uc001ikb.4	100507143	ENSG00000232170	NR_108058
LINC00709	long intergenic non-protein coding RNA 709		10	10p14			uc031vwv.2	100507163	ENSG00000230014	NR_108039
LINC00710	long intergenic non-protein coding RNA 710		10	10p14			uc057rqj.1	254312	ENSG00000229240	NR_015413
LINC00824	long intergenic non-protein coding RNA 824	LINC01263	8	8q24.21				101927774	ENSG00000254275	NR_121672
LINC00836	long intergenic non-protein coding RNA 836		10	10p12.1			uc001isl.1	101929052	ENSG00000280809	NR_108067
LINC00837	long intergenic non-protein coding RNA 837		10	10p12.1			uc001iuk.3	100507605	ENSG00000235824	NR_038374
LINC00838	long intergenic non-protein coding RNA 838		10	10p11.22			uc001ixd.4	100505583	ENSG00000261683	NR_038932
LINC00839	long intergenic non-protein coding RNA 839		10	10q11.21			uc001izy.4	84856	ENSG00000185904	NR_026827		12477932
LINC00840	long intergenic non-protein coding RNA 840		10	10q11.21			uc021ppj.1	100506835	ENSG00000226808	NR_038268
LINC00841	long intergenic non-protein coding RNA 841		10	10q11.21			uc001jbe.1	283033	ENSG00000233395	NR_033846
LINC00842	long intergenic non-protein coding RNA 842		10	10q11.22				643650		NR_033957
LINC00844	long intergenic non-protein coding RNA 844		10	10q21.1			uc031wic.2	100507008	ENSG00000237949	NR_108046
LINC00845	long intergenic non-protein coding RNA 845		10	10q21.2			uc031wil.2	100507058	ENSG00000227244	NR_108052
LINC00847	long intergenic non-protein coding RNA 847		5	5q35.3			uc063kvk.1	729678	ENSG00000245060	NR_027183
LINC00850	long intergenic non-protein coding RNA 850		X	Xq28			uc033ezx.1	101241891	ENSG00000280752	NR_109813		23223008
LINC00851	long intergenic non-protein coding RNA 851	DZANK1-AS1	20	20p11.23			uc021wbc.2	440757	ENSG00000237282	NR_034167
LINC00852	long intergenic non-protein coding RNA 852	C3orf42	3	3p25.3			uc010hcz.3	84657	ENSG00000231177	NR_026829		12477932
LINC00852	long intergenic non-protein coding RNA 852	GHRLOS2	3	3p25.3			uc010hcz.3	84657	ENSG00000231177	NR_026829		12477932
LINC00853	long intergenic non-protein coding RNA 853	PDZK1IP1-AS1	1	1p33			uc031pmn.1	100874253	ENSG00000224805	NR_047498		20887892
LINC00856	long intergenic non-protein coding RNA 856		10	10q22.3			uc284mwf.1	100132987	ENSG00000230417	NR_038985
LINC00857	long intergenic non-protein coding RNA 857		10	10q22.3			uc001kbv.3	439990	ENSG00000237523	NR_038464
LINC00858	long intergenic non-protein coding RNA 858		10	10q23.1			uc001kdf.1	170425	ENSG00000229404	NR_038220
LINC00861	long intergenic non-protein coding RNA 861		8	8q24.13			uc022bbb.2	100130231	ENSG00000245164	NR_038446
LINC00862	long intergenic non-protein coding RNA 862	C1orf98	1	1q32.1			uc001gvd.1	554279	ENSG00000203721	NR_040064		28611953
LINC00862	long intergenic non-protein coding RNA 862	SMIM16	1	1q32.1			uc001gvd.1	554279	ENSG00000203721	NR_040064		28611953
LINC00863	long intergenic non-protein coding RNA 863		10	10q23.2			uc021pvt.2	439994	ENSG00000224914	NR_029408
LINC00864	long intergenic non-protein coding RNA 864		10	10q23.2			uc001ket.2	728218	ENSG00000228055	NR_046091
LINC00865	long intergenic non-protein coding RNA 865		10	10q23.31			uc001kgv.3	643529	ENSG00000232229	NR_038382
LINC00866	long intergenic non-protein coding RNA 866		10	10q24.2			uc031wqj.1	100505561	ENSG00000227356	NR_108035
LINC00867	long intergenic non-protein coding RNA 867		10	10q26.11			uc057wgw.1	100506126	ENSG00000232139	NR_108045
LINC00868	long intergenic non-protein coding RNA 868	C17orf52	17	17q25.2			uc060knr.1	283994	ENSG00000267535	NR_135283		12477932
LINC00869	long intergenic non-protein coding RNA 869		1	1q21.2			uc031uxj.2	57234	ENSG00000277147	NR_046135		9455484
LINC00870	long intergenic non-protein coding RNA 870		3	3p13			uc003dpd.3	201617	ENSG00000243083	NR_038221
LINC00871	long intergenic non-protein coding RNA 871		14	14q21.2			uc059bek.1	100506412	ENSG00000258700	NR_102699
LINC00877	long intergenic non-protein coding RNA 877		3	3p13				285286	ENSG00000241163	NR_104116
LINC00879	long intergenic non-protein coding RNA 879		3	3q11.2				255025	ENSG00000239589	NR_015400
LINC00880	long intergenic non-protein coding RNA 880		3	3q25.31				339894	ENSG00000243629	NR_034007		29215699
LINC00881	long intergenic non-protein coding RNA 881		3	3q25.31				100498859	ENSG00000241135	NR_034008
LINC00882	long intergenic non-protein coding RNA 882		3	3q13.12				100302640	ENSG00000242759	NR_028303		24886442
LINC00884	long intergenic non-protein coding RNA 884		3	3q29				401106	ENSG00000233058	NR_033929
LINC00885	long intergenic non-protein coding RNA 885		3	3q29				401109	ENSG00000224652	NR_034088
LINC00886	long intergenic non-protein coding RNA 886		3	3q25.31				730091	ENSG00000240875	NR_038387
LINC00887	long intergenic non-protein coding RNA 887		3	3q29				100131551	ENSG00000214145	NR_024480		26400545
LINC00887	long intergenic non-protein coding RNA 887		3	3q29				100131551	ENSG00000214145	NR_024480		28030807
LINC00888	long intergenic non-protein coding RNA 888		3	3q27.1				100505687	ENSG00000240024	NR_038301		28225791
LINC00889	long intergenic non-protein coding RNA 889		X	Xq26.3				158696		NR_026935
LINC00891	long intergenic non-protein coding RNA 891		X	Xq13.1				441501	ENSG00000281852	NR_034005
LINC00892	long intergenic non-protein coding RNA 892		X	Xq26.3				100128420	ENSG00000233093	NR_038461
LINC00893	long intergenic non-protein coding RNA 893		X	Xq28				100131434	ENSG00000241769	NR_027455		10737977
LINC00894	long intergenic non-protein coding RNA 894		X	Xq28				100272228	ENSG00000235703	NR_027456
LINC00895	long intergenic non-protein coding RNA 895		22	22q11.21				150185	ENSG00000281548	NR_024381
LINC00896	long intergenic non-protein coding RNA 896		22	22q11.21				150197	ENSG00000236499	NR_026919
LINC00898	long intergenic non-protein coding RNA 898		22	22q13.31				400932	ENSG00000205634	NR_033377
LINC00899	long intergenic non-protein coding RNA 899		22	22q13.31				100271722	ENSG00000231711	NR_027036
LINC00900	long intergenic non-protein coding RNA 900		11	11q23.3				283143	ENSG00000246100	NR_034148
LINC00901	long intergenic non-protein coding RNA 901	LSAMP-AS4	3	3q13.31				100506724	ENSG00000242385	NR_121607		25435812
LINC00904	long intergenic non-protein coding RNA 904		19	19q13.11				100652909	ENSG00000271649	NR_046222
LINC00905	long intergenic non-protein coding RNA 905		19	19p13.12				148231	ENSG00000167459	NR_024335
LINC00906	long intergenic non-protein coding RNA 906		19	19q12				148145	ENSG00000267339	NR_027318
LINC00907	long intergenic non-protein coding RNA 907		18	18q12.3				284260	ENSG00000267586	NR_046174
LINC00908	long intergenic non-protein coding RNA 908		18	18q23				284276	ENSG00000263812	NR_015417
LINC00909	long intergenic non-protein coding RNA 909		18	18q22.3				400657	ENSG00000264247	NR_024484		27980086
LINC00910	long intergenic non-protein coding RNA 910		17	17q21.31				100130581	ENSG00000188825	NR_027412
LINC00911	long intergenic non-protein coding RNA 911		14	14q31.3				100996280	ENSG00000259107	NR_102737
LINC00917	long intergenic non-protein coding RNA 917		16	16q24.1				732275	ENSG00000168367	NR_024406
LINC00919	long intergenic non-protein coding RNA 919		16	16q12.1				100505619	ENSG00000260268	NR_038233
LINC00920	long intergenic non-protein coding RNA 920		16	16q21				100505865	ENSG00000246898	NR_046242
LINC00921	long intergenic non-protein coding RNA 921		16	16p13.3				283876	ENSG00000281005	NR_033904
LINC00922	long intergenic non-protein coding RNA 922		16	16q21				283867	ENSG00000261742	NR_027755
LINC00923	long intergenic non-protein coding RNA 923		15	15q26.2				91948	ENSG00000251209	NR_024172
LINC00924	long intergenic non-protein coding RNA 924		15	15q26.2				145820	ENSG00000259134	NR_027132
LINC00926	long intergenic non-protein coding RNA 926		15	15q21.3				283663	ENSG00000247982	NR_024433
LINC00927	long intergenic non-protein coding RNA 927		15	15q25.1				283688	ENSG00000259361	NR_033833
LINC00928	long intergenic non-protein coding RNA 928		15	15q26.1				283761	ENSG00000259218	NR_027074
LINC00929	long intergenic non-protein coding RNA 929		15	15q12				503519	ENSG00000259150	NR_038851
LINC00930	long intergenic non-protein coding RNA 930		15	15q26.1				100144604	ENSG00000258647	NR_021493
LINC00933	long intergenic non-protein coding RNA 933		15	15q25.2				100506874	ENSG00000259728	NR_038273
LINC00934	long intergenic non-protein coding RNA 934		12	12q24.23				144742		NR_024246
LINC00937	long intergenic non-protein coding RNA 937		12	12p13.31				389634	ENSG00000226091	NR_024420
LINC00938	long intergenic non-protein coding RNA 938		12	12q12				400027		NR_028408
LINC00939	long intergenic non-protein coding RNA 939		12	12q24.32				400084	ENSG00000249267	NR_034132
LINC00940	long intergenic non-protein coding RNA 940		12	12p13.33				100271702	ENSG00000235049	NR_036546
LINC00941	long intergenic non-protein coding RNA 941		12	12p11.21				100287314	ENSG00000235884	NR_040245		28947421
LINC00942	long intergenic non-protein coding RNA 942		12	12p13.33				100292680	ENSG00000249628	NR_028415
LINC00943	long intergenic non-protein coding RNA 943		12	12q24.32				100507206	ENSG00000189238	NR_038256
LINC00944	long intergenic non-protein coding RNA 944		12	12q24.32				387895	ENSG00000256128	NR_033878
LINC00945	long intergenic non-protein coding RNA 945		21	21q22.11				101930746	ENSG00000232539	NR_104056
LINC00950	long intergenic non-protein coding RNA 950		9	9p13.3				92973		NR_024006		8619474
LINC00950	long intergenic non-protein coding RNA 950		9	9p13.3				92973		NR_024006		9110174
LINC00951	long intergenic non-protein coding RNA 951		6	6p21.2				401260	ENSG00000204092	NR_038887		23872665
LINC00954	long intergenic non-protein coding RNA 954		2	2p24.1				400946	ENSG00000228784	NR_033875
LINC00955	long intergenic non-protein coding RNA 955		4	4p16.3				285492	ENSG00000216560	NR_040045
LINC00957	long intergenic non-protein coding RNA 957		7	7p13				255031	ENSG00000235314	NR_015401
LINC00958	long intergenic non-protein coding RNA 958		11	11p15.3				100506305	ENSG00000251381	NR_038904
LINC00960	long intergenic non-protein coding RNA 960		3	3p12.3				401074	ENSG00000242516	NR_040004
LINC00963	long intergenic non-protein coding RNA 963		9	9q34.11				100506190	ENSG00000204054	NR_038955		24691949
LINC00963	long intergenic non-protein coding RNA 963		9	9q34.11				100506190	ENSG00000204054	NR_038955		28923857
LINC00964	long intergenic non-protein coding RNA 964		8	8q24.13				157381	ENSG00000249816	NR_027321		12477932
LINC00965	long intergenic non-protein coding RNA 965		8	8p23.1				349196		NR_027000
LINC00967	long intergenic non-protein coding RNA 967		8	8q13.1				100505659	ENSG00000253138	NR_039979
LINC00968	long intergenic non-protein coding RNA 968		8	8q12.1				100507632	ENSG00000246430	NR_038236		28926089
LINC00970	long intergenic non-protein coding RNA 970		1	1q24.2				101978719	ENSG00000203601	NR_104091		23741487
LINC00971	long intergenic non-protein coding RNA 971		3	3p12.1				440970	ENSG00000242641	NR_033860
LINC00972	long intergenic non-protein coding RNA 972		7	7q21.11				105375380	ENSG00000225128	NR_134240
LINC00974	long intergenic non-protein coding RNA 974		17	17q21.2				147093	ENSG00000226629	NR_038442		25476897
LINC00977	long intergenic non-protein coding RNA 977		8	8q24.21				728724	ENSG00000250400	NR_033916
LINC00982	long intergenic non-protein coding RNA 982		1	1p36.32				440556	ENSG00000177133	NR_015440		23801869
LINC00982	long intergenic non-protein coding RNA 982		1	1p36.32				440556	ENSG00000177133	NR_015440		26334618
LINC00987	long intergenic non-protein coding RNA 987		12	12p13.31				100499405	ENSG00000237248	NR_036466
LINC00989	long intergenic non-protein coding RNA 989		4	4q21.21				100506035	ENSG00000250334	NR_038826
LINC00992	long intergenic non-protein coding RNA 992		5	5q23.1				728342	ENSG00000248663	NR_046089
LINC00993	long intergenic non-protein coding RNA 993		10	10p11.21				101929520	ENSG00000235687	NR_104061
LINC00994	long intergenic non-protein coding RNA 994		3	3p14.1				100287879	ENSG00000189196	NR_033978
LINC00996	long intergenic non-protein coding RNA 996		7	7q36.1				285972	ENSG00000242258	NR_034033		12477932
LINC00997	long intergenic non-protein coding RNA 997		7	7p14.3				401321	ENSG00000281332	NR_036501
LINC00999	long intergenic non-protein coding RNA 999		10	10p11.1				399744		NR_024497
LINC01000	long intergenic non-protein coding RNA 1000		7	7q32.1				402483		NR_024368
LINC01001	long intergenic non-protein coding RNA 1001		11	11p15.5				100133161	ENSG00000230724	NR_028326
LINC01002	long intergenic non-protein coding RNA 1002		19	19p13.3				399844	ENSG00000282508	NR_028324
LINC01003	long intergenic non-protein coding RNA 1003		7	7q36.1				100128822	ENSG00000261455	NR_027387
LINC01004	long intergenic non-protein coding RNA 1004		7	7q22.3				100216546	ENSG00000228393	NR_039981
LINC01005	long intergenic non-protein coding RNA 1005		7	7q11.21				100506050	ENSG00000228564	NR_039987
LINC01006	long intergenic non-protein coding RNA 1006	C7orf13	7	7q36.3				100506380	ENSG00000182648	NR_103858
LINC01007	long intergenic non-protein coding RNA 1007		7	7q22.1				100506527	ENSG00000233123	NR_103747
LINC01010	long intergenic non-protein coding RNA 1010		6	6q23.2				154092	ENSG00000236700	NR_038216
LINC01011	long intergenic non-protein coding RNA 1011		6	6p25.2				401232	ENSG00000244041	NR_026856
LINC01012	long intergenic non-protein coding RNA 1012		6	6p22.1				100507173		NR_038292
LINC01013	long intergenic non-protein coding RNA 1013		6	6q23.2				100507254	ENSG00000228495	NR_038981
LINC01014	long intergenic non-protein coding RNA 1014	KCNMB2-IT1	3	3q26.32				100874330	ENSG00000223941	NR_046786
LINC01015	long intergenic non-protein coding RNA 1015		6	6p22.1				100507362	ENSG00000224582	NR_037179
LINC01016	long intergenic non-protein coding RNA 1016		6	6p21.31				100507584	ENSG00000249346	NR_038989		26426411
LINC01016	long intergenic non-protein coding RNA 1016		6	6p21.31				100507584	ENSG00000249346	NR_038989		28003470
LINC01017	long intergenic non-protein coding RNA 1017		5	5p15.33				102467075	ENSG00000250716	NR_104618
LINC01018	long intergenic non-protein coding RNA 1018		5	5p15.31				255167	ENSG00000250056	NR_024423		12477932
LINC01019	long intergenic non-protein coding RNA 1019		5	5p15.33				285577	ENSG00000248118	NR_033898		12477932
LINC01020	long intergenic non-protein coding RNA 1020		5	5p15.32				340094	ENSG00000215231	NR_026994		12477932
LINC01022	long intergenic non-protein coding RNA 1022		7	7q36.3				105375616	ENSG00000232715	NR_132379
LINC01023	long intergenic non-protein coding RNA 1023		5	5q21.3				100652853	ENSG00000272523	NR_046368
LINC01028	long intergenic non-protein coding RNA 1028		17	17q24.3				101928141	ENSG00000267603	NR_104129
LINC01029	long intergenic non-protein coding RNA 1029		18	18q23				101927715	ENSG00000265843	NR_104127
LINC01030	long intergenic non-protein coding RNA 1030		8	8q21.3				101937451	ENSG00000253799	NR_104062
LINC01031	long intergenic non-protein coding RNA 1031		1	1q31.2				101929184	ENSG00000232077	NR_125789
LINC01032	long intergenic non-protein coding RNA 1032		1	1q31.2				102724954	ENSG00000234871	NR_126003
LINC01033	long intergenic non-protein coding RNA 1033		5	5q11.2				104355136	ENSG00000249069	NR_126379
LINC01036	long intergenic non-protein coding RNA 1036		1	1q31.1				104169671	ENSG00000236030	NR_126347
LINC01037	long intergenic non-protein coding RNA 1037		1	1q31.1				106144535	ENSG00000231599	NR_132374
LINC01038	long intergenic non-protein coding RNA 1038		13	13q31.1				102724076	ENSG00000229011	NR_125785
LINC01039	long intergenic non-protein coding RNA 1039		13	13q32.3				104355149	ENSG00000234168	NR_126390
LINC01040	long intergenic non-protein coding RNA 1040		13	13q31.3				105370308	ENSG00000226037	NR_131228
LINC01043	long intergenic non-protein coding RNA 1043		13	13q34				101928752	ENSG00000260343	NR_135321
LINC01044	long intergenic non-protein coding RNA 1044		13	13q34				104266956	ENSG00000223626	NR_126345
LINC01046	long intergenic non-protein coding RNA 1046		13	13q12.11				103689843	ENSG00000233405	NR_125745
LINC01047	long intergenic non-protein coding RNA 1047		13	13q31.2				105616982	ENSG00000232225	NR_131229
LINC01048	long intergenic non-protein coding RNA 1048		13	13q13.3				103695431	ENSG00000230390	NR_125762
LINC01049	long intergenic non-protein coding RNA 1049		13	13q31.3				101927224	ENSG00000234384	NR_120414
LINC01050	long intergenic non-protein coding RNA 1050		13	13q14.11				103689845	ENSG00000271216	NR_125747
LINC01052	long intergenic non-protein coding RNA 1052		13	13q21.32				105370242	ENSG00000234767	NR_132362
LINC01053	long intergenic non-protein coding RNA 1053		13	13q12.13				102723318	ENSG00000238169	NR_120427
LINC01054	long intergenic non-protein coding RNA 1054		13	13q34				104355150	ENSG00000229723	NR_126391
LINC01055	long intergenic non-protein coding RNA 1055		13	13q14.13				103752581	ENSG00000235366	NR_125786
LINC01056	long intergenic non-protein coding RNA 1056		20	20q13.33				100144597	ENSG00000237119	NR_033369
LINC01058	long intergenic non-protein coding RNA 1058		13	13q12.3				103724387	ENSG00000225039	NR_125771
LINC01060	long intergenic non-protein coding RNA 1060		4	4q35.2				401164	ENSG00000249378	NR_033869
LINC01061	long intergenic non-protein coding RNA 1061		4	4q26				401149		NR_037596
LINC01063	long intergenic non-protein coding RNA 1063		3	3q29				101929769	ENSG00000232065	NR_132101
LINC01065	long intergenic non-protein coding RNA 1065		13	13q14.3				102723875	ENSG00000237092	NR_125788
LINC01068	long intergenic non-protein coding RNA 1068		13	13q31.1				103724388	ENSG00000227676	NR_125772
LINC01069	long intergenic non-protein coding RNA 1069		13	13q22.3				101927176	ENSG00000236133	NR_108076
LINC01070	long intergenic non-protein coding RNA 1070		13	13q34				101928698	ENSG00000260102	NR_108094
LINC01072	long intergenic non-protein coding RNA 1072		13	13q12.11				104355137	ENSG00000236076	NR_126380
LINC01075	long intergenic non-protein coding RNA 1075		13	13q21.31				103752583	ENSG00000230142	NR_125787
LINC01078	long intergenic non-protein coding RNA 1078		13	13q22.2				106144536	ENSG00000223880	NR_132375
LINC01080	long intergenic non-protein coding RNA 1080		13	13q31.1				101515984	ENSG00000281721	NR_104138		25019275
LINC01081	long intergenic non-protein coding RNA 1081		16	16q24.1				101154687	ENSG00000268754	NR_104139		24842713
LINC01082	long intergenic non-protein coding RNA 1082		16	16q24.1				100506542	ENSG00000269186	NR_103859
LINC01085	long intergenic non-protein coding RNA 1085		4	4p15.33				152742	ENSG00000248698	NR_033931
LINC01087	long intergenic non-protein coding RNA 1087		2	2q21.1				101927994	ENSG00000224559	NR_108087
LINC01088	long intergenic non-protein coding RNA 1088		4	4q21.21				100505875	ENSG00000249307	NR_038342
LINC01089	long intergenic non-protein coding RNA 1089		12	12q24.31				338799	ENSG00000212694	NR_002809		26252651
LINC01089	long intergenic non-protein coding RNA 1089		12	12q24.31				338799	ENSG00000212694	NR_002809		27485121
LINC01090	long intergenic non-protein coding RNA 1090		2	2q32.1				104355152	ENSG00000231689	NR_126396		24080187
LINC01091	long intergenic non-protein coding RNA 1091		4	4q28.1				285419	ENSG00000249464	NR_027105		12477932
LINC01093	long intergenic non-protein coding RNA 1093		4	4q35.1				100506229	ENSG00000249173	NR_039975
LINC01094	long intergenic non-protein coding RNA 1094		4	4q21.21				100505702	ENSG00000251442	NR_038303
LINC01095	long intergenic non-protein coding RNA 1095		4	4q31.22				100505545	ENSG00000248809	NR_038331
LINC01096	long intergenic non-protein coding RNA 1096		4	4p15.33				285548	ENSG00000246095	NR_015450		12477932
LINC01097	long intergenic non-protein coding RNA 1097		4	4p15.33				285547	ENSG00000281202	NR_034054
LINC01098	long intergenic non-protein coding RNA 1098		4	4q34.3				285501	ENSG00000231171	NR_028342
LINC01099	long intergenic non-protein coding RNA 1099		4	4q34.3				101928656	ENSG00000251504	NR_108092
LINC01100	long intergenic non-protein coding RNA 1100		3	3q25.33				730109	ENSG00000242107	NR_104132
LINC01101	long intergenic non-protein coding RNA 1101		2	2q14.2				84931	ENSG00000280409	NR_027181		28767188
LINC01102	long intergenic non-protein coding RNA 1102		2	2q12.1				150568	ENSG00000235597	NR_015399
LINC01103	long intergenic non-protein coding RNA 1103		2	2q12.1				101927360	ENSG00000234781	NR_110113
LINC01104	long intergenic non-protein coding RNA 1104		2	2q11.2				150577	ENSG00000232084	NR_103730
LINC01105	long intergenic non-protein coding RNA 1105		2	2p25.2				150622	ENSG00000232044	NR_026832		25392693
LINC01105	long intergenic non-protein coding RNA 1105		2	2p25.2				150622	ENSG00000232044	NR_026832		27824082
LINC01106	long intergenic non-protein coding RNA 1106		2	2q13				151009	ENSG00000175772	NR_027244
LINC01107	long intergenic non-protein coding RNA 1107		2	2q37.3				151171	ENSG00000225493	NR_037809
LINC01108	long intergenic non-protein coding RNA 1108		6	6p23				102216342	ENSG00000226673	NR_108096		22193719
LINC01108	long intergenic non-protein coding RNA 1108		6	6p23				102216342	ENSG00000226673	NR_108096		27940106
LINC01111	long intergenic non-protein coding RNA 1111		8	8q21.13				101926978	ENSG00000254300	NR_105006
LINC01114	long intergenic non-protein coding RNA 1114		2	2q12.1				284998	ENSG00000234177	NR_038231
LINC01115	long intergenic non-protein coding RNA 1115		2	2p25.3				339822	ENSG00000237667	NR_033880
LINC01116	long intergenic non-protein coding RNA 1116		2	2q31.1				375295	ENSG00000163364	NR_040001		28131897
LINC01116	long intergenic non-protein coding RNA 1116		2	2q31.1				375295	ENSG00000163364	NR_040001		28423669
LINC01117	long intergenic non-protein coding RNA 1117		2	2q31.1				102724224	ENSG00000224577	NR_110599
LINC01118	long intergenic non-protein coding RNA 1118		2	2p21				388948	ENSG00000222005	NR_034099
LINC01119	long intergenic non-protein coding RNA 1119		2	2p21				100134259	ENSG00000239332	NR_024452
LINC01120	long intergenic non-protein coding RNA 1120		2	2q21.1				389043	ENSG00000223631	NR_036499
LINC01121	long intergenic non-protein coding RNA 1121		2	2p21				400952	ENSG00000205054	NR_033831
LINC01122	long intergenic non-protein coding RNA 1122		2	2p16.1				400955	ENSG00000233723	NR_033873		25959816
LINC01123	long intergenic non-protein coding RNA 1123		2	2q13				440894	ENSG00000204588	NR_046110
LINC01124	long intergenic non-protein coding RNA 1124		2	2q31.1				440925	ENSG00000222033	NR_027433
LINC01126	long intergenic non-protein coding RNA 1126		2	2p21				100129726		NR_027251
LINC01127	long intergenic non-protein coding RNA 1127		2	2q11.2				100506328	ENSG00000281162	NR_103791
LINC01128	long intergenic non-protein coding RNA 1128		1	1p36.33				643837	ENSG00000228794	NR_047519
LINC01132	long intergenic non-protein coding RNA 1132		1	1q42.3				100506810	ENSG00000227630	NR_038856
LINC01133	long intergenic non-protein coding RNA 1133		1	1q23.2				100505633	ENSG00000224259	NR_038849		25908174
LINC01133	long intergenic non-protein coding RNA 1133		1	1q23.2				100505633	ENSG00000224259	NR_038849		28390115
LINC01133	long intergenic non-protein coding RNA 1133		1	1q23.2				100505633	ENSG00000224259	NR_038849		28887321
LINC01134	long intergenic non-protein coding RNA 1134		1	1p36.32				100133612	ENSG00000236423	NR_024455
LINC01135	long intergenic non-protein coding RNA 1135		1	1p32.1				100131060	ENSG00000234807	NR_034014
LINC01136	long intergenic non-protein coding RNA 1136		1	1q32.1				730227	ENSG00000233791	NR_034150
LINC01137	long intergenic non-protein coding RNA 1137		1	1p34.3				728431	ENSG00000233621	NR_038842		25700553
LINC01138	long intergenic non-protein coding RNA 1138	LINC00875	1	1q21.2				388685	ENSG00000274020	NR_027468		27556357
LINC01139	long intergenic non-protein coding RNA 1139		1	1q43				339535	ENSG00000215808	NR_015407		28218907
LINC01139	long intergenic non-protein coding RNA 1139		1	1q43				339535	ENSG00000215808	NR_015407		26975198
LINC01140	long intergenic non-protein coding RNA 1140		1	1p22.3				339524	ENSG00000267272	NR_026985		28444881
LINC01141	long intergenic non-protein coding RNA 1141		1	1p36.12				339505	ENSG00000236963	NR_033887
LINC01142	long intergenic non-protein coding RNA 1142		1	1q24.2				284688	ENSG00000224286	NR_026957
LINC01143	long intergenic non-protein coding RNA 1143		2	2p13.3				104355141	ENSG00000237751	NR_126384
LINC01144	long intergenic non-protein coding RNA 1144		1	1p34.1				400752		NR_024270
LINC01146	long intergenic non-protein coding RNA 1146		14	14q31.3				283587	ENSG00000258867	NR_046094
LINC01148	long intergenic non-protein coding RNA 1148		14	14q31.3				283585	ENSG00000258804	NR_038445
LINC01150	long intergenic non-protein coding RNA 1150		11	11p15.5				101927624	ENSG00000229671	NR_120534		8968746
LINC01151	long intergenic non-protein coding RNA 1151		8	8q24.13				104266958	ENSG00000253819	NR_126348
LINC01152	long intergenic non-protein coding RNA 1152		17	17q24.3				102606463	ENSG00000256124	NR_110124		8789441
LINC01152	long intergenic non-protein coding RNA 1152		17	17q24.3				102606463	ENSG00000256124	NR_110124		29084806
LINC01153	long intergenic non-protein coding RNA 1153		10	10q26.12				101927889	ENSG00000227143	XR_246197
LINC01158	long intergenic non-protein coding RNA 1158		2	2q12.1	RGD:7688151	MGI:1913547		100506421	ENSG00000233639	NR_037883		24381249
LINC01159	long intergenic non-protein coding RNA 1159		2	2q12.1				102682016	ENSG00000229743	NR_110373		24381249
LINC01160	long intergenic non-protein coding RNA 1160		1	1p13.2				100129269	ENSG00000231346	NR_034126
LINC01162	long intergenic non-protein coding RNA 1162		7	7p15.3				104355138	ENSG00000232790	NR_126381
LINC01163	long intergenic non-protein coding RNA 1163		10	10q26.2				101927381		XR_242761
LINC01164	long intergenic non-protein coding RNA 1164		10	10q26.3				399827	ENSG00000189275	NR_038365
LINC01165	long intergenic non-protein coding RNA 1165		10	10q26.3				100128830	ENSG00000229081	XR_252837
LINC01166	long intergenic non-protein coding RNA 1166		10	10q26.3				101927590	ENSG00000232903	XR_242766
LINC01167	long intergenic non-protein coding RNA 1167		10	10q26.3				103695432	ENSG00000224758	NR_125763
LINC01168	long intergenic non-protein coding RNA 1168		10	10q26.3				399829	ENSG00000240707	NR_046231
LINC01169	long intergenic non-protein coding RNA 1169		15	15q22.31				102723165	ENSG00000259471	NR_110372
LINC01170	long intergenic non-protein coding RNA 1170		5	5q23.2		MGI:5439411		103724389	ENSG00000253807	NR_125774
LINC01173	long intergenic non-protein coding RNA 1173		2	2q37.1-q37.2				106144537		NR_132376
LINC01176	long intergenic non-protein coding RNA 1176		7	7p14.3				100506516		NR_108081
LINC01177	long intergenic non-protein coding RNA 1177		16	16p13.2				104355218	ENSG00000261397	NR_126397
LINC01179	long intergenic non-protein coding RNA 1179		4	4q32.3				101928151	ENSG00000249500	NR_121676
LINC01180	long intergenic non-protein coding RNA 1180		17	17q21.31				101927017	ENSG00000266979	NR_110661
LINC01182	long intergenic non-protein coding RNA 1182		4	4p15.33				101929071	ENSG00000250634	NR_121681
LINC01184	long intergenic non-protein coding RNA 1184		5	5q23.3				644873	ENSG00000245937	NR_015360		24036268
LINC01185	long intergenic non-protein coding RNA 1185		2	2p16.1				400957	ENSG00000228414	NR_033980
LINC01186	long intergenic non-protein coding RNA 1186		X	Xp11.3				101927574	ENSG00000236751	NR_110388		28119085
LINC01187	long intergenic non-protein coding RNA 1187		5	5q35.1				100507267	ENSG00000249601	NR_108022
LINC01189	long intergenic non-protein coding RNA 1189		9	9q13				643648	ENSG00000232827	NR_046203
LINC01191	long intergenic non-protein coding RNA 1191		2	2q14.1				440900	ENSG00000234199	NR_034128		24440876
LINC01192	long intergenic non-protein coding RNA 1192	CT64	3	3q26.1				647107	ENSG00000241369	NR_033945		15905330
LINC01193	long intergenic non-protein coding RNA 1193	CT60	15	15q11.2				348120	ENSG00000258710	NR_040094		15905330
LINC01194	long intergenic non-protein coding RNA 1194	CT49	5	5p15.2				404663	ENSG00000248131	NR_033383		14871852
LINC01195	long intergenic non-protein coding RNA 1195		16	16p13.2				104266959	ENSG00000261075	NR_126349
LINC01197	long intergenic non-protein coding RNA 1197		15	15q26.2				400456	ENSG00000248441	NR_034095
LINC01198	long intergenic non-protein coding RNA 1198		13	13q14.13				101929344	ENSG00000231817	NR_120426		27764782
LINC01201	long intergenic non-protein coding RNA 1201		X	Xq26.1				104266960	ENSG00000228659	NR_126350
LINC01202	long intergenic non-protein coding RNA 1202		5	5q34				104326188	ENSG00000280776	NR_126372		24463510
LINC01203	long intergenic non-protein coding RNA 1203		X	Xp22.2				100133123	ENSG00000226985	NR_045260
LINC01204	long intergenic non-protein coding RNA 1204		X	Xp11.3				101927528	ENSG00000229563	NR_104644
LINC01205	long intergenic non-protein coding RNA 1205		3	3q13.13				401082	ENSG00000228980	NR_109841
LINC01206	long intergenic non-protein coding RNA 1206		3	3q26.33				100996490	ENSG00000242512	NR_104146
LINC01208	long intergenic non-protein coding RNA 1208		3	3q26.32				100505547	ENSG00000223715	NR_109968
LINC01209	long intergenic non-protein coding RNA 1209		3	3q26.32				101928684	ENSG00000228308	NR_110819
LINC01210	long intergenic non-protein coding RNA 1210		3	3q22.3				100507274	ENSG00000239513	NR_109987
LINC01213	long intergenic non-protein coding RNA 1213		3	3q25.1				101927992	ENSG00000244541	NR_110167
LINC01214	long intergenic non-protein coding RNA 1214		3	3q25.1				101928022	ENSG00000243550	NR_110186
LINC01215	long intergenic non-protein coding RNA 1215		3	3q13.12				101929623	ENSG00000271856	NR_110028
LINC01216	long intergenic non-protein coding RNA 1216	EMCN-IT3	4	4q24				100874275	ENSG00000250223	NR_046811
LINC01218	long intergenic non-protein coding RNA 1218	EMCN-IT1	4	4q24				107986233	ENSG00000251636	XR_001741516
LINC01219	long intergenic non-protein coding RNA 1219		11	11p15.5				104355220	ENSG00000232987	NR_126400
LINC01220	long intergenic non-protein coding RNA 1220		14	14q24.3				731223	ENSG00000259687	NR_038421
LINC01221	long intergenic non-protein coding RNA 1221		1	1q32.1				104266961	ENSG00000235492	NR_126351
LINC01222	long intergenic non-protein coding RNA 1222		1	1q32.1				102800316	ENSG00000233410	NR_110525
LINC01224	long intergenic non-protein coding RNA 1224		19	19p12				104472717	ENSG00000269416	NR_126448
LINC01226	long intergenic non-protein coding RNA 1226		1	1p35.2				284551	ENSG00000284543	NR_027085
LINC01227	long intergenic non-protein coding RNA 1227		16	16q23.2				101928276	ENSG00000260737	NR_104665
LINC01229	long intergenic non-protein coding RNA 1229		16	16q23.2				101928248	ENSG00000260876	NR_104661
LINC01230	long intergenic non-protein coding RNA 1230		9	9p24.3				102800446	ENSG00000281769	NR_110643		24504737
LINC01231	long intergenic non-protein coding RNA 1231		9	9p24.2				101929247	ENSG00000236511	NR_121585
LINC01232	long intergenic non-protein coding RNA 1232		13	13q32.3				102725509	ENSG00000280734	NR_110731		24522499
LINC01233	long intergenic non-protein coding RNA 1233		19	19p12				100128139	ENSG00000269364	NR_110663		24522499
LINC01234	long intergenic non-protein coding RNA 1234		12	12q24.13				100506465	ENSG00000249550	NR_110026		24522499
LINC01234	long intergenic non-protein coding RNA 1234		12	12q24.13				100506465	ENSG00000249550	NR_110026		28484081
LINC01234	long intergenic non-protein coding RNA 1234		12	12q24.13				100506465	ENSG00000249550	NR_110026		28978132
LINC01235	long intergenic non-protein coding RNA 1235		9	9p23				401492	ENSG00000270547	NR_033863
LINC01237	long intergenic non-protein coding RNA 1237		2	2q37.3				101927289	ENSG00000233806	NR_110220
LINC01238	long intergenic non-protein coding RNA 1238		2	2q37.3				102723927	ENSG00000237940	NR_110592
LINC01239	long intergenic non-protein coding RNA 1239		9	9p21.3				441389	ENSG00000234840	NR_038977
LINC01241	long intergenic non-protein coding RNA 1241		9	9p21.2				101929582		NR_121604
LINC01242	long intergenic non-protein coding RNA 1242		9	9p21.1				401497	ENSG00000280683	NR_046204
LINC01243	long intergenic non-protein coding RNA 1243		9	9p21.1				101929620	ENSG00000260720	NR_135134
LINC01246	long intergenic non-protein coding RNA 1246		2	2p25.2				102800315		NR_110498
LINC01247	long intergenic non-protein coding RNA 1247		2	2p25.2				101929390	ENSG00000227007	NR_110251
LINC01248	long intergenic non-protein coding RNA 1248		2	2p25.2				102723818	ENSG00000224128	NR_110580
LINC01249	long intergenic non-protein coding RNA 1249		2	2p25.2				727982	ENSG00000231532	NR_034134
LINC01250	long intergenic non-protein coding RNA 1250		2	2p25.3				101927554	ENSG00000234423	NR_110228
LINC01251	long intergenic non-protein coding RNA 1251		9	9p13.3				101929688	ENSG00000233776	NR_109755
LINC01252	long intergenic non-protein coding RNA 1252		12	12p13.2				338817	ENSG00000247157	NR_033890		12477932
LINC01254	long intergenic non-protein coding RNA 1254		18	18p11.22				101927350	ENSG00000260913	NR_110775
LINC01255	long intergenic non-protein coding RNA 1255		18	18p11.21				101927433	ENSG00000267252	NR_110778
LINC01256	long intergenic non-protein coding RNA 1256		4	4q28.3				104355285	ENSG00000251398	NR_126401
LINC01257	long intergenic non-protein coding RNA 1257		12	12q24.33				116437	ENSG00000204603	NR_026670
LINC01258	long intergenic non-protein coding RNA 1258		4	4p14				101928776	ENSG00000249534	NR_110951
LINC01260	long intergenic non-protein coding RNA 1260		20	20q13.12				79015	ENSG00000283440	NR_034104
LINC01262	long intergenic non-protein coding RNA 1262		4	4q35.2				101928971	ENSG00000250739	NR_121679		24651478
LINC01264	long intergenic non-protein coding RNA 1264		10	10q11.21				104266963	ENSG00000229630	NR_126352		24672800
LINC01265	long intergenic non-protein coding RNA 1265		5	5p13.1				101926904		NR_104631
LINC01266	long intergenic non-protein coding RNA 1266		3	3p26.3				101927215	ENSG00000224957	NR_110118
LINC01267	long intergenic non-protein coding RNA 1267		3	3p25.1				101927565	ENSG00000251576	NR_110135
LINC01268	long intergenic non-protein coding RNA 1268		6	6q21				285758	ENSG00000227502	NR_038863		24821221
LINC01268	long intergenic non-protein coding RNA 1268		6	6q21				285758	ENSG00000227502	NR_038863		28959170
LINC01269	long intergenic non-protein coding RNA 1269		14	14q24.2				103695436	ENSG00000258689	NR_125769
LINC01270	long intergenic non-protein coding RNA 1270		20	20q13.13				284751	ENSG00000203999	NR_034124
LINC01271	long intergenic non-protein coding RNA 1271		20	20q13.13				101927586	ENSG00000233077	NR_109950
LINC01273	long intergenic non-protein coding RNA 1273		20	20q13.13				101927541	ENSG00000231742	NR_109943
LINC01276	long intergenic non-protein coding RNA 1276		6	6p21.1				103106903	ENSG00000226917	NR_120347
LINC01277	long intergenic non-protein coding RNA 1277		6	6q24.2				100507489	ENSG00000229017	NR_038987
LINC01278	long intergenic non-protein coding RNA 1278		X	Xq11.1				92249	ENSG00000235437	NR_015353
LINC01279	long intergenic non-protein coding RNA 1279		3	3q13.2				100506621	ENSG00000272761	NR_109779
LINC01280	long intergenic non-protein coding RNA 1280		2	2q35				101928232	ENSG00000224391	NR_110392
LINC01281	long intergenic non-protein coding RNA 1281		X	Xp11.4				286442	ENSG00000235304	NR_038968
LINC01282	long intergenic non-protein coding RNA 1282		X	Xp11.4				101927449	ENSG00000236747	NR_110385
LINC01284	long intergenic non-protein coding RNA 1284		X	Xp11.22				101926971	ENSG00000230317	NR_110382
LINC01285	long intergenic non-protein coding RNA 1285		X	Xq24				101928287	ENSG00000203650	NR_110393
LINC01287	long intergenic non-protein coding RNA 1287		7	7q36.2				103724390	ENSG00000234722	NR_125776
LINC01288	long intergenic non-protein coding RNA 1288		8	8p12				103689844	ENSG00000254344	NR_125746
LINC01289	long intergenic non-protein coding RNA 1289		8	8q12.3				286184	ENSG00000253734	NR_038875
LINC01291	long intergenic non-protein coding RNA 1291		2	2p12				102724515	ENSG00000204792	NR_125792
LINC01293	long intergenic non-protein coding RNA 1293		2	2p12				101927861	ENSG00000230836	XR_940252
LINC01297	long intergenic non-protein coding RNA 1297		14	14q11.2				106146148	ENSG00000274827	NR_132385
LINC01298	long intergenic non-protein coding RNA 1298	C8orf69	8	8q22.1				619344	ENSG00000253351	NR_046232
LINC01299	long intergenic non-protein coding RNA 1299		8	8q13.1				286186	ENSG00000254081	NR_033893
LINC01300	long intergenic non-protein coding RNA 1300		8	8q24.3				731779	ENSG00000253595	NR_024441
LINC01301	long intergenic non-protein coding RNA 1301		8	8q12.1				100505532	ENSG00000251396	NR_103854
LINC01303	long intergenic non-protein coding RNA 1303		14	14q23.1				101927780	ENSG00000250548	NR_110416
LINC01304	long intergenic non-protein coding RNA 1304		2	2p25.3				100505964	ENSG00000237401	NR_037881
LINC01305	long intergenic non-protein coding RNA 1305		2	2q31.1				285084	ENSG00000231453	NR_038897
LINC01307	long intergenic non-protein coding RNA 1307		1	1p21.2				104355286	ENSG00000231671	NR_126402
LINC01309	long intergenic non-protein coding RNA 1309		13	13q33.1				104326190	ENSG00000234551	NR_126374
LINC01310	long intergenic non-protein coding RNA 1310		22	22q13.32				100128946	ENSG00000205632	NR_038944
LINC01311	long intergenic non-protein coding RNA 1311		22	22q11.21				100652736	ENSG00000260924	NR_103767
LINC01312	long intergenic non-protein coding RNA 1312		6	6q23.2				154089	ENSG00000223586	NR_027030		12477932
LINC01315	long intergenic non-protein coding RNA 1315		22	22q13.2				102723775	ENSG00000229891	NR_120595		28588717
LINC01317	long intergenic non-protein coding RNA 1317		2	2p22.3				104355287	ENSG00000203386	NR_126403		24833871
LINC01318	long intergenic non-protein coding RNA 1318		2	2p22.3				106144585	ENSG00000237790	NR_132381
LINC01320	long intergenic non-protein coding RNA 1320		2	2p22.3				104355288	ENSG00000228262	NR_126404
LINC01322	long intergenic non-protein coding RNA 1322		3	3q26.1				103695433	ENSG00000244128	NR_125764
LINC01324	long intergenic non-protein coding RNA 1324		3	3q26.1				104355289	ENSG00000241767	NR_126405
LINC01327	long intergenic non-protein coding RNA 1327		3	3q26.1				104310350	ENSG00000241669	NR_126353
LINC01331	long intergenic non-protein coding RNA 1331		5	5q13.3				104310351	ENSG00000248673	NR_126354
LINC01333	long intergenic non-protein coding RNA 1333		5	5q13.3				101929082	ENSG00000249343	NR_105010
LINC01335	long intergenic non-protein coding RNA 1335		5	5q13.3				102503429	ENSG00000248942	NR_105009
LINC01336	long intergenic non-protein coding RNA 1336		5	5q13.3				104326191	ENSG00000250889	NR_126375
LINC01337	long intergenic non-protein coding RNA 1337		5	5q14.1				103689917	ENSG00000251221	NR_125754
LINC01338	long intergenic non-protein coding RNA 1338		5	5q14.2				102546175	ENSG00000281327	NR_105016
LINC01339	long intergenic non-protein coding RNA 1339		5	5q14.3				101929495	ENSG00000248555	NR_120601
LINC01340	long intergenic non-protein coding RNA 1340		5	5q15				102546227	ENSG00000250331	NR_105028
LINC01341	long intergenic non-protein coding RNA 1341		1	1q44				149134	ENSG00000227953	NR_015422
LINC01342	long intergenic non-protein coding RNA 1342		1	1p36.33				254099	ENSG00000223823	NR_038869
LINC01343	long intergenic non-protein coding RNA 1343		1	1p34.3				339442	ENSG00000237290	NR_038928
LINC01344	long intergenic non-protein coding RNA 1344		1	1q25.3				400799	ENSG00000228918	NR_104175
LINC01345	long intergenic non-protein coding RNA 1345		1	1p36.32				105376672	ENSG00000226374	XR_946890
LINC01346	long intergenic non-protein coding RNA 1346		1	1p36.32				728716	ENSG00000233304	NR_040065
LINC01347	long intergenic non-protein coding RNA 1347		1	1q43				731275	ENSG00000214837	NR_029401
LINC01348	long intergenic non-protein coding RNA 1348		1	1q42.3				731656	ENSG00000280587	NR_027454
LINC01349	long intergenic non-protein coding RNA 1349		1	1p21.2				100128787	ENSG00000230402	NR_038914
LINC01350	long intergenic non-protein coding RNA 1350		1	1q25.3				101929093	ENSG00000228309	NR_110793
LINC01351	long intergenic non-protein coding RNA 1351		1	1q31.1				101929120	ENSG00000237457	NR_110716
LINC01352	long intergenic non-protein coding RNA 1352		1	1q41				101929730	ENSG00000238078	NR_110797
LINC01353	long intergenic non-protein coding RNA 1353		1	1q32.1				100506775	ENSG00000231507	NR_117097
LINC01354	long intergenic non-protein coding RNA 1354		1	1q42.2				100506795	ENSG00000231768	NR_038426
LINC01355	long intergenic non-protein coding RNA 1355		1	1p36.12				100996511	ENSG00000261326	NR_110616
LINC01356	long intergenic non-protein coding RNA 1356		1	1p13.2				100996702	ENSG00000215866	NR_103746
LINC01358	long intergenic non-protein coding RNA 1358		1	1p32.1				101926925	ENSG00000237352	NR_110626
LINC01359	long intergenic non-protein coding RNA 1359		1	1p31.3				101927084	ENSG00000226891	NR_119383
LINC01360	long intergenic non-protein coding RNA 1360		1	1p31.1				101927295	ENSG00000233973	NR_110676
LINC01361	long intergenic non-protein coding RNA 1361		1	1p31.1				101927498	ENSG00000236268	NR_110632
LINC01362	long intergenic non-protein coding RNA 1362		1	1p31.1				103283057	ENSG00000230817	XR_947535
LINC01363	long intergenic non-protein coding RNA 1363		1	1q24.1				101928484	ENSG00000231605	NR_110811
LINC01364	long intergenic non-protein coding RNA 1364		1	1p22.3				100505768	ENSG00000227290	NR_038324
LINC01365	long intergenic non-protein coding RNA 1365		4	4q26				101927007	ENSG00000250772	NR_110660
LINC01366	long intergenic non-protein coding RNA 1366		5	5q35.1				257358	ENSG00000235172	NR_026945
LINC01370	long intergenic non-protein coding RNA 1370		20	20q12				100505663	ENSG00000237767	NR_109936		23040067
LINC01372	long intergenic non-protein coding RNA 1372		7	7q11.21				101929736	ENSG00000235475	NR_108104
LINC01374	long intergenic non-protein coding RNA 1374		10	10q23.31				105378425	ENSG00000280560	XR_946197		24876753
LINC01375	long intergenic non-protein coding RNA 1375		10	10q23.31				101926924	ENSG00000226159	NR_110655
LINC01376	long intergenic non-protein coding RNA 1376		2	2p24.2-p24.1				400945	ENSG00000236204	NR_135287
LINC01377	long intergenic non-protein coding RNA 1377		5	5p15.33				102467074		NR_104617
LINC01378	long intergenic non-protein coding RNA 1378		4	4q26				103689918	ENSG00000236922	NR_125757
LINC01381	long intergenic non-protein coding RNA 1381		2	2p23.3				106144568	ENSG00000230452	NR_132378
LINC01384	long intergenic non-protein coding RNA 1384		20	20p11.21				101929685	ENSG00000237396	NR_109883
LINC01386	long intergenic non-protein coding RNA 1386		5	5q13.2				104355294	ENSG00000251324	NR_126410
LINC01387	long intergenic non-protein coding RNA 1387	C18orf64	18	18p11.31				100130480	ENSG00000265944	NR_120518
LINC01388	long intergenic non-protein coding RNA 1388		9	9p24.3				101929179	ENSG00000231808	XR_001746589
LINC01389	long intergenic non-protein coding RNA 1389		1	1p33				102724077	ENSG00000225762	NR_126355
LINC01391	long intergenic non-protein coding RNA 1391		3	3q22.3				103344930	ENSG00000244578	NR_121649
LINC01392	long intergenic non-protein coding RNA 1392		7	7q31.2				104355291	ENSG00000233607	NR_126407
LINC01393	long intergenic non-protein coding RNA 1393		7	7q31.2				102724386	ENSG00000225535	NR_120521
LINC01394	long intergenic non-protein coding RNA 1394		6	6p25.3				106144586	ENSG00000281809	XR_926374
LINC01395	long intergenic non-protein coding RNA 1395		11	11q24.3				101929557		NR_120582
LINC01396	long intergenic non-protein coding RNA 1396		4	4p16.2				103695434	ENSG00000273396	NR_125765
LINC01397	long intergenic non-protein coding RNA 1397		1	1p13.3				104355139	ENSG00000258673	NR_126382
LINC01398	long intergenic non-protein coding RNA 1398		1	1p33				101929651	ENSG00000224863	NR_121680
LINC01399	long intergenic non-protein coding RNA 1399		22	22q12.3				104310353	ENSG00000233080	NR_126356
LINC01402	long intergenic non-protein coding RNA 1402		X	Xq24				104797536	ENSG00000228139	NR_126557
LINC01405	long intergenic non-protein coding RNA 1405		12	12q24.11				100131138	ENSG00000185847	NR_036513
LINC01410	long intergenic non-protein coding RNA 1410		9	9q13				103352539	ENSG00000238113	NR_121647
LINC01411	long intergenic non-protein coding RNA 1411		5	5q35.2				101928176	ENSG00000249306	NR_125806		25422238
LINC01412	long intergenic non-protein coding RNA 1412		2	2q22.3				101928455	ENSG00000232606	NR_110570
LINC01413	long intergenic non-protein coding RNA 1413		15	15q21.3				101928611	ENSG00000260172	NR_120337
LINC01415	long intergenic non-protein coding RNA 1415		18	18q21.2				100132501	ENSG00000267325	XR_935491
LINC01416	long intergenic non-protein coding RNA 1416		18	18q21.2				101927273	ENSG00000260930	NR_110755
LINC01419	long intergenic non-protein coding RNA 1419		8	8q21.13				103352670	ENSG00000253898	NR_122034
LINC01422	long intergenic non-protein coding RNA 1422		22	22q12.1				101929539	ENSG00000223704	NR_110540
LINC01423	long intergenic non-protein coding RNA 1423		21	21q22.2				102724678	ENSG00000231231	NR_110545
LINC01424	long intergenic non-protein coding RNA 1424		21	21q22.3				101928689	ENSG00000236519	NR_109928
LINC01425	long intergenic non-protein coding RNA 1425		21	21q21.1				101927821	ENSG00000233997	NR_109958
LINC01426	long intergenic non-protein coding RNA 1426		21	21q22.12				100506385	ENSG00000234380	NR_038885
LINC01427	long intergenic non-protein coding RNA 1427		20	20p11.22				101929663	ENSG00000225321	NR_110615
LINC01428	long intergenic non-protein coding RNA 1428		20	20p12.3				101929265	ENSG00000228888	NR_110609
LINC01429	long intergenic non-protein coding RNA 1429		20	20q13.2				101927678	ENSG00000227964	NR_110016
LINC01430	long intergenic non-protein coding RNA 1430		20	20q13.12				101927242		NR_109893
LINC01431	long intergenic non-protein coding RNA 1431		20	20p11.21				100505683	ENSG00000232645	NR_109884
LINC01432	long intergenic non-protein coding RNA 1432		20	20p11.22				100270679	ENSG00000234435	NR_038394
LINC01433	long intergenic non-protein coding RNA 1433		20	20p13				728228	ENSG00000230176	NR_033917		25820656
LINC01435	long intergenic non-protein coding RNA 1435		10	10q25.1				103695365	ENSG00000229981	NR_125760		24932682
LINC01436	long intergenic non-protein coding RNA 1436		21	21q22.12				100996609	ENSG00000231106	NR_110419		24932682
LINC01440	long intergenic non-protein coding RNA 1440		20	20q13.2				102723578	ENSG00000235166	NR_110629
LINC01441	long intergenic non-protein coding RNA 1441		20	20q13.2				101927796	ENSG00000224008	NR_110064
LINC01442	long intergenic non-protein coding RNA 1442		13	13q21.2				103456507	ENSG00000227510	XR_001749887
LINC01443	long intergenic non-protein coding RNA 1443		18	18p11.21				400644	ENSG00000266554	NR_104164
LINC01444	long intergenic non-protein coding RNA 1444		18	18p11.21				101927642	ENSG00000264301	NR_110783
LINC01445	long intergenic non-protein coding RNA 1445		7	7p11.2				102723605	ENSG00000231427	NR_120515
LINC01446	long intergenic non-protein coding RNA 1446		7	7p12.1				401337	ENSG00000205628	NR_038371
LINC01447	long intergenic non-protein coding RNA 1447		7	7p12.3				101929086	ENSG00000236078	NR_108090
LINC01448	long intergenic non-protein coding RNA 1448		7	7p14.1				101928795	ENSG00000238284	NR_110833
LINC01449	long intergenic non-protein coding RNA 1449		7	7p14.1				101928773	ENSG00000224017	NR_110832
LINC01450	long intergenic non-protein coding RNA 1450		7	7p14.1				101928744	ENSG00000232458	NR_110831
LINC01451	long intergenic non-protein coding RNA 1451	HCCAT4	9	9q34.3				401561		NR_135288
LINC01455	long intergenic non-protein coding RNA 1455	MDONA	5	5q14.1				105616916	ENSG00000250888	NR_131226
LINC01456	long intergenic non-protein coding RNA 1456		X	Xp22.13				105373144	ENSG00000225882	NR_133641
LINC01460	long intergenic non-protein coding RNA 1460		2	2p23.2				100129995	ENSG00000205334	NR_135200
LINC01461	long intergenic non-protein coding RNA 1461		1	1p22.3				103695366		NR_125761
LINC01465	long intergenic non-protein coding RNA 1465	C12orf61	12	12q14.1				283416	ENSG00000221949	NR_121682
LINC01467	long intergenic non-protein coding RNA 1467		14	14q31.1				101928559	ENSG00000258977	NR_110074
LINC01468	long intergenic non-protein coding RNA 1468		10	10q21.1				101928687	ENSG00000231131	NR_120641		25045670
LINC01470	long intergenic non-protein coding RNA 1470		5	5q33.1				101927134	ENSG00000249484	NR_109877
LINC01471	long intergenic non-protein coding RNA 1471		3	3q21.3				101927149	ENSG00000239921	NR_125397
LINC01473	long intergenic non-protein coding RNA 1473		2	2q32.1				101927217	ENSG00000237877	NR_110218
LINC01474	long intergenic non-protein coding RNA 1474		9	9q21.13				101927258	ENSG00000236849	NR_121120
LINC01475	long intergenic non-protein coding RNA 1475		10	10q24.2				101927324	ENSG00000257582	NR_120618
LINC01476	long intergenic non-protein coding RNA 1476		17	17q22-q23.1				101927728	ENSG00000265313	NR_110813
LINC01477	long intergenic non-protein coding RNA 1477		18	18q12.3				101927900	ENSG00000261715	NR_110791
LINC01478	long intergenic non-protein coding RNA 1478		18	18q12.3				101927921	ENSG00000267337	NR_110792
LINC01479	long intergenic non-protein coding RNA 1479		12	12q15				101927922	ENSG00000255772	NR_120456
LINC01480	long intergenic non-protein coding RNA 1480		19	19q13.2				101927931	ENSG00000270164	NR_110724
LINC01481	long intergenic non-protein coding RNA 1481		12	12q15				101928062	ENSG00000257613	NR_120459
LINC01482	long intergenic non-protein coding RNA 1482		17	17q24.2				101928104	ENSG00000267659	NR_110825
LINC01483	long intergenic non-protein coding RNA 1483		17	17q24.3				101928122	ENSG00000227517	NR_109971
LINC01484	long intergenic non-protein coding RNA 1484		5	5q35.2				101928136	ENSG00000253686	NR_108027
LINC01485	long intergenic non-protein coding RNA 1485		5	5q35.2				101928154	ENSG00000254211	NR_108028
LINC01486	long intergenic non-protein coding RNA 1486		12	12q24.11				101928138	ENSG00000256560	NR_120462
LINC01487	long intergenic non-protein coding RNA 1487		3	3q25.2				101928190	ENSG00000241336	NR_125399
LINC01488	long intergenic non-protein coding RNA 1488		11	11q13.3				101928292		NR_120542
LINC01489	long intergenic non-protein coding RNA 1489		12	12p12.3				101928340	ENSG00000255727	NR_120466
LINC01490	long intergenic non-protein coding RNA 1490		12	12q21.31				101928420	ENSG00000257741	NR_120468
LINC01491	long intergenic non-protein coding RNA 1491		15	15q21.1				101928442	ENSG00000259572	NR_120336
LINC01492	long intergenic non-protein coding RNA 1492		9	9q31.1				101928496	ENSG00000225564	NR_121578
LINC01493	long intergenic non-protein coding RNA 1493		11	11p12				101928536	ENSG00000254562	NR_120553
LINC01494	long intergenic non-protein coding RNA 1494		2	2q35				101928537	ENSG00000228135	NR_110238
LINC01495	long intergenic non-protein coding RNA 1495		11	11p14.3				102723378	ENSG00000255323	NR_120583
LINC01496	long intergenic non-protein coding RNA 1496		X	Xp11.22				102723426	ENSG00000234766	NR_110654
LINC01497	long intergenic non-protein coding RNA 1497		17	17q24.3				102723487	ENSG00000237560	NR_110874
LINC01498	long intergenic non-protein coding RNA 1498		12	12q23.3				102723562	ENSG00000247213	NR_120483
LINC01499	long intergenic non-protein coding RNA 1499		11	11p12				102723644	ENSG00000255171	NR_120584
LINC01500	long intergenic non-protein coding RNA 1500		14	14q23.1				102723742	ENSG00000258583	NR_110547
LINC01501	long intergenic non-protein coding RNA 1501		9	9q22.2				340515	ENSG00000229613	NR_034157		12477932
LINC01502	long intergenic non-protein coding RNA 1502		9	9q34.3				100130954	ENSG00000237339	NR_034016
LINC01503	long intergenic non-protein coding RNA 1503		9	9q34.11				100506119	ENSG00000233901	NR_120685		25045670
LINC01504	long intergenic non-protein coding RNA 1504		9	9q21.13				100507540	ENSG00000225434	NR_110952
LINC01505	long intergenic non-protein coding RNA 1505		9	9q31.2				100996590	ENSG00000234229	NR_104145		28128360
LINC01506	long intergenic non-protein coding RNA 1506		9	9q21.11				101927015	ENSG00000234506	NR_109769
LINC01507	long intergenic non-protein coding RNA 1507		9	9q21.31				101927477	ENSG00000230945	NR_121212		26328256
LINC01508	long intergenic non-protein coding RNA 1508		9	9q22.2				101927873	ENSG00000231107	NR_109795
LINC01509	long intergenic non-protein coding RNA 1509		9	9q31.2				101928720	ENSG00000226825	NR_121581
LINC01510	long intergenic non-protein coding RNA 1510		7	7q31.2				100996266	ENSG00000231210	NR_120506
LINC01511	long intergenic non-protein coding RNA 1511		5	5p15.33				100506791	ENSG00000250584	NR_125810		25085781
LINC01512	long intergenic non-protein coding RNA 1512		6	6p21.1				100132354		NR_024478		25089627
LINC01512	long intergenic non-protein coding RNA 1512		6	6p21.1				100132354		NR_024478		23040067
LINC01514	long intergenic non-protein coding RNA 1514		10	10q24.31				101927396	ENSG00000237579	NR_120620
LINC01515	long intergenic non-protein coding RNA 1515		10	10q21.3				101928913	ENSG00000228065	NR_120647
LINC01516	long intergenic non-protein coding RNA 1516		10	10p12.1				101929025	ENSG00000231422	NR_120649
LINC01517	long intergenic non-protein coding RNA 1517		10	10p12.1				101929218	ENSG00000232624	NR_120652
LINC01518	long intergenic non-protein coding RNA 1518		10	10q11.21				101929397	ENSG00000233515	NR_120659		28942040
LINC01519	long intergenic non-protein coding RNA 1519		10	10q23.1				101929624	ENSG00000237267	NR_120667
LINC01520	long intergenic non-protein coding RNA 1520		10	10q23.1				101929684	ENSG00000230962	NR_120671
LINC01521	long intergenic non-protein coding RNA 1521		22	22q12.2				54944	ENSG00000213888	NR_120386
LINC01522	long intergenic non-protein coding RNA 1522		20	20q13.13				101927457	ENSG00000237423	NR_110027
LINC01523	long intergenic non-protein coding RNA 1523		20	20q13.13				101060004	ENSG00000229522	NR_109942
LINC01524	long intergenic non-protein coding RNA 1524		20	20q13.2				101927700	ENSG00000234948	NR_110038
LINC01525	long intergenic non-protein coding RNA 1525		1	1p12				104355292	ENSG00000235202	NR_126408		25045670
LINC01526	long intergenic non-protein coding RNA 1526		6	6q14.1				101928770	ENSG00000224995	NR_126363		25045670
LINC01527	long intergenic non-protein coding RNA 1527		1	1q21.3				101927988	ENSG00000224308	XR_241125		25045670
LINC01527	long intergenic non-protein coding RNA 1527		1	1q21.3				101927988	ENSG00000224308	XR_241125		27596299
LINC01529	long intergenic non-protein coding RNA 1529		19	19q13.12				644050	ENSG00000225872	NR_104176
LINC01530	long intergenic non-protein coding RNA 1530		19	19q13.41				729975		NR_034159
LINC01531	long intergenic non-protein coding RNA 1531		19	19q13.12				100128682	ENSG00000205786	NR_040046
LINC01532	long intergenic non-protein coding RNA 1532		19	19q12				100505835	ENSG00000267014	NR_040036
LINC01533	long intergenic non-protein coding RNA 1533		19	19q13.11				100996665	ENSG00000267779	NR_110673
LINC01534	long intergenic non-protein coding RNA 1534		19	19q13.12				101927621	ENSG00000225975	NR_110708
LINC01535	long intergenic non-protein coding RNA 1535		19	19q13.12				101927667	ENSG00000226686	NR_110720
LINC01537	long intergenic non-protein coding RNA 1537		11	11q13.4				101928555	ENSG00000227467	NR_126364		25243407
LINC01538	long intergenic non-protein coding RNA 1538		18	18q22.1				400654	ENSG00000266952	NR_033983
LINC01539	long intergenic non-protein coding RNA 1539		18	18q21.2				100505474	ENSG00000267712	NR_040025
LINC01541	long intergenic non-protein coding RNA 1541		18	18q22.3				100505776	ENSG00000260676	NR_038325
LINC01543	long intergenic non-protein coding RNA 1543		18	18q11.2				100506787	ENSG00000263862	NR_110762
LINC01544	long intergenic non-protein coding RNA 1544		18	18q21.33				100996669	ENSG00000260440	NR_103449
LINC01545	long intergenic non-protein coding RNA 1545	CXorf31	X	Xp11.3				724087	ENSG00000204904	NR_046101
LINC01546	long intergenic non-protein coding RNA 1546	CXorf28	X	Xp22.33				100129464	ENSG00000228459	NR_038428
LINC01547	long intergenic non-protein coding RNA 1547	C21orf69	21	21q22.3				84536	ENSG00000183250	NR_027128		11707072
LINC01547	long intergenic non-protein coding RNA 1547	C21orf67	21	21q22.3				84536	ENSG00000183250	NR_027128		11707072
LINC01548	long intergenic non-protein coding RNA 1548	C21orf54	21	21q22.11				728409	ENSG00000229086	NR_024102
LINC01549	long intergenic non-protein coding RNA 1549	C21orf37	21	21q21.1				100505929	ENSG00000232560	NR_037585
LINC01550	long intergenic non-protein coding RNA 1550	C14orf64	14	14q32.2				388011	ENSG00000246223	NR_015430
LINC01551	long intergenic non-protein coding RNA 1551	C14orf23	14	14q12				387978	ENSG00000186960	NR_026731
LINC01553	long intergenic non-protein coding RNA 1553	C10orf40	10	10q21.2				283025	ENSG00000235931	NR_024340		12477932
LINC01554	long intergenic non-protein coding RNA 1554	C5orf27	5	5q15				202299	ENSG00000236882	NR_026936		28028307
[truncated: 2,109 more rows]
