# Supplementary material for: Survival analysis and functional annotation of long non‐coding RNAs in lung adenocarcinoma
Source: J Cell Mol Med. 2019 Jun 18;23(8):5600–17. doi: 10.1111/jcmm.14458 (PMC6652661; doi:10.1111/jcmm.14458)
Supplement: Supplementary file 6 [file JCMM-23-5600-s006.xlsx]

## Sheet: Sheet1
lncRNA	Coexpressed Gene Symbol	circlncRNAnet PCC	GEPIA PCC	GEPIA Log2FC	GEPIA FC adjp			PCC: Pearson Correlation Coefficient
ADAMTS9-AS2	A2M	0.567875	0.59	-2.885	4.4e-183			padj: adjusted p-value
ADAMTS9-AS2	ABCA6	0.64816	0.55	-2.626	7.42e-187			Cexpression of lncRNAs and other genes
ADAMTS9-AS2	ABCA8	0.672549	0.63	-3.574	5.44e-249			Differential expression of the coexpressed genes between cancer and normal
ADAMTS9-AS2	ABCA9	0.566153	0.58	-2.52	1.52e-201			adjusted p-value of the differential expression of coexpressed genes
ADAMTS9-AS2	ABI3BP	0.601082	0.59	-3.012	1.75e-186
ADAMTS9-AS2	AC093110.3	0.499724	0.58	-2.991	8.68e-290
ADAMTS9-AS2	AC109642.1	0.581773	0.54	-1.613	1.28e-104
ADAMTS9-AS2	ACADL	0.460591	0.58	-2.794	1.55e-166
ADAMTS9-AS2	ADAMTS8	0.560336	0.6	-4.532	3.08e-287
ADAMTS9-AS2	ADAMTS9-AS1	0.68404	0.57	-2.276	5.92e-234
ADAMTS9-AS2	ADAMTSL3	0.520494	0.54	-2.242	2.49e-217
ADAMTS9-AS2	ADARB1	0.506499	0.57	-2.574	1.39e-235
ADAMTS9-AS2	ADH1B	0.587973	0.64	-5.057	1.83e-201
ADAMTS9-AS2	ADRA1A	0.572262	0.54	-2.265	1.53e-227
ADAMTS9-AS2	ADRB2	0.567178	0.59	-2.139	1.19e-189
ADAMTS9-AS2	AKAP2	0.411243	0.55	-2.072	8.36e-154
ADAMTS9-AS2	ANGPT1	0.619494	0.57	-2.415	1.49e-165
ADAMTS9-AS2	ANKRD44	0.659173	0.54	-1.225	6.84e-97
ADAMTS9-AS2	AOC3	0.559135	0.61	-3.566	7.88e-237
ADAMTS9-AS2	AQP4	0.498063	0.53	-1.757	1.85e-45
ADAMTS9-AS2	ARHGAP24	0.566222	0.54	-1.334	1.59e-120
ADAMTS9-AS2	ARHGAP31	0.630041	0.65	-1.556	1.8e-131
ADAMTS9-AS2	ARHGAP44	0.408426	0.53	-1.055	4.97e-59
ADAMTS9-AS2	ARHGAP6	0.592821	0.58	-2.951	3.91e-298
ADAMTS9-AS2	ARHGEF6	0.557533	0.56	-1.512	5.47e-139
ADAMTS9-AS2	ASPA	0.620665	0.6	-1.53	1.75e-204
ADAMTS9-AS2	BMPR2	0.53256	0.54	-1.063	3.36e-102
ADAMTS9-AS2	C10orf54	0.314308	0.53	-1.888	7.61e-168
ADAMTS9-AS2	C14orf132	0.502553	0.53	-2.457	1.21e-196
ADAMTS9-AS2	C1QTNF7	0.709013	0.65	-1.806	7.3e-117
ADAMTS9-AS2	CALCOCO1	0.393504	0.61	-1.751	3.29e-164
ADAMTS9-AS2	CASP12	0.587555	0.54	-1.38	9.92e-161
ADAMTS9-AS2	CASS4	0.603612	0.58	-1.876	3.05e-136
ADAMTS9-AS2	CAT	0.466384	0.6	-1.121	2.12e-63
ADAMTS9-AS2	CBX7	0.523451	0.62	-1.961	3.58e-156
ADAMTS9-AS2	CCDC85A	0.480667	0.57	-1.403	2.33e-135
ADAMTS9-AS2	CD302	0.593373	0.57	-1.477	1.89e-86
ADAMTS9-AS2	CDH5	0.407307	0.53	-2.84	1.57e-231
ADAMTS9-AS2	CDKL1	0.562813	0.56	-1.187	2.7e-68
ADAMTS9-AS2	CELF2	0.6097	0.55	-1.279	3.41e-89
ADAMTS9-AS2	CGNL1	0.49586	0.63	-1.242	8.96e-69
ADAMTS9-AS2	CHRDL1	0.580344	0.61	-3.821	3.75e-208
ADAMTS9-AS2	CLIC5	0.530509	0.58	-3.064	9.34e-149
ADAMTS9-AS2	CNTN6	0.531514	0.55	-1.577	2.35e-125
ADAMTS9-AS2	COL6A6	0.561813	0.56	-2.737	5.9e-191
ADAMTS9-AS2	COLEC12	0.573548	0.56	-1.592	1.5e-82
ADAMTS9-AS2	CPA3	0.518412	0.56	-1.711	2.5e-58
ADAMTS9-AS2	CPED1	0.63448	0.58	-1.649	7.93e-127
ADAMTS9-AS2	CREBRF	0.714535	0.61	-1.19	1.28e-125
ADAMTS9-AS2	CSRNP1	0.399496	0.53	-2.295	1.36e-156
ADAMTS9-AS2	CYBRD1	0.63926	0.7	-1.623	3.06e-88
ADAMTS9-AS2	CYYR1	0.526314	0.55	-1.671	2.85e-152
ADAMTS9-AS2	DLC1	0.656024	0.63	-2.247	1.37e-128
ADAMTS9-AS2	DOCK4	0.55028	0.53	-2.267	1.49e-218
ADAMTS9-AS2	DPYSL2	0.578188	0.6	-1.274	1.16e-93
ADAMTS9-AS2	EDNRB	0.565902	0.56	-3.453	1.06e-251
ADAMTS9-AS2	EFCC1	0.450064	0.55	-2.396	1.42e-181
ADAMTS9-AS2	EFEMP1	0.506972	0.55	-1.841	1.73e-104
ADAMTS9-AS2	EMCN	0.593745	0.56	-2.411	3.16e-180
ADAMTS9-AS2	EMP2	0.459615	0.57	-1.68	4.13e-104
ADAMTS9-AS2	EPAS1	0.390849	0.53	-3.045	5.65e-233
ADAMTS9-AS2	ERG	0.579162	0.56	-2.071	4.63e-190
ADAMTS9-AS2	ESAM	0.396362	0.53	-2.672	8.22e-193
ADAMTS9-AS2	FAM13C	0.558808	0.53	-1.568	9.93e-122
ADAMTS9-AS2	FAM150B	0.643641	0.6	-4.231	1.55e-273
ADAMTS9-AS2	FAM189A2	0.50921	0.55	-2.487	4.97e-143
ADAMTS9-AS2	FAT4	0.699533	0.58	-1.615	1.66e-164
ADAMTS9-AS2	FGD5	0.477644	0.54	-2.261	1.26e-220
ADAMTS9-AS2	FHL1	0.617326	0.62	-4.616	4.74e-265
ADAMTS9-AS2	FHL5	0.59305	0.57	-2.596	6.78e-248
ADAMTS9-AS2	FMO2	0.607622	0.62	-3.583	5.22e-207
ADAMTS9-AS2	FRMD4B	0.575222	0.67	-1.31	4.38e-125
ADAMTS9-AS2	FRY	0.554946	0.64	-1.856	2.54e-140
ADAMTS9-AS2	FXYD1	0.517701	0.62	-3.422	2.41e-200
ADAMTS9-AS2	GANC	0.602075	0.61	-1.066	2.86e-75
ADAMTS9-AS2	GDF10	0.541348	0.55	-3.303	6.39e-199
ADAMTS9-AS2	GIMAP6	0.456975	0.54	-1.767	6.13e-130
ADAMTS9-AS2	GRIA1	0.600872	0.59	-2.949	5.07e-235
ADAMTS9-AS2	GRIK4	0.467177	0.53	-1.082	5.79e-181
ADAMTS9-AS2	GSTM5	0.542169	0.56	-2.507	2.97e-198
ADAMTS9-AS2	GUCY1A2	0.638139	0.53	-1.45	2.09e-151
ADAMTS9-AS2	HEG1	0.429575	0.54	-1.737	4.41e-117
ADAMTS9-AS2	INMT	0.625417	0.58	-4.533	1.05e-239
ADAMTS9-AS2	INMT-FAM188B	0.60008	0.56	-1.857	3.19e-177
ADAMTS9-AS2	ITGA8	0.651273	0.61	-2.729	1.43e-202
ADAMTS9-AS2	JAM2	0.587722	0.58	-2.404	2.07e-204
ADAMTS9-AS2	JPH4	0.490883	0.53	-1.036	8.7e-127
ADAMTS9-AS2	KANK2	0.458538	0.6	-1.973	9.94e-175
ADAMTS9-AS2	KAT2B	0.60076	0.59	-1.232	9.27e-119
ADAMTS9-AS2	KIAA0040	0.410298	0.53	-1.564	4.42e-146
ADAMTS9-AS2	KLF9	0.467232	0.56	-2.479	8.57e-182
ADAMTS9-AS2	LANCL1-AS1	0.556959	0.58	-1.874	7.99e-99
ADAMTS9-AS2	LDB2	0.585469	0.57	-2.824	9.5e-237
ADAMTS9-AS2	LINC00472	0.626028	0.56	-2.154	6.45e-249
ADAMTS9-AS2	LINC00891	0.451169	0.54	-1.57	1.86e-101
ADAMTS9-AS2	LINC00968	0.652881	0.6	-2.175	3.2e-181
ADAMTS9-AS2	LINC01140	0.520947	0.57	-1.721	2.46e-139
ADAMTS9-AS2	LRP2BP	0.615284	0.54	-1.655	7.06e-167
ADAMTS9-AS2	LRRK2	0.612159	0.53	-2.332	3.77e-62
ADAMTS9-AS2	LRRN3	0.610875	0.54	-1.633	1.9e-129
ADAMTS9-AS2	MAMDC2	0.672245	0.64	-3.62	2.65e-218
ADAMTS9-AS2	MAP3K3	0.458444	0.53	-1.503	1.83e-158
ADAMTS9-AS2	METTL7A	0.48041	0.54	-1.831	1.56e-111
ADAMTS9-AS2	MFAP4	0.553565	0.63	-3.364	8.33e-171
ADAMTS9-AS2	MS4A2	0.591856	0.57	-1.411	1.38e-67
ADAMTS9-AS2	MSRB3	0.555374	0.54	-2.29	1.17e-184
ADAMTS9-AS2	MYCT1	0.512309	0.55	-2.1	8.89e-220
ADAMTS9-AS2	MYH10	0.43921	0.53	-1.988	4.38e-129
ADAMTS9-AS2	N4BP2L1	0.56523	0.56	-1.602	7.59e-151
ADAMTS9-AS2	NECAB1	0.571697	0.53	-1.502	7.95e-164
ADAMTS9-AS2	NFIX	0.465587	0.53	-1.103	1.28e-47
ADAMTS9-AS2	OLFML1	0.513562	0.54	-1.806	8.29e-125
ADAMTS9-AS2	PCDHGB7	0.49915	0.58	-1.451	9.07e-130
ADAMTS9-AS2	PDE5A	0.608503	0.56	-1.725	4.87e-169
ADAMTS9-AS2	PDZD2	0.489187	0.55	-1.851	3.63e-108
ADAMTS9-AS2	PEAK1	0.598182	0.6	-1.894	1.97e-184
ADAMTS9-AS2	PECAM1	0.496223	0.58	-2.341	2.97e-198
ADAMTS9-AS2	PHACTR1	0.59546	0.61	-1.678	1.57e-122
ADAMTS9-AS2	PLSCR4	0.537746	0.58	-1.702	5.33e-137
ADAMTS9-AS2	PRICKLE2	0.610897	0.58	-1.608	1.55e-167
ADAMTS9-AS2	PRKCE	0.586369	0.57	-2.205	2.94e-206
ADAMTS9-AS2	PTPN21	0.476482	0.56	-1.986	8.77e-173
ADAMTS9-AS2	PTPRB	0.526662	0.56	-2.785	5.19e-221
ADAMTS9-AS2	RAI2	0.497421	0.59	-2.525	2.76e-219
ADAMTS9-AS2	RASGRP4	0.489549	0.55	-2.333	2.05e-247
ADAMTS9-AS2	RBMS3	0.675886	0.58	-1.999	2.42e-181
ADAMTS9-AS2	RGCC	0.506328	0.57	-3.523	2.04e-256
ADAMTS9-AS2	RHOJ	0.521431	0.54	-2.107	4.98e-210
ADAMTS9-AS2	RP11-875O11.1	0.558192	0.58	-1.058	3.16e-128
ADAMTS9-AS2	S1PR1	0.512076	0.58	-3.127	6.85e-265
ADAMTS9-AS2	SASH1	0.469254	0.54	-2.211	1.19e-204
ADAMTS9-AS2	SCN4B	0.581835	0.58	-1.891	5.29e-121
ADAMTS9-AS2	SCN7A	0.679301	0.66	-3.214	1.23e-216
ADAMTS9-AS2	SDPR	0.558713	0.6	-2.87	8.7e-162
ADAMTS9-AS2	SEMA5A	0.562446	0.55	-1.437	1.15e-90
ADAMTS9-AS2	SEPP1	0.497893	0.63	-1.415	1.69e-65
ADAMTS9-AS2	SFTPA1	0.443064	0.55	-2.458	3.87e-16
ADAMTS9-AS2	SFTPC	0.427139	0.53	-4.967	1.19e-68
ADAMTS9-AS2	SGCG	0.556069	0.54	-1.752	4.21e-191
ADAMTS9-AS2	SHROOM4	0.630111	0.64	-2.112	1.19e-172
ADAMTS9-AS2	SIGLEC17P	0.469939	0.54	-1.5	3.35e-138
ADAMTS9-AS2	SLC39A8	0.518793	0.6	-1.557	2.03e-61
ADAMTS9-AS2	SLIT2	0.596452	0.62	-2.97	1.37e-212
ADAMTS9-AS2	SLIT3	0.552926	0.56	-2.923	1.14e-185
ADAMTS9-AS2	SNRK	0.574068	0.53	-1.475	3.48e-162
ADAMTS9-AS2	SORBS1	0.629904	0.62	-2.476	1.23e-188
ADAMTS9-AS2	SPARCL1	0.577675	0.6	-3.065	2.56e-195
ADAMTS9-AS2	SPTBN1	0.388675	0.55	-2.06	4.53e-205
ADAMTS9-AS2	ST6GALNAC6	0.420994	0.58	-1.573	2.17e-160
ADAMTS9-AS2	ST8SIA6	0.453632	0.55	-1.097	6.08e-91
ADAMTS9-AS2	STARD13	0.512271	0.55	-2.083	1.92e-248
ADAMTS9-AS2	STX11	0.413964	0.58	-2.321	6.09e-214
ADAMTS9-AS2	STX12	0.515236	0.56	-1.176	2.23e-138
ADAMTS9-AS2	SVEP1	0.55839	0.55	-3.074	9.57e-223
ADAMTS9-AS2	SYNE1	0.627058	0.54	-1.739	1.13e-125
ADAMTS9-AS2	SYNPO	0.422221	0.58	-1.716	2.9e-126
ADAMTS9-AS2	TACC1	0.535196	0.6	-2.184	2.29e-175
ADAMTS9-AS2	TAL1	0.559861	0.53	-3.221	3.85e-308
ADAMTS9-AS2	TBX4	0.569552	0.59	-2.992	5.11e-221
ADAMTS9-AS2	TBX5-AS1	0.584006	0.57	-2.262	2.18e-210
ADAMTS9-AS2	TCF21	0.597316	0.58	-4.213	3.65e-301
ADAMTS9-AS2	TEK	0.552861	0.56	-3.085	1.83e-271
ADAMTS9-AS2	TGFBR2	0.57876	0.61	-1.447	6.78e-105
ADAMTS9-AS2	TIMP3	0.338135	0.53	-2.697	7.8e-152
ADAMTS9-AS2	TNS1	0.573494	0.63	-2.286	1.64e-157
ADAMTS9-AS2	VAMP2	0.319602	0.54	-1.276	3.37e-127
ADAMTS9-AS2	VEPH1	0.511369	0.59	-1.588	2.53e-40
ADAMTS9-AS2	VSTM4	0.532668	0.54	-1.662	3.25e-130
ADAMTS9-AS2	WWC2	0.542511	0.62	-1.488	2.63e-126
ADAMTS9-AS2	ZNF106	0.495296	0.55	-1.213	7.75e-103
ADAMTS9-AS2	ZNF540	0.627329	0.57	-1.067	3.95e-107
C8orf34-AS1	A2M	0.531391	0.36	-2.885	4.4e-183
C8orf34-AS1	ABC7-42404400C24.1	0.547312	0.36	-2.362	8.44e-112
C8orf34-AS1	ABCA3	0.625344	0.47	-2.157	6.59e-38
C8orf34-AS1	ABCA8	0.614461	0.33	-3.574	5.44e-249
C8orf34-AS1	AC079630.4	0.683766	0.39	-1.727	2.02e-30
C8orf34-AS1	AC090616.2	0.562534	0.35	-1.264	1.01e-35
C8orf34-AS1	ACADL	0.623844	0.36	-2.794	1.55e-166
C8orf34-AS1	ACE	0.389972	0.33	-1.235	6.49e-57
C8orf34-AS1	ACOXL	0.540578	0.41	-1.236	1.18e-33
C8orf34-AS1	ADHFE1	0.415672	0.37	-2.341	3.28e-133
C8orf34-AS1	AF131215.2	0.449684	0.34	-1.359	5.17e-166
C8orf34-AS1	AKAP13	0.472365	0.41	-1.42	6.61e-109
C8orf34-AS1	ALPL	0.601602	0.33	-1.737	1.91e-24
C8orf34-AS1	AQP4	0.744124	0.46	-1.757	1.85e-45
C8orf34-AS1	ARHGAP31	0.492391	0.35	-1.556	1.8e-131
C8orf34-AS1	ARHGAP44	0.581149	0.45	-1.055	4.97e-59
C8orf34-AS1	ASPA	0.541627	0.33	-1.53	1.75e-204
C8orf34-AS1	C1orf162	0.395281	0.36	-1.63	4.53e-106
C8orf34-AS1	CACNA2D2	0.623464	0.41	-2.46	3.24e-63
C8orf34-AS1	CALCOCO1	0.441166	0.4	-1.751	3.29e-164
C8orf34-AS1	CAT	0.530569	0.4	-1.121	2.12e-63
C8orf34-AS1	CBX7	0.515455	0.37	-1.961	3.58e-156
C8orf34-AS1	CCDC141	0.502443	0.33	-1.148	3.97e-75
C8orf34-AS1	CCDC69	0.509314	0.4	-1.83	3.51e-148
C8orf34-AS1	CD300C	0.321414	0.33	-1.244	5.73e-82
C8orf34-AS1	CD300LF	0.41184	0.33	-1.499	2.24e-84
C8orf34-AS1	CD302	0.491617	0.37	-1.477	1.89e-86
C8orf34-AS1	CELF2	0.599483	0.38	-1.279	3.41e-89
C8orf34-AS1	CGNL1	0.502224	0.4	-1.242	8.96e-69
C8orf34-AS1	COLEC12	0.507697	0.41	-1.592	1.5e-82
C8orf34-AS1	CREBRF	0.493017	0.34	-1.19	1.28e-125
C8orf34-AS1	CRY2	0.48941	0.32	-1.196	2.78e-88
C8orf34-AS1	CYP27A1	0.38519	0.33	-1.322	2.25e-71
C8orf34-AS1	CYP4B1	0.667513	0.41	-2.99	9.48e-74
C8orf34-AS1	DAPK1	0.449573	0.33	-1.042	3.65e-49
C8orf34-AS1	DLC1	0.59064	0.35	-2.247	1.37e-128
C8orf34-AS1	DPEP2	0.478727	0.36	-2.04	1.7e-146
C8orf34-AS1	DPYSL2	0.567994	0.4	-1.274	1.16e-93
C8orf34-AS1	DUOX1	0.601491	0.5	-3.574	1.37e-164
C8orf34-AS1	DUOXA1	0.586103	0.44	-2.907	4.15e-120
C8orf34-AS1	EMP2	0.535069	0.35	-1.68	4.13e-104
C8orf34-AS1	ETV1	0.495113	0.36	-1.156	5.04e-42
C8orf34-AS1	FGR	0.364689	0.33	-3.312	2.63e-240
C8orf34-AS1	FRMD4B	0.418736	0.35	-1.31	4.38e-125
C8orf34-AS1	FRY	0.467109	0.34	-1.856	2.54e-140
C8orf34-AS1	GANC	0.584695	0.46	-1.066	2.86e-75
C8orf34-AS1	GATA6	0.493623	0.35	-1.99	1.1e-142
C8orf34-AS1	IGIP	0.397448	0.32	-1.08	8.83e-100
C8orf34-AS1	KAT2B	0.484392	0.35	-1.232	9.27e-119
C8orf34-AS1	KIF1C	0.342174	0.32	-1.392	9.78e-109
C8orf34-AS1	KLF13	0.400665	0.35	-1.618	4.63e-150
C8orf34-AS1	LAMP3	0.645024	0.48	-2.019	1.19e-14
C8orf34-AS1	LGI3	0.615978	0.34	-3.024	5.09e-72
C8orf34-AS1	LIMD1	0.48708	0.35	-1.104	5.59e-74
C8orf34-AS1	LINC00694	0.473285	0.34	-1.715	6.13e-163
C8orf34-AS1	LINC00891	0.456467	0.36	-1.57	1.86e-101
C8orf34-AS1	LINC01272	0.321279	0.34	-1.826	3.89e-118
C8orf34-AS1	LPL	0.467642	0.32	-2.808	6.78e-121
C8orf34-AS1	LRP2BP	0.496314	0.37	-1.655	7.06e-167
C8orf34-AS1	LRRK2	0.70608	0.52	-2.332	3.77e-62
C8orf34-AS1	MACROD2	0.607244	0.34	-1.184	3.91e-24
C8orf34-AS1	MAPK10	0.555213	0.33	-1.389	1.1e-59
C8orf34-AS1	MARCO	0.381819	0.37	-2.243	2.19e-73
C8orf34-AS1	MBL1P	0.493642	0.39	-1.328	6.48e-61
C8orf34-AS1	METTL7A	0.511155	0.36	-1.831	1.56e-111
C8orf34-AS1	MFSD2A	0.533808	0.42	-1.714	3.79e-20
C8orf34-AS1	MS4A2	0.546554	0.34	-1.411	1.38e-67
C8orf34-AS1	MS4A7	0.409252	0.34	-1.999	4.59e-125
C8orf34-AS1	MTMR10	0.50783	0.39	-1.189	1.5e-148
C8orf34-AS1	NATD1	0.431046	0.36	-1.029	7.41e-84
C8orf34-AS1	NECAB1	0.523618	0.34	-1.502	7.95e-164
C8orf34-AS1	NFIX	0.577693	0.36	-1.103	1.28e-47
C8orf34-AS1	NICN1	0.383904	0.36	-1.072	6.86e-93
C8orf34-AS1	NLRC4	0.371526	0.35	-1.182	1e-80
C8orf34-AS1	OSCAR	0.329393	0.32	-1.968	3.57e-124
C8orf34-AS1	OVCH2	0.53418	0.34	-1.438	3.75e-162
C8orf34-AS1	PDZD2	0.556064	0.35	-1.851	3.63e-108
C8orf34-AS1	PEBP4	0.716039	0.35	-3.062	8.2e-72
C8orf34-AS1	PHACTR1	0.581338	0.4	-1.678	1.57e-122
C8orf34-AS1	PID1	0.496805	0.38	-1.719	7.63e-105
C8orf34-AS1	PIK3R5	0.345002	0.33	-2.479	6.06e-196
C8orf34-AS1	PIP5K1B	0.530029	0.38	-2.013	5.24e-99
C8orf34-AS1	PLA2G4F	0.526316	0.34	-2.627	1.35e-46
C8orf34-AS1	PLLP	0.516007	0.33	-1.731	2.2e-73
C8orf34-AS1	PREX2	0.536218	0.37	-1.83	1.31e-183
C8orf34-AS1	RASGRP4	0.456922	0.37	-2.333	2.05e-247
C8orf34-AS1	RILPL2	0.482387	0.39	-1.229	4.47e-157
C8orf34-AS1	RP11-1024P17.1	0.372182	0.33	-1.588	1.06e-236
C8orf34-AS1	RP11-164J13.1	0.496834	0.4	-2.073	1.48e-132
C8orf34-AS1	RP11-357D18.1	0.600779	0.37	-2.079	8.58e-121
C8orf34-AS1	RP11-541N10.3	0.526098	0.45	-1.087	1.4e-95
C8orf34-AS1	RP11-875O11.1	0.461571	0.32	-1.058	3.16e-128
C8orf34-AS1	RP3-342P20.2	0.496226	0.35	-1.405	1.3e-56
C8orf34-AS1	SEC14L6	0.549693	0.42	-1.462	4.06e-50
C8orf34-AS1	SEPP1	0.487471	0.36	-1.415	1.69e-65
C8orf34-AS1	SFTA1P	0.634298	0.34	-2.23	1.54e-64
C8orf34-AS1	SFTPA1	0.696521	0.47	-2.458	3.87e-16
C8orf34-AS1	SFTPA2	0.709971	0.48	-2.388	7.87e-14
C8orf34-AS1	SFTPB	0.640202	0.37	-1.319	2.96e-09
C8orf34-AS1	SFTPC	0.669837	0.33	-4.967	1.19e-68
C8orf34-AS1	SFTPD	0.694576	0.43	-1.915	8.53e-16
C8orf34-AS1	SHC3	0.487273	0.34	-1.037	4.72e-54
C8orf34-AS1	SIDT2	0.333644	0.37	-1.425	6.35e-148
C8orf34-AS1	SIGLEC1	0.333685	0.33	-1.445	6.42e-63
C8orf34-AS1	SLC39A8	0.539671	0.42	-1.557	2.03e-61
C8orf34-AS1	SLC46A2	0.598592	0.35	-1.426	1.93e-16
C8orf34-AS1	SORBS1	0.451552	0.32	-2.476	1.23e-188
C8orf34-AS1	SPN	0.450067	0.33	-1.032	9.46e-56
C8orf34-AS1	ST6GALNAC6	0.450555	0.35	-1.573	2.17e-160
C8orf34-AS1	STX12	0.407381	0.34	-1.176	2.23e-138
C8orf34-AS1	SYT15	0.513112	0.38	-1.99	1.51e-112
C8orf34-AS1	TACC1	0.435555	0.33	-2.184	2.29e-175
C8orf34-AS1	TBX4	0.562341	0.33	-2.992	5.11e-221
C8orf34-AS1	TCF21	0.573948	0.34	-4.213	3.65e-301
C8orf34-AS1	TGFBR2	0.443663	0.35	-1.447	6.78e-105
C8orf34-AS1	TNS1	0.533641	0.33	-2.286	1.64e-157
C8orf34-AS1	TOM1L2	0.412376	0.34	-1.237	5.93e-109
C8orf34-AS1	VAMP2	0.368324	0.33	-1.276	3.37e-127
C8orf34-AS1	VEPH1	0.580662	0.41	-1.588	2.53e-40
C8orf34-AS1	ZMYND15	0.409475	0.34	-1.276	2.18e-104
C8orf34-AS1	ZNF540	0.443988	0.34	-1.067	3.95e-107
CADM3-AS1	ABC7-42404400C24.1	0.58326	0.42	-2.362	8.44e-112
CADM3-AS1	ABCA6	0.617084	0.42	-2.626	7.42e-187
CADM3-AS1	ABCA8	0.718913	0.5	-3.574	5.44e-249
CADM3-AS1	ABCA9	0.665776	0.5	-2.52	1.52e-201
CADM3-AS1	ABI3BP	0.751468	0.57	-3.012	1.75e-186
CADM3-AS1	AC093110.3	0.601823	0.43	-2.991	8.68e-290
CADM3-AS1	ACACB	0.553092	0.46	-1.925	4.68e-163
CADM3-AS1	ACKR1	0.771659	0.57	-3.351	5.52e-153
CADM3-AS1	ADAMTS1	0.514403	0.43	-3.456	5.9e-201
CADM3-AS1	ADAMTS8	0.733953	0.43	-4.532	3.08e-287
CADM3-AS1	ADAMTS9-AS1	0.622631	0.49	-2.276	5.92e-234
CADM3-AS1	ADAMTSL3	0.594705	0.44	-2.242	2.49e-217
CADM3-AS1	ADARB1	0.556099	0.43	-2.574	1.39e-235
CADM3-AS1	ADCY4	0.618257	0.5	-3.69	2.8e-248
CADM3-AS1	ADH1B	0.739587	0.48	-5.057	1.83e-201
CADM3-AS1	AF131215.2	0.630732	0.43	-1.359	5.17e-166
CADM3-AS1	AFAP1L1	0.409609	0.43	-2.069	3.91e-193
CADM3-AS1	AGAP11	0.533468	0.47	-2.029	7.16e-196
CADM3-AS1	ANGPTL1	0.581397	0.44	-2.675	2.81e-239
CADM3-AS1	ANO2	0.630413	0.48	-2.464	1.33e-229
CADM3-AS1	AOC3	0.576967	0.44	-3.566	7.88e-237
CADM3-AS1	AP001189.4	0.647813	0.47	-2.274	7.16e-198
CADM3-AS1	ARAP3	0.417775	0.42	-2.275	2.16e-202
CADM3-AS1	ARHGAP6	0.629808	0.46	-2.951	3.91e-298
CADM3-AS1	ARHGEF15	0.607362	0.45	-2.612	1.88e-218
CADM3-AS1	ARHGEF6	0.609405	0.44	-1.512	5.47e-139
CADM3-AS1	ASPA	0.720971	0.47	-1.53	1.75e-204
CADM3-AS1	BCHE	0.547232	0.43	-2.054	4.59e-122
CADM3-AS1	BCL6B	0.439452	0.43	-1.948	1.36e-152
CADM3-AS1	C10orf54	0.45609	0.48	-1.888	7.61e-168
CADM3-AS1	C20orf194	0.619548	0.45	-1.381	2.28e-154
CADM3-AS1	CALCRL	0.580723	0.42	-2.435	2.19e-186
CADM3-AS1	CBX7	0.677274	0.45	-1.961	3.58e-156
CADM3-AS1	CCL14	0.767902	0.48	-2.195	1.73e-69
CADM3-AS1	CCM2L	0.580666	0.44	-2.28	1.75e-188
CADM3-AS1	CD34	0.5402	0.49	-1.571	1.19e-98
CADM3-AS1	CD93	0.530772	0.46	-2.214	4.78e-167
CADM3-AS1	CDH5	0.539056	0.46	-2.84	1.57e-231
CADM3-AS1	CDO1	0.603761	0.45	-2.58	3.15e-221
CADM3-AS1	CFP	0.562535	0.47	-2.076	2.1e-167
CADM3-AS1	CHRDL1	0.669708	0.51	-3.821	3.75e-208
CADM3-AS1	CLEC14A	0.575619	0.47	-2.404	5.98e-170
CADM3-AS1	CLEC1A	0.639707	0.49	-2.662	2.19e-235
CADM3-AS1	COL6A6	0.676408	0.47	-2.737	5.9e-191
CADM3-AS1	CORO2B	0.578092	0.46	-1.747	6.13e-177
CADM3-AS1	CTA-212A2.1	0.499263	0.42	-1.267	7.32e-180
CADM3-AS1	CTD-2562J17.6	0.418017	0.45	-1.567	1.66e-77
CADM3-AS1	CXorf36	0.568224	0.47	-1.652	4.43e-134
CADM3-AS1	CYYR1	0.621867	0.49	-1.671	2.85e-152
CADM3-AS1	DNASE1L3	0.678323	0.46	-1.958	8.92e-91
CADM3-AS1	DPEP2	0.632185	0.45	-2.04	1.7e-146
CADM3-AS1	ECSCR	0.496111	0.44	-2.332	1.27e-222
CADM3-AS1	EFCC1	0.563723	0.45	-2.396	1.42e-181
CADM3-AS1	EMCN	0.65704	0.42	-2.411	3.16e-180
CADM3-AS1	EML1	0.430397	0.45	-1.687	2.4e-130
CADM3-AS1	EPAS1	0.441933	0.42	-3.045	5.65e-233
CADM3-AS1	EPB41L2	0.46712	0.43	-2.452	4.97e-198
CADM3-AS1	ERG	0.595687	0.46	-2.071	4.63e-190
CADM3-AS1	FAM110D	0.585423	0.51	-1.916	1.17e-198
CADM3-AS1	FAM13C	0.610708	0.52	-1.568	9.93e-122
CADM3-AS1	FENDRR	0.626315	0.44	-4.412	3.36e-296
CADM3-AS1	FGD5	0.563912	0.47	-2.261	1.26e-220
CADM3-AS1	FHL1	0.666792	0.45	-4.616	4.74e-265
CADM3-AS1	FHL5	0.652085	0.42	-2.596	6.78e-248
CADM3-AS1	FLI1	0.63773	0.49	-1.806	3.92e-163
CADM3-AS1	FOXF1	0.572843	0.42	-3.178	1.5e-271
CADM3-AS1	FXYD1	0.612958	0.44	-3.422	2.41e-200
CADM3-AS1	GIMAP1	0.627972	0.44	-1.829	2.37e-188
CADM3-AS1	GIMAP6	0.548654	0.44	-1.767	6.13e-130
CADM3-AS1	GIMAP7	0.566563	0.46	-1.77	2.76e-123
CADM3-AS1	GIMAP8	0.641433	0.48	-2.453	4.43e-209
CADM3-AS1	GPR146	0.589452	0.45	-2.462	2.36e-191
CADM3-AS1	GRASP	0.613099	0.47	-4.169	2.08e-269
CADM3-AS1	GRIK4	0.605151	0.43	-1.082	5.79e-181
CADM3-AS1	GRK5	0.483697	0.42	-3.013	1.02e-241
CADM3-AS1	HEG1	0.493257	0.51	-1.737	4.41e-117
CADM3-AS1	HID1-AS1	0.567116	0.44	-1.234	1.55e-167
CADM3-AS1	HSPA12B	0.536175	0.44	-2.869	1.09e-260
CADM3-AS1	IL11RA	0.525992	0.47	-1.762	1.76e-148
CADM3-AS1	IL33	0.665832	0.43	-1.647	1.45e-72
CADM3-AS1	INMT	0.696205	0.44	-4.533	1.05e-239
CADM3-AS1	JAM2	0.640007	0.47	-2.404	2.07e-204
CADM3-AS1	JPH4	0.613534	0.45	-1.036	8.7e-127
CADM3-AS1	KANK3	0.543019	0.45	-3.702	2.65e-300
CADM3-AS1	KCNT2	0.48406	0.47	-1.254	1.14e-176
CADM3-AS1	LCN6	0.639922	0.53	-2.407	5.99e-176
CADM3-AS1	LDB2	0.663022	0.5	-2.824	9.5e-237
CADM3-AS1	LINC00987	0.64952	0.46	-1.225	2.99e-168
CADM3-AS1	LRRC70	0.516034	0.43	-1.026	4.81e-127
CADM3-AS1	LYVE1	0.494422	0.55	-3.644	5.69e-252
CADM3-AS1	MAMDC2	0.621508	0.42	-3.62	2.65e-218
CADM3-AS1	MAP3K3	0.531286	0.43	-1.503	1.83e-158
CADM3-AS1	METTL7A	0.612873	0.43	-1.831	1.56e-111
CADM3-AS1	MFAP4	0.624041	0.43	-3.364	8.33e-171
CADM3-AS1	MMRN1	0.637564	0.44	-2.433	1.23e-165
CADM3-AS1	MMRN2	0.547896	0.52	-1.924	1.18e-171
CADM3-AS1	MYCT1	0.591672	0.46	-2.1	8.89e-220
CADM3-AS1	NHSL2	0.47535	0.46	-1.291	2.62e-164
CADM3-AS1	NOTCH4	0.522956	0.44	-3.128	3.16e-248
CADM3-AS1	NOVA2	0.53113	0.47	-2.342	1.18e-273
CADM3-AS1	OLFML1	0.506134	0.45	-1.806	8.29e-125
CADM3-AS1	PALMD	0.605313	0.45	-1.919	1.21e-135
CADM3-AS1	PCAT19	0.525749	0.44	-2.989	1.56e-255
CADM3-AS1	PCDH17	0.500613	0.45	-1.552	2.05e-102
CADM3-AS1	PDE2A	0.528464	0.43	-2.19	5.13e-192
CADM3-AS1	PDE5A	0.555197	0.43	-1.725	4.87e-169
CADM3-AS1	PEAK1	0.569774	0.43	-1.894	1.97e-184
CADM3-AS1	PEAR1	0.589872	0.48	-3.234	6.82e-276
CADM3-AS1	PECAM1	0.560022	0.47	-2.341	2.97e-198
CADM3-AS1	PHACTR2	0.492873	0.42	-1.103	1.52e-85
CADM3-AS1	PKNOX2	0.643324	0.42	-2.553	6.93e-232
CADM3-AS1	PLSCR4	0.470019	0.45	-1.702	5.33e-137
CADM3-AS1	PPM1F	0.417537	0.43	-1.684	1.2e-172
CADM3-AS1	PPP1R16B	0.590717	0.42	-1.072	4.94e-67
CADM3-AS1	PREX2	0.652008	0.45	-1.83	1.31e-183
CADM3-AS1	PTPRB	0.579068	0.49	-2.785	5.19e-221
CADM3-AS1	PYGM	0.535583	0.46	-1.585	1.18e-178
CADM3-AS1	RAI2	0.582232	0.42	-2.525	2.76e-219
CADM3-AS1	RASGRP4	0.515372	0.45	-2.333	2.05e-247
CADM3-AS1	RASIP1	0.421134	0.42	-2.997	6.99e-242
CADM3-AS1	RASSF2	0.609467	0.44	-1.7	1.12e-144
CADM3-AS1	RHOJ	0.612148	0.48	-2.107	4.98e-210
CADM3-AS1	ROBO4	0.554959	0.46	-3.224	5.2e-245
CADM3-AS1	RP11-286H15.1	0.679856	0.42	-4.388	1.44e-250
CADM3-AS1	RP11-736K20.4	0.617683	0.42	-1.662	1.43e-200
CADM3-AS1	RP11-875O11.1	0.631157	0.44	-1.058	3.16e-128
CADM3-AS1	RP1-18D14.7	0.707654	0.44	-1.268	4.11e-184
CADM3-AS1	RP4-737E23.6	0.558869	0.45	-1.207	2.92e-158
CADM3-AS1	RSPO1	0.658587	0.45	-1.966	1.52e-209
CADM3-AS1	RXFP1	0.516592	0.44	-1.485	3.06e-166
CADM3-AS1	S1PR1	0.60382	0.43	-3.127	6.85e-265
CADM3-AS1	SASH1	0.460206	0.45	-2.211	1.19e-204
CADM3-AS1	SCN4B	0.686263	0.44	-1.891	5.29e-121
CADM3-AS1	SDPR	0.60766	0.42	-2.87	8.7e-162
CADM3-AS1	SELP	0.756641	0.58	-2.062	1.3e-160
CADM3-AS1	SERPING1	0.362962	0.48	-1.869	2.67e-139
CADM3-AS1	SERTM1	0.483409	0.46	-1.352	2.44e-106
CADM3-AS1	SH2D3C	0.564968	0.46	-2.795	3.55e-247
CADM3-AS1	SHANK3	0.54691	0.5	-3.183	8.48e-235
CADM3-AS1	SLIT2	0.568798	0.47	-2.97	1.37e-212
CADM3-AS1	SLIT3	0.687117	0.5	-2.923	1.14e-185
CADM3-AS1	SNRK	0.559465	0.47	-1.475	3.48e-162
CADM3-AS1	SORBS3	0.304157	0.43	-1.652	4.23e-147
CADM3-AS1	SOX7	0.555899	0.44	-2.553	1.78e-183
CADM3-AS1	SPARCL1	0.656546	0.48	-3.065	2.56e-195
CADM3-AS1	SPTBN1	0.429405	0.43	-2.06	4.53e-205
CADM3-AS1	STARD8	0.548067	0.45	-2.723	6.31e-279
CADM3-AS1	STARD9	0.636086	0.45	-2.747	2.82e-232
CADM3-AS1	SVEP1	0.562555	0.51	-3.074	9.57e-223
CADM3-AS1	SYNE3	0.63826	0.48	-1.67	2.64e-237
CADM3-AS1	SYNPO2	0.614624	0.44	-2.337	5.14e-190
CADM3-AS1	SYT15	0.649635	0.43	-1.99	1.51e-112
CADM3-AS1	TACC1	0.586562	0.44	-2.184	2.29e-175
CADM3-AS1	TAL1	0.695763	0.47	-3.221	3.85e-308
CADM3-AS1	TBX4	0.563453	0.43	-2.992	5.11e-221
CADM3-AS1	TEK	0.633134	0.48	-3.085	1.83e-271
CADM3-AS1	TGM1	0.415682	0.44	-1.646	1.6e-140
CADM3-AS1	THSD1	0.600256	0.42	-2.2	2.32e-233
CADM3-AS1	TIE1	0.5181	0.43	-2.371	1.16e-192
CADM3-AS1	TMOD1	0.377871	0.42	-2.128	7.36e-176
CADM3-AS1	TNS1	0.572297	0.43	-2.286	1.64e-157
CADM3-AS1	TNXB	0.71866	0.48	-3.763	7.71e-219
CADM3-AS1	TSPAN18	0.420826	0.43	-1.709	9.97e-122
CADM3-AS1	TTC28	0.467634	0.43	-1.34	4.01e-126
CADM3-AS1	USHBP1	0.619296	0.46	-2.561	1.69e-252
CADM3-AS1	VWF	0.606558	0.47	-2.67	1.47e-191
CADM3-AS1	WNT2B	0.597417	0.48	-2.007	7.97e-220
CADM3-AS1	ZEB2	0.549596	0.44	-2.048	3.63e-191
FAM83A-AS1	C15orf48	0.49443	0.31	3.187	5.19e-112
FAM83A-AS1	COA6	0.332721	0.37	1.364	1e-144
FAM83A-AS1	DIO2	0.375018	0.32	1.057	7.72e-54
FAM83A-AS1	FAM83A	0.94195	0.85	4.715	2.78e-218
FAM83A-AS1	FAM83H	0.477488	0.35	1.403	9.06e-112
FAM83A-AS1	GAPDH	0.440956	0.36	1.13	2.05e-72
FAM83A-AS1	IGFBP3	0.4419	0.36	1.919	2.76e-80
FAM83A-AS1	KRT16	0.450664	0.33	1.522	1.69e-56
FAM83A-AS1	LAMB3	0.331357	0.36	1.913	8.16e-69
FAM83A-AS1	LINC00857	0.544237	0.31	1.182	3.48e-120
FAM83A-AS1	LYPD3	0.379961	0.31	1.203	1.46e-52
FAM83A-AS1	MUC4	0.435392	0.36	1.919	3.21e-29
FAM83A-AS1	P2RY6	0.533729	0.32	1.633	1e-76
FAM83A-AS1	PFKP	0.510982	0.32	1.434	6.72e-69
FAM83A-AS1	PKP3	0.485892	0.31	1.459	2.91e-111
FAM83A-AS1	PPP1R14B	0.530955	0.32	1.576	3.78e-113
FAM83A-AS1	PTGES	0.548075	0.35	1.802	1.15e-68
FAM83A-AS1	RHOV	0.606558	0.51	2.569	3.75e-88
FAM83A-AS1	RP11-783K16.5	0.571744	0.36	1.822	4.14e-124
FAM83A-AS1	S100P	0.371015	0.32	2.343	3.76e-26
FAM83A-AS1	SEMA4B	0.581339	0.4	1.161	7.59e-60
FAM83A-AS1	SLC25A37	0.391823	0.34	-1.278	6.49e-57
FAM83A-AS1	SLC2A1	0.540349	0.31	2.4	4.89e-112
FAM83A-AS1	SLC7A5	0.509522	0.32	1.451	5.07e-64
FAM83A-AS1	TNS4	0.423322	0.36	1.393	1.63e-49
FAM83A-AS1	TUBB3	0.619346	0.31	4.067	2.27e-173
FENDRR	ABC7-42404400C24.1	0.668173	0.77	-2.362	8.44e-112
FENDRR	AC093110.3	0.67934	0.84	-2.991	8.68e-290
FENDRR	ACADL	0.719383	0.78	-2.794	1.55e-166
FENDRR	ACVRL1	0.765948	0.92	-3.339	2.32e-291
FENDRR	ADAMTS7P3	0.784592	0.75	-4.166	9.27e-224
FENDRR	ADAMTS8	0.812729	0.86	-4.532	3.08e-287
FENDRR	ADARB1	0.588283	0.77	-2.574	1.39e-235
FENDRR	ADCY4	0.638727	0.79	-3.69	2.8e-248
FENDRR	ADGRL2	0.645581	0.79	-2.951	2.95e-208
FENDRR	ADH1B	0.751242	0.76	-5.057	1.83e-201
FENDRR	ADRB1	0.579506	0.76	-2.844	1.63e-206
FENDRR	ADRB2	0.682519	0.83	-2.139	1.19e-189
FENDRR	AFAP1L1	0.577166	0.78	-2.069	3.91e-193
FENDRR	AGER	0.822137	0.83	-5.336	1.64e-191
FENDRR	AKAP2	0.51051	0.83	-2.072	8.36e-154
FENDRR	AOC3	0.730544	0.82	-3.566	7.88e-237
FENDRR	ARAP3	0.54895	0.77	-2.275	2.16e-202
FENDRR	ARHGAP31	0.657909	0.82	-1.556	1.8e-131
FENDRR	ARHGAP6	0.769927	0.84	-2.951	3.91e-298
FENDRR	ARHGEF15	0.746595	0.89	-2.612	1.88e-218
FENDRR	ARHGEF26	0.597095	0.78	-2.341	8e-194
FENDRR	BMPR2	0.549408	0.82	-1.063	3.36e-102
FENDRR	BTNL9	0.797098	0.81	-5.903	4.58e-295
FENDRR	CA4	0.824973	0.87	-5.436	3.11e-297
FENDRR	CALCRL	0.752047	0.93	-2.435	2.19e-186
FENDRR	CASKIN2	0.481042	0.83	-2.179	6.59e-195
FENDRR	CASP12	0.72944	0.77	-1.38	9.92e-161
FENDRR	CAV1	0.661523	0.8	-3.035	5.46e-146
FENDRR	CCDC85A	0.597717	0.83	-1.403	2.33e-135
FENDRR	CCM2L	0.722207	0.84	-2.28	1.75e-188
FENDRR	CD300LG	0.769371	0.78	-3.147	6.95e-207
FENDRR	CD93	0.666643	0.83	-2.214	4.78e-167
FENDRR	CDH5	0.776103	0.92	-2.84	1.57e-231
FENDRR	CHRM1	0.756793	0.9	-1.226	2.6e-133
FENDRR	CLEC14A	0.794555	0.84	-2.404	5.98e-170
FENDRR	CLEC1A	0.749452	0.86	-2.662	2.19e-235
FENDRR	CLEC3B	0.776782	0.85	-3.69	2.25e-199
FENDRR	CLIC5	0.723529	0.78	-3.064	9.34e-149
FENDRR	CNTN6	0.723533	0.76	-1.577	2.35e-125
FENDRR	COL6A6	0.751642	0.81	-2.737	5.9e-191
FENDRR	COX4I2	0.702449	0.77	-2.639	1.63e-180
FENDRR	CTA-212A2.1	0.582948	0.85	-1.267	7.32e-180
FENDRR	CYYR1	0.7429	0.82	-1.671	2.85e-152
FENDRR	DKK2	0.608722	0.8	-1.112	8.83e-80
FENDRR	ECSCR	0.689896	0.85	-2.332	1.27e-222
FENDRR	EDNRB	0.82128	0.92	-3.453	1.06e-251
FENDRR	EFCC1	0.744325	0.9	-2.396	1.42e-181
FENDRR	EMCN	0.806255	0.83	-2.411	3.16e-180
FENDRR	EMP2	0.657834	0.78	-1.68	4.13e-104
FENDRR	EPAS1	0.677989	0.93	-3.045	5.65e-233
FENDRR	ERG	0.748488	0.82	-2.071	4.63e-190
FENDRR	EXOC3L1	0.46808	0.75	-1.84	4.83e-169
FENDRR	FAM189A2	0.648457	0.76	-2.487	4.97e-143
FENDRR	FCN3	0.753129	0.84	-6.426	1.13e-288
FENDRR	FEZ1	0.664684	0.77	-2.506	8.77e-230
FENDRR	FGD5	0.71012	0.86	-2.261	1.26e-220
FENDRR	FHL1	0.785965	0.84	-4.616	4.74e-265
FENDRR	FHL5	0.791081	0.83	-2.596	6.78e-248
FENDRR	FLI1	0.669088	0.77	-1.806	3.92e-163
FENDRR	FMO2	0.750029	0.8	-3.583	5.22e-207
FENDRR	FOXF1	0.900191	0.94	-3.178	1.5e-271
FENDRR	FRY	0.636956	0.79	-1.856	2.54e-140
FENDRR	FXYD1	0.670827	0.79	-3.422	2.41e-200
FENDRR	FXYD6	0.598552	0.78	-2.238	1.46e-165
FENDRR	GDF10	0.771874	0.77	-3.303	6.39e-199
FENDRR	GIMAP1	0.656883	0.86	-1.829	2.37e-188
FENDRR	GIMAP5	0.575197	0.78	-2.463	5.29e-178
FENDRR	GIMAP6	0.6399	0.85	-1.767	6.13e-130
FENDRR	GIMAP7	0.60591	0.79	-1.77	2.76e-123
FENDRR	GIMAP8	0.731101	0.92	-2.453	4.43e-209
FENDRR	GPIHBP1	0.781408	0.76	-3.526	1.92e-188
FENDRR	GPR146	0.69767	0.86	-2.462	2.36e-191
FENDRR	GRASP	0.682588	0.81	-4.169	2.08e-269
FENDRR	GRIA1	0.785678	0.82	-2.949	5.07e-235
FENDRR	GRK5	0.679934	0.84	-3.013	1.02e-241
FENDRR	GUCY1A2	0.729859	0.79	-1.45	2.09e-151
FENDRR	HID1-AS1	0.724763	0.9	-1.234	1.55e-167
FENDRR	HSPA12B	0.720553	0.95	-2.869	1.09e-260
FENDRR	HYAL2	0.366937	0.76	-1.831	3.16e-160
FENDRR	IL7R	0.561089	0.83	-2.225	4.4e-138
FENDRR	INMT	0.817538	0.82	-4.533	1.05e-239
FENDRR	ITLN2	0.730797	0.8	-4.004	1.14e-157
FENDRR	ITM2A	0.667647	0.75	-1.559	6.49e-98
FENDRR	JAM2	0.788009	0.88	-2.404	2.07e-204
FENDRR	JPH4	0.691342	0.79	-1.036	8.7e-127
FENDRR	KANK2	0.633675	0.77	-1.973	9.94e-175
FENDRR	KANK3	0.695153	0.91	-3.702	2.65e-300
FENDRR	KIAA1462	0.619405	0.84	-2.06	3.1e-159
FENDRR	KIF17	0.526926	0.86	-1.968	1.26e-226
FENDRR	LDB2	0.80353	0.91	-2.824	9.5e-237
FENDRR	LHFP	0.674799	0.75	-2.328	3.04e-206
FENDRR	LIMS2	0.701733	0.92	-3.628	4.33e-275
FENDRR	LINC00472	0.641893	0.81	-2.154	6.45e-249
FENDRR	LINC00961	0.70014	0.88	-1.537	6.81e-167
FENDRR	LINC00987	0.685646	0.76	-1.225	2.99e-168
FENDRR	LINC01082	0.758106	0.82	-1.873	4.9e-196
FENDRR	LMO2	0.643251	0.82	-2.075	1.14e-197
FENDRR	LRRC32	0.625285	0.75	-3.021	1.31e-220
FENDRR	LRRN3	0.717776	0.83	-1.633	1.9e-129
FENDRR	MFAP4	0.714465	0.78	-3.364	8.33e-171
FENDRR	MMRN2	0.626111	0.83	-1.924	1.18e-171
FENDRR	MYCT1	0.74959	0.84	-2.1	8.89e-220
FENDRR	MYZAP	0.757505	0.94	-3.301	1.42e-240
FENDRR	NCKAP5	0.611438	0.8	-2.113	3.34e-143
FENDRR	NECAB1	0.732453	0.76	-1.502	7.95e-164
FENDRR	NMUR1	0.652783	0.88	-1.354	8.13e-170
FENDRR	NOTCH4	0.677058	0.82	-3.128	3.16e-248
FENDRR	NOVA2	0.680414	0.89	-2.342	1.18e-273
FENDRR	OTUD1	0.597644	0.82	-1.097	6.57e-109
FENDRR	PCAT19	0.718395	0.84	-2.989	1.56e-255
FENDRR	PCDH12	0.669894	0.83	-1.492	2.9e-126
FENDRR	PEAR1	0.700811	0.8	-3.234	6.82e-276
FENDRR	PECAM1	0.772783	0.85	-2.341	2.97e-198
FENDRR	PKNOX2	0.753983	0.75	-2.553	6.93e-232
FENDRR	PRKCE	0.64568	0.86	-2.205	2.94e-206
FENDRR	PRX	0.744872	0.92	-3.734	1.18e-273
FENDRR	PTPN21	0.674991	0.83	-1.986	8.77e-173
FENDRR	PTPRB	0.749273	0.85	-2.785	5.19e-221
FENDRR	PTRF	0.550274	0.79	-2.087	1.03e-152
FENDRR	RAI2	0.708456	0.81	-2.525	2.76e-219
FENDRR	RAMP2	0.679233	0.92	-2.72	8.94e-203
FENDRR	RAMP3	0.706111	0.93	-3.418	3.08e-239
FENDRR	RASIP1	0.566965	0.78	-2.997	6.99e-242
FENDRR	RGCC	0.771503	0.85	-3.523	2.04e-256
FENDRR	RGS9	0.693981	0.86	-1.912	7.25e-204
FENDRR	RHOJ	0.72198	0.8	-2.107	4.98e-210
FENDRR	ROBO4	0.749463	0.9	-3.224	5.2e-245
FENDRR	RP11-141J13.5	0.75317	0.81	-1.146	1.61e-109
FENDRR	RP11-286H15.1	0.69287	0.76	-4.388	1.44e-250
FENDRR	RP11-371A19.2	0.757944	0.81	-1.626	1.44e-173
FENDRR	RP11-389C8.2	0.740363	0.82	-1.388	2.01e-144
FENDRR	RP11-736K20.4	0.651751	0.81	-1.662	1.43e-200
FENDRR	RP1-18D14.7	0.722873	0.77	-1.268	4.11e-184
FENDRR	RP4-737E23.6	0.583047	0.76	-1.207	2.92e-158
FENDRR	RTKN2	0.692239	0.87	-2.486	1.32e-94
FENDRR	RXFP1	0.778772	0.88	-1.485	3.06e-166
FENDRR	S1PR1	0.766083	0.87	-3.127	6.85e-265
FENDRR	SASH1	0.561852	0.81	-2.211	1.19e-204
FENDRR	SCN4B	0.772993	0.77	-1.891	5.29e-121
FENDRR	SDPR	0.742516	0.87	-2.87	8.7e-162
FENDRR	SELP	0.711241	0.78	-2.062	1.3e-160
FENDRR	SEMA3G	0.7024	0.91	-2.707	2.61e-208
FENDRR	SEMA6A	0.675422	0.84	-2.859	4.59e-238
FENDRR	SGCG	0.713814	0.83	-1.752	4.21e-191
FENDRR	SH2D3C	0.719782	0.93	-2.795	3.55e-247
FENDRR	SH3GL3	0.694764	0.78	-1.319	2.98e-139
FENDRR	SHANK3	0.573717	0.75	-3.183	8.48e-235
FENDRR	SLC6A4	0.818747	0.89	-4.981	1.07e-224
FENDRR	SLIT2	0.688852	0.76	-2.97	1.37e-212
FENDRR	SMAD6	0.676961	0.86	-2.827	2.52e-162
FENDRR	SNRK	0.673304	0.77	-1.475	3.48e-162
FENDRR	SOSTDC1	0.727232	0.76	-3.331	1.74e-144
FENDRR	SOX7	0.707786	0.78	-2.553	1.78e-183
FENDRR	SPOCK2	0.688292	0.79	-2.294	2.68e-125
FENDRR	SPTBN1	0.584129	0.83	-2.06	4.53e-205
FENDRR	ST8SIA6	0.73015	0.83	-1.097	6.08e-91
FENDRR	STARD13	0.644322	0.8	-2.083	1.92e-248
FENDRR	STARD8	0.691953	0.84	-2.723	6.31e-279
FENDRR	STX11	0.645141	0.81	-2.321	6.09e-214
FENDRR	STXBP6	0.743475	0.75	-3.474	1.37e-234
FENDRR	SYNM	0.5967	0.78	-2.457	4.61e-224
FENDRR	TAL1	0.816716	0.88	-3.221	3.85e-308
FENDRR	TBX2	0.752719	0.8	-3.658	7.09e-239
FENDRR	TBX3	0.705498	0.77	-3.524	2.06e-262
FENDRR	TBX4	0.777603	0.78	-2.992	5.11e-221
FENDRR	TCF21	0.823245	0.8	-4.213	3.65e-301
FENDRR	TEK	0.808379	0.95	-3.085	1.83e-271
FENDRR	THBD	0.604731	0.76	-2.455	9.76e-171
FENDRR	THSD1	0.800406	0.87	-2.2	2.32e-233
FENDRR	TIE1	0.681536	0.77	-2.371	1.16e-192
FENDRR	TMEM100	0.794504	0.87	-5.489	1.56e-266
FENDRR	TMEM204	0.623918	0.75	-2.677	1.32e-209
FENDRR	TNNC1	0.600827	0.78	-2.914	1.48e-135
FENDRR	TNS1	0.680278	0.78	-2.286	1.64e-157
FENDRR	TSPAN18	0.605263	0.82	-1.709	9.97e-122
FENDRR	USHBP1	0.754032	0.92	-2.561	1.69e-252
FENDRR	VIPR1	0.721205	0.91	-4.666	1.12e-245
FENDRR	VWF	0.667716	0.78	-2.67	1.47e-191
FENDRR	WNT3A	0.673999	0.81	-2.057	2.78e-217
FENDRR	WWC2	0.606475	0.82	-1.488	2.63e-126
LANCL1-AS1	ABC7-42404400C24.1	0.656117	0.73	-2.362	8.44e-112
LANCL1-AS1	ABCA8	0.700528	0.71	-3.574	5.44e-249
LANCL1-AS1	AC093110.3	0.695306	0.79	-2.991	8.68e-290
LANCL1-AS1	ACADL	0.79535	0.9	-2.794	1.55e-166
LANCL1-AS1	ACVRL1	0.601462	0.75	-3.339	2.32e-291
LANCL1-AS1	ADAMTS8	0.677141	0.76	-4.532	3.08e-287
LANCL1-AS1	ADH1B	0.64923	0.74	-5.057	1.83e-201
LANCL1-AS1	ADRB2	0.626876	0.84	-2.139	1.19e-189
LANCL1-AS1	AGER	0.764944	0.86	-5.336	1.64e-191
LANCL1-AS1	AKAP2	0.513466	0.79	-2.072	8.36e-154
LANCL1-AS1	AOC3	0.568374	0.77	-3.566	7.88e-237
LANCL1-AS1	AQP4	0.621928	0.78	-1.757	1.85e-45
LANCL1-AS1	ARHGAP31	0.607728	0.79	-1.556	1.8e-131
LANCL1-AS1	ARHGAP6	0.662974	0.76	-2.951	3.91e-298
LANCL1-AS1	ARHGEF15	0.583357	0.71	-2.612	1.88e-218
LANCL1-AS1	ARHGEF26	0.633178	0.76	-2.341	8e-194
LANCL1-AS1	ASPA	0.725419	0.71	-1.53	1.75e-204
LANCL1-AS1	BTNL9	0.709666	0.72	-5.903	4.58e-295
LANCL1-AS1	C14orf132	0.600198	0.79	-2.457	1.21e-196
LANCL1-AS1	CA4	0.700071	0.82	-5.436	3.11e-297
LANCL1-AS1	CALCRL	0.667703	0.72	-2.435	2.19e-186
LANCL1-AS1	CASP12	0.647168	0.74	-1.38	9.92e-161
LANCL1-AS1	CAT	0.604686	0.82	-1.121	2.12e-63
LANCL1-AS1	CAV1	0.623004	0.82	-3.035	5.46e-146
LANCL1-AS1	CCDC141	0.721791	0.74	-1.148	3.97e-75
LANCL1-AS1	CCDC85A	0.531447	0.77	-1.403	2.33e-135
LANCL1-AS1	CD300LG	0.730261	0.71	-3.147	6.95e-207
LANCL1-AS1	CD93	0.542834	0.71	-2.214	4.78e-167
LANCL1-AS1	CDH5	0.622339	0.77	-2.84	1.57e-231
LANCL1-AS1	CGNL1	0.570577	0.74	-1.242	8.96e-69
LANCL1-AS1	CLDN18	0.698298	0.73	-4.379	1.95e-118
LANCL1-AS1	CLEC14A	0.621662	0.74	-2.404	5.98e-170
LANCL1-AS1	CLEC1A	0.650255	0.74	-2.662	2.19e-235
LANCL1-AS1	CLEC3B	0.622547	0.77	-3.69	2.25e-199
LANCL1-AS1	CLIC5	0.701114	0.83	-3.064	9.34e-149
LANCL1-AS1	CNTN6	0.702235	0.78	-1.577	2.35e-125
LANCL1-AS1	COL6A6	0.673257	0.73	-2.737	5.9e-191
LANCL1-AS1	COX4I2	0.53427	0.69	-2.639	1.63e-180
LANCL1-AS1	CTA-212A2.1	0.544146	0.69	-1.267	7.32e-180
LANCL1-AS1	CYYR1	0.634485	0.74	-1.671	2.85e-152
LANCL1-AS1	DAPK2	0.595271	0.75	-2.222	2.95e-149
LANCL1-AS1	DPEP2	0.577182	0.72	-2.04	1.7e-146
LANCL1-AS1	DUOX1	0.670345	0.73	-3.574	1.37e-164
LANCL1-AS1	ECEL1P2	0.576997	0.7	-3.035	3.54e-177
LANCL1-AS1	ECSCR	0.557179	0.77	-2.332	1.27e-222
LANCL1-AS1	EDNRB	0.743615	0.82	-3.453	1.06e-251
LANCL1-AS1	EFCC1	0.590068	0.74	-2.396	1.42e-181
LANCL1-AS1	EMCN	0.690671	0.73	-2.411	3.16e-180
LANCL1-AS1	EMP2	0.627519	0.83	-1.68	4.13e-104
LANCL1-AS1	EPAS1	0.611018	0.78	-3.045	5.65e-233
LANCL1-AS1	ERG	0.609312	0.71	-2.071	4.63e-190
LANCL1-AS1	FAM107A	0.714581	0.73	-4.64	2.44e-270
LANCL1-AS1	FAM150B	0.729854	0.71	-4.231	1.55e-273
LANCL1-AS1	FAM189A2	0.547255	0.76	-2.487	4.97e-143
LANCL1-AS1	FAM46B	0.481197	0.74	-2.394	1.03e-134
LANCL1-AS1	FCN3	0.629188	0.7	-6.426	1.13e-288
LANCL1-AS1	FENDRR	0.725549	0.74	-4.412	3.36e-296
LANCL1-AS1	FGD5	0.545379	0.75	-2.261	1.26e-220
LANCL1-AS1	FHL1	0.688189	0.82	-4.616	4.74e-265
LANCL1-AS1	FHL5	0.678378	0.78	-2.596	6.78e-248
LANCL1-AS1	FMO2	0.628131	0.84	-3.583	5.22e-207
LANCL1-AS1	FOXF1	0.629559	0.73	-3.178	1.5e-271
LANCL1-AS1	FRMD3	0.623607	0.71	-1.208	5.81e-120
LANCL1-AS1	FRY	0.555468	0.78	-1.856	2.54e-140
LANCL1-AS1	FXYD1	0.588245	0.74	-3.422	2.41e-200
LANCL1-AS1	GIMAP6	0.55685	0.75	-1.767	6.13e-130
LANCL1-AS1	GIMAP8	0.641478	0.74	-2.453	4.43e-209
LANCL1-AS1	GPD1	0.566471	0.71	-2.07	1.25e-89
LANCL1-AS1	GPIHBP1	0.665453	0.76	-3.526	1.92e-188
LANCL1-AS1	GPM6A	0.714119	0.78	-2.547	5.51e-166
LANCL1-AS1	GPR146	0.626101	0.7	-2.462	2.36e-191
LANCL1-AS1	GRASP	0.57027	0.72	-4.169	2.08e-269
LANCL1-AS1	GRIA1	0.71586	0.77	-2.949	5.07e-235
LANCL1-AS1	GRK5	0.598308	0.76	-3.013	1.02e-241
LANCL1-AS1	HID1-AS1	0.652963	0.71	-1.234	1.55e-167
LANCL1-AS1	HIGD1B	0.64866	0.74	-2.955	7.83e-171
LANCL1-AS1	HSPA12B	0.555097	0.73	-2.869	1.09e-260
LANCL1-AS1	INMT	0.705283	0.8	-4.533	1.05e-239
LANCL1-AS1	ITLN2	0.689737	0.81	-4.004	1.14e-157
LANCL1-AS1	ITM2A	0.560472	0.7	-1.559	6.49e-98
LANCL1-AS1	JAM2	0.674649	0.76	-2.404	2.07e-204
LANCL1-AS1	JPH4	0.588978	0.75	-1.036	8.7e-127
LANCL1-AS1	KANK2	0.48317	0.7	-1.973	9.94e-175
LANCL1-AS1	KANK3	0.570654	0.72	-3.702	2.65e-300
LANCL1-AS1	KIAA1324L	0.618479	0.72	-1.482	1.88e-87
LANCL1-AS1	KIF17	0.472199	0.7	-1.968	1.26e-226
LANCL1-AS1	LAMP3	0.657656	0.76	-2.019	1.19e-14
LANCL1-AS1	LDB2	0.685054	0.78	-2.824	9.5e-237
LANCL1-AS1	LGI3	0.750098	0.83	-3.024	5.09e-72
LANCL1-AS1	LIMS2	0.537447	0.78	-3.628	4.33e-275
LANCL1-AS1	LINC00472	0.655343	0.71	-2.154	6.45e-249
LANCL1-AS1	LINC00961	0.630195	0.75	-1.537	6.81e-167
LANCL1-AS1	LINC00968	0.685909	0.77	-2.175	3.2e-181
LANCL1-AS1	LRRN3	0.7082	0.71	-1.633	1.9e-129
LANCL1-AS1	LYVE1	0.60664	0.7	-3.644	5.69e-252
LANCL1-AS1	MAMDC2	0.610517	0.72	-3.62	2.65e-218
LANCL1-AS1	MCEMP1	0.458041	0.72	-3.463	5.05e-140
LANCL1-AS1	MFAP4	0.535943	0.7	-3.364	8.33e-171
LANCL1-AS1	MGAT3	0.549215	0.69	-2.013	4.01e-118
LANCL1-AS1	MMRN2	0.489901	0.7	-1.924	1.18e-171
LANCL1-AS1	MYCT1	0.629649	0.75	-2.1	8.89e-220
LANCL1-AS1	MYZAP	0.625294	0.76	-3.301	1.42e-240
LANCL1-AS1	NCKAP5	0.594029	0.8	-2.113	3.34e-143
LANCL1-AS1	NECAB1	0.708913	0.84	-1.502	7.95e-164
LANCL1-AS1	NOVA2	0.544328	0.71	-2.342	1.18e-273
LANCL1-AS1	NPR1	0.63122	0.74	-3.228	2.51e-242
LANCL1-AS1	ODAM	0.644447	0.73	-1.091	9.11e-67
LANCL1-AS1	OTUD1	0.588513	0.77	-1.097	6.57e-109
LANCL1-AS1	PCAT19	0.590526	0.72	-2.989	1.56e-255
LANCL1-AS1	PEAK1	0.602172	0.71	-1.894	1.97e-184
LANCL1-AS1	PECAM1	0.644152	0.79	-2.341	2.97e-198
LANCL1-AS1	PHACTR1	0.706623	0.78	-1.678	1.57e-122
LANCL1-AS1	PIP5K1B	0.644921	0.74	-2.013	5.24e-99
LANCL1-AS1	PLA2G4F	0.583921	0.72	-2.627	1.35e-46
LANCL1-AS1	PLAC9	0.588915	0.71	-2.803	2.37e-201
LANCL1-AS1	PRKCE	0.638464	0.71	-2.205	2.94e-206
LANCL1-AS1	PRX	0.61849	0.77	-3.734	1.18e-273
LANCL1-AS1	PTPN21	0.649103	0.81	-1.986	8.77e-173
LANCL1-AS1	PTPRB	0.668502	0.76	-2.785	5.19e-221
LANCL1-AS1	PTRF	0.381568	0.71	-2.087	1.03e-152
LANCL1-AS1	RAI2	0.534971	0.75	-2.525	2.76e-219
LANCL1-AS1	RAMP2	0.540708	0.74	-2.72	8.94e-203
LANCL1-AS1	RAMP3	0.561618	0.69	-3.418	3.08e-239
LANCL1-AS1	RGCC	0.668294	0.82	-3.523	2.04e-256
LANCL1-AS1	ROBO4	0.587526	0.74	-3.224	5.2e-245
LANCL1-AS1	RP11-1024P17.1	0.586752	0.7	-1.588	1.06e-236
LANCL1-AS1	RP11-141J13.5	0.748623	0.8	-1.146	1.61e-109
LANCL1-AS1	RP11-371A19.2	0.729206	0.74	-1.626	1.44e-173
LANCL1-AS1	RP11-389C8.2	0.603331	0.7	-1.388	2.01e-144
LANCL1-AS1	RP11-434D9.1	0.564562	0.71	-1.157	2.72e-91
LANCL1-AS1	RP11-609N14.4	0.590865	0.7	-2.163	4.9e-198
LANCL1-AS1	RP1-78O14.1	0.686469	0.78	-1.764	1.92e-130
LANCL1-AS1	RS1	0.790053	0.75	-1.446	5.61e-188
LANCL1-AS1	RTKN2	0.72303	0.79	-2.486	1.32e-94
LANCL1-AS1	RXFP1	0.710673	0.78	-1.485	3.06e-166
LANCL1-AS1	S1PR1	0.666318	0.81	-3.127	6.85e-265
LANCL1-AS1	SASH1	0.600957	0.71	-2.211	1.19e-204
LANCL1-AS1	SCN7A	0.586385	0.7	-3.214	1.23e-216
LANCL1-AS1	SDPR	0.681028	0.84	-2.87	8.7e-162
LANCL1-AS1	SEMA5A	0.50404	0.71	-1.437	1.15e-90
LANCL1-AS1	SESN1	0.656081	0.71	-1.819	6e-167
LANCL1-AS1	SFTPA1	0.519178	0.73	-2.458	3.87e-16
LANCL1-AS1	SFTPC	0.688071	0.91	-4.967	1.19e-68
LANCL1-AS1	SGCG	0.655405	0.77	-1.752	4.21e-191
LANCL1-AS1	SH2D3C	0.552894	0.76	-2.795	3.55e-247
LANCL1-AS1	SH3GL3	0.678128	0.78	-1.319	2.98e-139
LANCL1-AS1	SLC19A3	0.61659	0.72	-2.264	1.1e-175
LANCL1-AS1	SLC39A8	0.631758	0.82	-1.557	2.03e-61
LANCL1-AS1	SLIT2	0.59265	0.7	-2.97	1.37e-212
LANCL1-AS1	SOSTDC1	0.634765	0.69	-3.331	1.74e-144
LANCL1-AS1	SPARCL1	0.582551	0.72	-3.065	2.56e-195
LANCL1-AS1	SPOCK2	0.602093	0.77	-2.294	2.68e-125
LANCL1-AS1	SPTBN1	0.543706	0.74	-2.06	4.53e-205
LANCL1-AS1	ST8SIA6	0.697186	0.78	-1.097	6.08e-91
LANCL1-AS1	STARD13	0.629996	0.77	-2.083	1.92e-248
LANCL1-AS1	STARD8	0.572769	0.74	-2.723	6.31e-279
LANCL1-AS1	STX11	0.630072	0.84	-2.321	6.09e-214
LANCL1-AS1	SYNC	0.512028	0.7	-1.054	1.47e-71
LANCL1-AS1	SYT15	0.672091	0.72	-1.99	1.51e-112
LANCL1-AS1	TACC1	0.636008	0.75	-2.184	2.29e-175
LANCL1-AS1	TAL1	0.709361	0.77	-3.221	3.85e-308
LANCL1-AS1	TCF21	0.681152	0.73	-4.213	3.65e-301
LANCL1-AS1	TEK	0.697051	0.78	-3.085	1.83e-271
LANCL1-AS1	TGFBR2	0.558937	0.74	-1.447	6.78e-105
LANCL1-AS1	TNNC1	0.572496	0.84	-2.914	1.48e-135
LANCL1-AS1	TNS1	0.589025	0.76	-2.286	1.64e-157
LANCL1-AS1	USHBP1	0.620365	0.71	-2.561	1.69e-252
LANCL1-AS1	VIPR1	0.576831	0.7	-4.666	1.12e-245
LANCL1-AS1	VWF	0.556054	0.7	-2.67	1.47e-191
LANCL1-AS1	WNT3A	0.612698	0.77	-2.057	2.78e-217
LANCL1-AS1	WWC2	0.635879	0.8	-1.488	2.63e-126
LINC00092	A2M	0.545911	0.62	-2.885	4.4e-183
LINC00092	ABC7-42404400C24.1	0.543947	0.59	-2.362	8.44e-112
LINC00092	ABCA8	0.550118	0.64	-3.574	5.44e-249
LINC00092	ABI3BP	0.532509	0.58	-3.012	1.75e-186
LINC00092	AC093110.3	0.466719	0.6	-2.991	8.68e-290
LINC00092	AC109642.1	0.501497	0.65	-1.613	1.28e-104
LINC00092	ACADL	0.510445	0.57	-2.794	1.55e-166
LINC00092	ACVRL1	0.48631	0.59	-3.339	2.32e-291
LINC00092	ADAMTS8	0.610063	0.7	-4.532	3.08e-287
LINC00092	ADAMTSL3	0.459385	0.58	-2.242	2.49e-217
LINC00092	ADARB1	0.435341	0.58	-2.574	1.39e-235
LINC00092	ADH1B	0.542443	0.7	-5.057	1.83e-201
LINC00092	ADRB2	0.572553	0.58	-2.139	1.19e-189
LINC00092	AGER	0.573721	0.62	-5.336	1.64e-191
LINC00092	ANGPT1	0.45236	0.61	-2.415	1.49e-165
LINC00092	AOC3	0.522733	0.67	-3.566	7.88e-237
LINC00092	ARHGAP31	0.508798	0.62	-1.556	1.8e-131
LINC00092	ARHGAP6	0.556755	0.64	-2.951	3.91e-298
LINC00092	ARHGEF15	0.526593	0.61	-2.612	1.88e-218
LINC00092	ARHGEF6	0.502448	0.59	-1.512	5.47e-139
LINC00092	ASPA	0.560702	0.64	-1.53	1.75e-204
LINC00092	ATP1A2	0.48748	0.57	-2.254	2.18e-201
LINC00092	C10orf54	0.454394	0.58	-1.888	7.61e-168
LINC00092	C14orf132	0.510728	0.63	-2.457	1.21e-196
LINC00092	C1QTNF7	0.513604	0.65	-1.806	7.3e-117
LINC00092	CA4	0.476035	0.57	-5.436	3.11e-297
LINC00092	CALCOCO1	0.499972	0.59	-1.751	3.29e-164
LINC00092	CALCRL	0.451439	0.58	-2.435	2.19e-186
LINC00092	CASS4	0.485373	0.62	-1.876	3.05e-136
LINC00092	CAT	0.465172	0.61	-1.121	2.12e-63
LINC00092	CAV1	0.40883	0.57	-3.035	5.46e-146
LINC00092	CBX7	0.566416	0.66	-1.961	3.58e-156
LINC00092	CCDC85A	0.420263	0.58	-1.403	2.33e-135
LINC00092	CD300LG	0.5957	0.57	-3.147	6.95e-207
LINC00092	CDH5	0.483828	0.6	-2.84	1.57e-231
LINC00092	CDO1	0.473601	0.58	-2.58	3.15e-221
LINC00092	CGNL1	0.558093	0.62	-1.242	8.96e-69
LINC00092	CHRDL1	0.522377	0.58	-3.821	3.75e-208
LINC00092	CLEC14A	0.528543	0.63	-2.404	5.98e-170
LINC00092	CLEC3B	0.599489	0.64	-3.69	2.25e-199
LINC00092	CLIC5	0.536715	0.6	-3.064	9.34e-149
LINC00092	CNTN6	0.484468	0.58	-1.577	2.35e-125
LINC00092	COL6A6	0.484947	0.59	-2.737	5.9e-191
LINC00092	CORO2B	0.497324	0.57	-1.747	6.13e-177
LINC00092	CPED1	0.461708	0.58	-1.649	7.93e-127
LINC00092	CTA-212A2.1	0.484291	0.58	-1.267	7.32e-180
LINC00092	CYYR1	0.509789	0.6	-1.671	2.85e-152
LINC00092	DACH1	0.518299	0.58	-1.556	6.29e-154
LINC00092	DPEP2	0.531466	0.58	-2.04	1.7e-146
LINC00092	DPYSL2	0.531801	0.6	-1.274	1.16e-93
LINC00092	ECSCR	0.477277	0.57	-2.332	1.27e-222
LINC00092	EDNRB	0.525246	0.59	-3.453	1.06e-251
LINC00092	EFCC1	0.545505	0.67	-2.396	1.42e-181
LINC00092	EMCN	0.524537	0.59	-2.411	3.16e-180
LINC00092	EPAS1	0.420995	0.58	-3.045	5.65e-233
LINC00092	FAM13C	0.4271	0.57	-1.568	9.93e-122
LINC00092	FAM162B	0.478508	0.57	-2.08	2.88e-151
LINC00092	FAM189A2	0.545358	0.61	-2.487	4.97e-143
LINC00092	FENDRR	0.544286	0.61	-4.412	3.36e-296
LINC00092	FEZ1	0.428848	0.59	-2.506	8.77e-230
LINC00092	FGD5	0.49948	0.62	-2.261	1.26e-220
LINC00092	FHL1	0.583335	0.69	-4.616	4.74e-265
LINC00092	FHL5	0.505924	0.61	-2.596	6.78e-248
LINC00092	FLI1	0.553774	0.61	-1.806	3.92e-163
LINC00092	FMO2	0.527693	0.65	-3.583	5.22e-207
LINC00092	FOXF1	0.541017	0.62	-3.178	1.5e-271
LINC00092	FRY	0.451493	0.62	-1.856	2.54e-140
LINC00092	FXYD1	0.567598	0.71	-3.422	2.41e-200
LINC00092	FXYD6	0.491451	0.59	-2.238	1.46e-165
LINC00092	GDF10	0.585442	0.64	-3.303	6.39e-199
LINC00092	GIMAP1	0.572124	0.64	-1.829	2.37e-188
LINC00092	GIMAP6	0.49757	0.62	-1.767	6.13e-130
LINC00092	GIMAP7	0.511785	0.58	-1.77	2.76e-123
LINC00092	GIMAP8	0.546589	0.63	-2.453	4.43e-209
LINC00092	GPIHBP1	0.519769	0.58	-3.526	1.92e-188
LINC00092	GPR146	0.507116	0.62	-2.462	2.36e-191
LINC00092	GRIA1	0.577073	0.67	-2.949	5.07e-235
LINC00092	GRIK4	0.451028	0.58	-1.082	5.79e-181
LINC00092	GRK5	0.496924	0.61	-3.013	1.02e-241
LINC00092	GSTM5	0.529953	0.67	-2.507	2.97e-198
LINC00092	GYPC	0.524587	0.58	-2.205	8.01e-206
LINC00092	HID1-AS1	0.476647	0.61	-1.234	1.55e-167
LINC00092	HSPA12B	0.473055	0.6	-2.869	1.09e-260
LINC00092	IGSF10	0.494765	0.68	-3.796	1.5e-257
LINC00092	INMT	0.601282	0.65	-4.533	1.05e-239
LINC00092	INPP5K	0.438781	0.57	-1.25	1.25e-144
LINC00092	ITGA8	0.523804	0.62	-2.729	1.43e-202
LINC00092	ITM2A	0.505394	0.58	-1.559	6.49e-98
LINC00092	JAM2	0.551098	0.63	-2.404	2.07e-204
LINC00092	JPH4	0.541828	0.58	-1.036	8.7e-127
LINC00092	KANK2	0.429677	0.62	-1.973	9.94e-175
LINC00092	KANK3	0.494469	0.61	-3.702	2.65e-300
LINC00092	KIF17	0.384366	0.62	-1.968	1.26e-226
LINC00092	LDB2	0.518654	0.62	-2.824	9.5e-237
LINC00092	LGI3	0.54362	0.57	-3.024	5.09e-72
LINC00092	LHFP	0.480973	0.59	-2.328	3.04e-206
LINC00092	LIMS2	0.554544	0.63	-3.628	4.33e-275
LINC00092	LINC00961	0.487025	0.59	-1.537	6.81e-167
LINC00092	LINC00968	0.558554	0.61	-2.175	3.2e-181
LINC00092	LINC00987	0.554019	0.62	-1.225	2.99e-168
LINC00092	LMO2	0.512039	0.6	-2.075	1.14e-197
LINC00092	LRRN3	0.542284	0.63	-1.633	1.9e-129
LINC00092	LTBP4	0.436625	0.6	-2.612	9.12e-170
LINC00092	MAMDC2	0.504035	0.65	-3.62	2.65e-218
LINC00092	METTL7A	0.585075	0.62	-1.831	1.56e-111
LINC00092	MFAP4	0.540346	0.68	-3.364	8.33e-171
LINC00092	MGAT3	0.505434	0.58	-2.013	4.01e-118
LINC00092	MIR497HG	0.505716	0.58	-1.83	7.89e-192
LINC00092	MMRN2	0.424178	0.57	-1.924	1.18e-171
LINC00092	MS4A2	0.436762	0.57	-1.411	1.38e-67
LINC00092	MYCT1	0.468275	0.58	-2.1	8.89e-220
LINC00092	MYZAP	0.475139	0.58	-3.301	1.42e-240
LINC00092	NCKAP5	0.512479	0.59	-2.113	3.34e-143
LINC00092	NDST1	0.448728	0.57	-1.104	1.82e-85
LINC00092	NFIX	0.546871	0.57	-1.103	1.28e-47
LINC00092	NMUR1	0.516556	0.65	-1.354	8.13e-170
LINC00092	NOVA2	0.43279	0.57	-2.342	1.18e-273
LINC00092	NXPH3	0.472896	0.57	-1.456	1.33e-129
LINC00092	OR7E47P	0.488608	0.59	-2.872	1e-217
LINC00092	PCAT19	0.476617	0.57	-2.989	1.56e-255
LINC00092	PCDH15	0.528753	0.59	-1.15	7.4e-125
LINC00092	PDE5A	0.393065	0.6	-1.725	4.87e-169
LINC00092	PDZD2	0.473411	0.57	-1.851	3.63e-108
LINC00092	PEAK1	0.427018	0.57	-1.894	1.97e-184
LINC00092	PEAR1	0.44302	0.57	-3.234	6.82e-276
LINC00092	PECAM1	0.510036	0.59	-2.341	2.97e-198
LINC00092	PKNOX2	0.546981	0.57	-2.553	6.93e-232
LINC00092	PLAC9	0.535391	0.62	-2.803	2.37e-201
LINC00092	PREX2	0.498103	0.57	-1.83	1.31e-183
LINC00092	PRX	0.474595	0.58	-3.734	1.18e-273
LINC00092	PTPN21	0.400997	0.59	-1.986	8.77e-173
LINC00092	RAI2	0.544708	0.65	-2.525	2.76e-219
LINC00092	RAMP2	0.51632	0.61	-2.72	8.94e-203
LINC00092	RAMP3	0.508644	0.57	-3.418	3.08e-239
LINC00092	RASL12	0.454154	0.59	-2.435	9.17e-202
LINC00092	RGCC	0.558957	0.57	-3.523	2.04e-256
LINC00092	RHOJ	0.484537	0.6	-2.107	4.98e-210
LINC00092	RILPL2	0.537947	0.62	-1.229	4.47e-157
LINC00092	ROBO4	0.498548	0.58	-3.224	5.2e-245
LINC00092	RP11-141J13.5	0.537869	0.59	-1.146	1.61e-109
LINC00092	RP11-389C8.2	0.547274	0.6	-1.388	2.01e-144
LINC00092	RP11-736K20.4	0.517959	0.61	-1.662	1.43e-200
LINC00092	RTKN2	0.468461	0.6	-2.486	1.32e-94
LINC00092	S1PR1	0.530431	0.58	-3.127	6.85e-265
LINC00092	SCN4B	0.576401	0.66	-1.891	5.29e-121
LINC00092	SCN7A	0.499903	0.65	-3.214	1.23e-216
LINC00092	SDPR	0.505284	0.59	-2.87	8.7e-162
LINC00092	SESN1	0.559288	0.64	-1.819	6e-167
LINC00092	SFTPC	0.537371	0.61	-4.967	1.19e-68
LINC00092	SGCA	0.51581	0.6	-2.86	7.59e-204
LINC00092	SGCG	0.513564	0.65	-1.752	4.21e-191
LINC00092	SH2D3C	0.559306	0.62	-2.795	3.55e-247
LINC00092	SLIT2	0.486203	0.63	-2.97	1.37e-212
LINC00092	SLIT3	0.489362	0.59	-2.923	1.14e-185
LINC00092	SOSTDC1	0.450442	0.58	-3.331	1.74e-144
LINC00092	SPARCL1	0.48919	0.59	-3.065	2.56e-195
LINC00092	SPOCK2	0.515074	0.59	-2.294	2.68e-125
LINC00092	SPTBN1	0.333982	0.58	-2.06	4.53e-205
LINC00092	ST6GALNAC6	0.571748	0.63	-1.573	2.17e-160
LINC00092	ST8SIA6	0.428596	0.57	-1.097	6.08e-91
LINC00092	STX11	0.479621	0.59	-2.321	6.09e-214
LINC00092	SYNPO	0.467578	0.6	-1.716	2.9e-126
LINC00092	SYT15	0.518028	0.57	-1.99	1.51e-112
LINC00092	TBX2	0.530186	0.64	-3.658	7.09e-239
LINC00092	TBX2-AS1	0.499893	0.57	-2.985	5.13e-233
LINC00092	TBX4	0.497123	0.65	-2.992	5.11e-221
LINC00092	TBX5	0.488395	0.57	-2.354	4.91e-196
LINC00092	TBX5-AS1	0.497233	0.63	-2.262	2.18e-210
LINC00092	TCF21	0.581172	0.69	-4.213	3.65e-301
LINC00092	TEK	0.50896	0.6	-3.085	1.83e-271
LINC00092	THSD1	0.476451	0.61	-2.2	2.32e-233
LINC00092	TNFSF12	0.451471	0.62	-1.173	1.63e-104
LINC00092	TNNC1	0.395843	0.57	-2.914	1.48e-135
LINC00092	TNS1	0.532603	0.63	-2.286	1.64e-157
LINC00092	TOM1L2	0.518353	0.61	-1.237	5.93e-109
LINC00092	USHBP1	0.528626	0.61	-2.561	1.69e-252
LINC00092	VAMP2	0.51887	0.59	-1.276	3.37e-127
LINC00092	VWF	0.468628	0.58	-2.67	1.47e-191
LINC00092	WNT3A	0.465292	0.59	-2.057	2.78e-217
LINC00467	AGA	0.474274	0.42	1.059	1.26e-89
LINC00467	ATIC	0.359332	0.36	1.056	1.68e-105
LINC00467	BPNT1	0.509692	0.39	1.148	3.91e-115
LINC00467	C1orf53	0.475694	0.4	1.401	6.69e-112
LINC00467	CTD-2015H6.3	0.47773	0.37	1.148	7.97e-119
LINC00467	DARS2	0.306402	0.35	1.069	4.17e-116
LINC00467	KRTCAP3	0.477042	0.47	1.778	1.54e-122
LINC00467	MRPL24	0.577686	0.63	1.058	2.43e-109
LINC00467	MRPS33	0.373519	0.37	1.229	2.17e-138
LINC00467	NQO1	0.416721	0.37	2.104	6.17e-90
LINC00467	RAB25	0.403452	0.44	1.664	2.19e-126
LINC00467	SLC50A1	0.574356	0.53	1.482	1.08e-142
LINC00467	SMIM22	0.396992	0.38	2.958	1.42e-140
LINC00467	SNRPE	0.444888	0.41	1.202	3.6e-140
LINC00467	SRP9	0.439718	0.36	1.113	3.58e-126
LINC00467	TFB2M	0.41467	0.37	1.261	4.18e-148
LINC00467	TLCD1	0.513815	0.44	1.702	1.83e-141
LINC00467	TMED3	0.433286	0.39	1.506	3e-155
LINC00467	TMEM9	0.459325	0.48	1.099	2.27e-103
LINC00467	TXNDC17	0.462499	0.37	1.942	1.05e-170
LINC00857	ALDH18A1	0.509018	0.39	1.526	1.17e-171
LINC00857	ANLN	0.460301	0.39	2.417	2.33e-130
LINC00857	ATIC	0.482802	0.42	1.056	1.68e-105
LINC00857	BZW2	0.444135	0.41	1.33	2.93e-127
LINC00857	C1orf106	0.486023	0.41	2.605	1.11e-163
LINC00857	CBLC	0.470178	0.47	2.372	3.63e-171
LINC00857	CD2AP	0.394276	0.42	1.159	3.3e-99
LINC00857	CEP55	0.462729	0.4	2.457	3.41e-147
LINC00857	EPCAM	0.448126	0.4	2.738	2.73e-200
LINC00857	EPN3	0.476605	0.43	2.931	4.68e-197
LINC00857	FAM83H-AS1	0.478985	0.4	1.967	4.09e-118
LINC00857	FHL2	0.469438	0.45	1.536	2.07e-56
LINC00857	GJB3	0.381716	0.38	1.199	2.67e-48
LINC00857	GOLM1	0.553782	0.44	2.995	7.22e-241
LINC00857	HN1L	0.461128	0.39	1.465	7.08e-158
LINC00857	JUP	0.37119	0.4	1.067	7.23e-72
LINC00857	KDELR3	0.479308	0.37	1.722	5.28e-113
LINC00857	KIAA0101	0.462512	0.39	2.983	6.02e-167
LINC00857	KRT18	0.46645	0.43	1.676	2.39e-114
LINC00857	KRT8	0.455875	0.45	1.904	3.38e-123
LINC00857	KRT80	0.524128	0.5	2.056	1.35e-98
LINC00857	KRTCAP3	0.430848	0.37	1.778	1.54e-122
LINC00857	LGR4	0.441994	0.45	1.901	4.34e-130
LINC00857	LYPD3	0.39206	0.41	1.203	1.46e-52
LINC00857	MISP	0.389931	0.42	1.174	1.94e-40
LINC00857	OIP5	0.38643	0.39	1.285	6.79e-102
LINC00857	PAK1	0.372435	0.43	1.051	4.52e-88
LINC00857	PKP3	0.462204	0.41	1.459	2.91e-111
LINC00857	PLS1	0.339452	0.41	1.909	5.22e-130
LINC00857	PRSS22	0.376386	0.39	1.112	2.72e-31
LINC00857	PTPRH	0.508724	0.39	1.927	3.87e-107
LINC00857	RAD51	0.405438	0.38	1.562	9.64e-105
LINC00857	RALGPS2	0.327062	0.38	1.087	3.39e-82
LINC00857	RHBDL2	0.524559	0.5	2.102	2.44e-161
LINC00857	RHOD	0.468173	0.44	1.176	2.03e-79
LINC00857	RHOV	0.480694	0.42	2.569	3.75e-88
LINC00857	RHPN2	0.396303	0.49	1.238	7.77e-74
LINC00857	SLC2A1	0.445133	0.43	2.4	4.89e-112
LINC00857	SPINT1	0.373412	0.38	1.293	2.87e-97
LINC00857	STYK1	0.356247	0.38	1.436	5.39e-113
LINC00857	TK1	0.432837	0.43	2.385	4.03e-128
LINC00857	TMEM182	0.396686	0.4	1.511	3.08e-206
LINC00857	TMEM33	0.306335	0.4	1.045	5.28e-108
LINC00857	TNFRSF21	0.466155	0.39	1.849	1.49e-124
LINC00857	TRIM31	0.410858	0.45	1.074	1.23e-51
LINC00857	TUBA1C	0.353862	0.4	1.486	1.78e-112
LINC00857	TWF1	0.326617	0.38	1.029	4.29e-104
LINC00891	A2M	0.586314	0.64	-2.885	4.4e-183
LINC00891	ABC7-42404400C24.1	0.668715	0.75	-2.362	8.44e-112
LINC00891	ABCA8	0.597541	0.68	-3.574	5.44e-249
LINC00891	ABCA9	0.432653	0.59	-2.52	1.52e-201
LINC00891	AC093110.3	0.448732	0.67	-2.991	8.68e-290
LINC00891	AC109642.1	0.586079	0.62	-1.613	1.28e-104
LINC00891	ACADL	0.526784	0.69	-2.794	1.55e-166
LINC00891	ADAMTS8	0.618002	0.66	-4.532	3.08e-287
LINC00891	ADH1B	0.595678	0.66	-5.057	1.83e-201
LINC00891	ADRB2	0.607205	0.65	-2.139	1.19e-189
LINC00891	AGER	0.619039	0.65	-5.336	1.64e-191
LINC00891	AKAP2	0.466003	0.62	-2.072	8.36e-154
LINC00891	AMOTL1	0.429922	0.59	-1.592	8.36e-128
LINC00891	ANGPT1	0.555186	0.6	-2.415	1.49e-165
LINC00891	AOC3	0.581908	0.65	-3.566	7.88e-237
LINC00891	AQP4	0.520332	0.73	-1.757	1.85e-45
LINC00891	ARHGAP24	0.555791	0.66	-1.334	1.59e-120
LINC00891	ARHGAP31	0.594132	0.7	-1.556	1.8e-131
LINC00891	ARHGAP6	0.572834	0.63	-2.951	3.91e-298
LINC00891	ARHGEF15	0.531318	0.61	-2.612	1.88e-218
LINC00891	ARHGEF26	0.504405	0.65	-2.341	8e-194
LINC00891	ARHGEF6	0.5318	0.61	-1.512	5.47e-139
LINC00891	ASPA	0.616926	0.65	-1.53	1.75e-204
LINC00891	C14orf132	0.573302	0.67	-2.457	1.21e-196
LINC00891	C1orf162	0.513337	0.58	-1.63	4.53e-106
LINC00891	C1QTNF7	0.567583	0.62	-1.806	7.3e-117
LINC00891	C20orf194	0.481432	0.6	-1.381	2.28e-154
LINC00891	CALCOCO1	0.469893	0.63	-1.751	3.29e-164
LINC00891	CASS4	0.589005	0.64	-1.876	3.05e-136
LINC00891	CAT	0.555141	0.7	-1.121	2.12e-63
LINC00891	CAV1	0.524527	0.64	-3.035	5.46e-146
LINC00891	CBX7	0.56822	0.66	-1.961	3.58e-156
LINC00891	CCDC85A	0.489879	0.66	-1.403	2.33e-135
LINC00891	CD302	0.503664	0.62	-1.477	1.89e-86
LINC00891	CD36	0.572892	0.61	-2.962	5.76e-151
LINC00891	CGNL1	0.530859	0.7	-1.242	8.96e-69
LINC00891	CLDN18	0.571628	0.59	-4.379	1.95e-118
LINC00891	CLEC14A	0.554276	0.59	-2.404	5.98e-170
LINC00891	CLIC5	0.675105	0.73	-3.064	9.34e-149
LINC00891	CNTN6	0.608337	0.68	-1.577	2.35e-125
LINC00891	COL6A6	0.52225	0.65	-2.737	5.9e-191
LINC00891	CTA-212A2.1	0.473599	0.58	-1.267	7.32e-180
LINC00891	CYBRD1	0.52115	0.61	-1.623	3.06e-88
LINC00891	CYYR1	0.539837	0.6	-1.671	2.85e-152
LINC00891	DAPK2	0.489233	0.62	-2.222	2.95e-149
LINC00891	DENND3	0.448833	0.59	-3.028	3.69e-231
LINC00891	DLC1	0.486059	0.58	-2.247	1.37e-128
LINC00891	DOCK4	0.444562	0.64	-2.267	1.49e-218
LINC00891	DPEP2	0.613002	0.64	-2.04	1.7e-146
LINC00891	DPYSL2	0.485078	0.61	-1.274	1.16e-93
LINC00891	DUOX1	0.468518	0.59	-3.574	1.37e-164
LINC00891	ECEL1P2	0.510486	0.67	-3.035	3.54e-177
LINC00891	EDNRB	0.580721	0.6	-3.453	1.06e-251
LINC00891	EFCC1	0.555054	0.61	-2.396	1.42e-181
LINC00891	EMP2	0.530109	0.66	-1.68	4.13e-104
LINC00891	FAM189A2	0.543763	0.73	-2.487	4.97e-143
LINC00891	FGD3	0.526419	0.59	-1.484	1.51e-121
LINC00891	FGD5	0.526044	0.61	-2.261	1.26e-220
LINC00891	FHL1	0.624002	0.68	-4.616	4.74e-265
LINC00891	FHL5	0.558515	0.6	-2.596	6.78e-248
LINC00891	FMO2	0.619351	0.68	-3.583	5.22e-207
LINC00891	FOXF1	0.54107	0.58	-3.178	1.5e-271
LINC00891	FRMD3	0.505154	0.62	-1.208	5.81e-120
LINC00891	FRMD4B	0.448512	0.59	-1.31	4.38e-125
LINC00891	FRY	0.461725	0.64	-1.856	2.54e-140
LINC00891	FXYD1	0.59201	0.65	-3.422	2.41e-200
LINC00891	GAB1	0.432422	0.61	-1.298	7e-111
LINC00891	GDF10	0.560863	0.59	-3.303	6.39e-199
LINC00891	GIMAP1	0.561842	0.6	-1.829	2.37e-188
LINC00891	GIMAP6	0.573524	0.61	-1.767	6.13e-130
LINC00891	GIMAP7	0.551055	0.58	-1.77	2.76e-123
LINC00891	GIMAP8	0.570191	0.61	-2.453	4.43e-209
LINC00891	GPR146	0.52527	0.58	-2.462	2.36e-191
LINC00891	GRIA1	0.577775	0.66	-2.949	5.07e-235
LINC00891	GRIK4	0.503219	0.59	-1.082	5.79e-181
LINC00891	GRK5	0.504833	0.59	-3.013	1.02e-241
LINC00891	GSTM5	0.58007	0.59	-2.507	2.97e-198
LINC00891	HID1-AS1	0.50944	0.61	-1.234	1.55e-167
LINC00891	HLA-E	0.565168	0.61	-1.452	5.78e-110
LINC00891	HMGCLL1	0.521567	0.61	-1.026	3.23e-90
LINC00891	HSD17B6	0.57429	0.59	-1.372	2.05e-21
LINC00891	IGSF10	0.484895	0.61	-3.796	1.5e-257
LINC00891	INMT	0.62308	0.6	-4.533	1.05e-239
LINC00891	ITGA8	0.566854	0.62	-2.729	1.43e-202
LINC00891	ITLN2	0.553184	0.6	-4.004	1.14e-157
LINC00891	JAM2	0.590655	0.66	-2.404	2.07e-204
LINC00891	JPH4	0.591777	0.63	-1.036	8.7e-127
LINC00891	KANK2	0.521337	0.63	-1.973	9.94e-175
LINC00891	KAT2B	0.484786	0.59	-1.232	9.27e-119
LINC00891	KIAA0408	0.54585	0.72	-2.069	8.84e-97
LINC00891	KIAA1324L	0.448275	0.61	-1.482	1.88e-87
LINC00891	KIF17	0.530365	0.63	-1.968	1.26e-226
LINC00891	LAMP3	0.567752	0.69	-2.019	1.19e-14
LINC00891	LANCL1-AS1	0.5551	0.67	-1.874	7.99e-99
LINC00891	LDB2	0.557189	0.6	-2.824	9.5e-237
LINC00891	LGI3	0.577604	0.67	-3.024	5.09e-72
LINC00891	LINC00968	0.601495	0.59	-2.175	3.2e-181
LINC00891	LINC00987	0.510166	0.59	-1.225	2.99e-168
LINC00891	LRP2BP	0.448729	0.62	-1.655	7.06e-167
LINC00891	LRRC36	0.59503	0.61	-2.238	1.64e-72
LINC00891	LRRN3	0.529417	0.62	-1.633	1.9e-129
LINC00891	MAMDC2	0.565539	0.65	-3.62	2.65e-218
LINC00891	MAP3K3	0.521229	0.59	-1.503	1.83e-158
LINC00891	MARCO	0.471779	0.59	-2.243	2.19e-73
LINC00891	METTL7A	0.552515	0.63	-1.831	1.56e-111
LINC00891	MFAP4	0.580333	0.63	-3.364	8.33e-171
LINC00891	MGAT3	0.530407	0.59	-2.013	4.01e-118
LINC00891	MS4A2	0.479149	0.6	-1.411	1.38e-67
LINC00891	MS4A7	0.559732	0.63	-1.999	4.59e-125
LINC00891	MTMR10	0.478829	0.59	-1.189	1.5e-148
LINC00891	N4BP2L1	0.514293	0.61	-1.602	7.59e-151
LINC00891	NATD1	0.546387	0.58	-1.029	7.41e-84
LINC00891	NCKAP5	0.485601	0.63	-2.113	3.34e-143
LINC00891	NDST1	0.450117	0.62	-1.104	1.82e-85
LINC00891	NECAB1	0.575204	0.67	-1.502	7.95e-164
LINC00891	NLRC4	0.51963	0.62	-1.182	1e-80
LINC00891	NPR1	0.565326	0.63	-3.228	2.51e-242
LINC00891	OTUD1	0.542307	0.62	-1.097	6.57e-109
LINC00891	PDE5A	0.451319	0.61	-1.725	4.87e-169
LINC00891	PDZD2	0.461004	0.6	-1.851	3.63e-108
LINC00891	PEAK1	0.48778	0.68	-1.894	1.97e-184
LINC00891	PECAM1	0.587694	0.63	-2.341	2.97e-198
LINC00891	PHACTR1	0.590529	0.71	-1.678	1.57e-122
LINC00891	PHACTR2	0.472595	0.62	-1.103	1.52e-85
LINC00891	PID1	0.497858	0.6	-1.719	7.63e-105
LINC00891	PTPN21	0.509743	0.66	-1.986	8.77e-173
LINC00891	RAI2	0.592893	0.64	-2.525	2.76e-219
LINC00891	RASGRP4	0.532477	0.63	-2.333	2.05e-247
LINC00891	RILPL2	0.525972	0.62	-1.229	4.47e-157
LINC00891	RP11-141J13.5	0.610618	0.65	-1.146	1.61e-109
LINC00891	RP11-38L15.3	0.532428	0.64	-1.068	3.25e-96
LINC00891	RP11-673E1.3	0.522191	0.71	-1.097	1.11e-87
LINC00891	RP1-78O14.1	0.516949	0.61	-1.764	1.92e-130
LINC00891	RS1	0.576673	0.6	-1.446	5.61e-188
LINC00891	RTKN2	0.52136	0.69	-2.486	1.32e-94
LINC00891	SCN4B	0.582649	0.61	-1.891	5.29e-121
LINC00891	SCN7A	0.560939	0.65	-3.214	1.23e-216
LINC00891	SCUBE1	0.554877	0.58	-2.518	9.11e-244
LINC00891	SDPR	0.580401	0.62	-2.87	8.7e-162
LINC00891	SEC14L6	0.471571	0.6	-1.462	4.06e-50
LINC00891	SEPP1	0.569961	0.63	-1.415	1.69e-65
LINC00891	SESN1	0.619185	0.67	-1.819	6e-167
LINC00891	SFTPA1	0.451785	0.62	-2.458	3.87e-16
LINC00891	SFTPC	0.590221	0.69	-4.967	1.19e-68
LINC00891	SGCG	0.576525	0.63	-1.752	4.21e-191
LINC00891	SH2D3C	0.544918	0.59	-2.795	3.55e-247
LINC00891	SLC39A8	0.565804	0.7	-1.557	2.03e-61
LINC00891	SLIT2	0.549275	0.63	-2.97	1.37e-212
LINC00891	SORBS1	0.481763	0.59	-2.476	1.23e-188
LINC00891	SPARCL1	0.565801	0.61	-3.065	2.56e-195
LINC00891	SPN	0.547406	0.62	-1.032	9.46e-56
LINC00891	SPOCK2	0.542422	0.6	-2.294	2.68e-125
LINC00891	SPTBN1	0.420686	0.63	-2.06	4.53e-205
LINC00891	ST8SIA6	0.507854	0.61	-1.097	6.08e-91
LINC00891	STARD13	0.483318	0.62	-2.083	1.92e-248
LINC00891	STARD9	0.457614	0.64	-2.747	2.82e-232
LINC00891	STX11	0.597376	0.66	-2.321	6.09e-214
LINC00891	SYNC	0.465672	0.6	-1.054	1.47e-71
LINC00891	SYNE1	0.411935	0.59	-1.739	1.13e-125
LINC00891	SYNPO	0.485194	0.59	-1.716	2.9e-126
LINC00891	SYT15	0.644446	0.74	-1.99	1.51e-112
LINC00891	TACC1	0.51694	0.62	-2.184	2.29e-175
LINC00891	TBX4	0.542882	0.63	-2.992	5.11e-221
LINC00891	TBX5-AS1	0.531484	0.59	-2.262	2.18e-210
LINC00891	TCF21	0.620392	0.65	-4.213	3.65e-301
LINC00891	TGFBR2	0.50629	0.63	-1.447	6.78e-105
LINC00891	THSD1	0.533878	0.59	-2.2	2.32e-233
LINC00891	TNFSF12	0.467501	0.61	-1.173	1.63e-104
LINC00891	TNNC1	0.591845	0.68	-2.914	1.48e-135
LINC00891	TNS1	0.567312	0.68	-2.286	1.64e-157
LINC00891	TOM1L2	0.436595	0.62	-1.237	5.93e-109
LINC00891	VEPH1	0.5717	0.66	-1.588	2.53e-40
LINC00891	WWC2	0.536116	0.69	-1.488	2.63e-126
LINC00891	ZEB2	0.470551	0.58	-2.048	3.63e-191
LINC00891	ZNF106	0.41111	0.58	-1.213	7.75e-103
LINC00968	A2M	0.779495	0.76	-2.885	4.4e-183
LINC00968	ABCA8	0.799775	0.78	-3.574	5.44e-249
LINC00968	ABI3BP	0.786284	0.76	-3.012	1.75e-186
LINC00968	AC093110.3	0.562916	0.75	-2.991	8.68e-290
LINC00968	AC109642.1	0.791413	0.79	-1.613	1.28e-104
LINC00968	ACADL	0.618962	0.73	-2.794	1.55e-166
LINC00968	ACVRL1	0.715809	0.75	-3.339	2.32e-291
LINC00968	ADAMTS8	0.773154	0.83	-4.532	3.08e-287
LINC00968	ADAMTSL3	0.649216	0.75	-2.242	2.49e-217
LINC00968	ADARB1	0.623451	0.77	-2.574	1.39e-235
LINC00968	ADH1B	0.759728	0.84	-5.057	1.83e-201
LINC00968	ADRB2	0.708388	0.76	-2.139	1.19e-189
LINC00968	AGER	0.711849	0.79	-5.336	1.64e-191
LINC00968	AHNAK	0.566378	0.7	-1.956	1.85e-124
LINC00968	AKAP2	0.561528	0.78	-2.072	8.36e-154
LINC00968	ANGPT1	0.79132	0.83	-2.415	1.49e-165
LINC00968	AOC3	0.810202	0.87	-3.566	7.88e-237
LINC00968	ARHGAP31	0.727476	0.78	-1.556	1.8e-131
LINC00968	ARHGAP6	0.76979	0.77	-2.951	3.91e-298
LINC00968	ARHGEF15	0.649165	0.7	-2.612	1.88e-218
LINC00968	ARHGEF26	0.544814	0.7	-2.341	8e-194
LINC00968	ARHGEF6	0.70429	0.7	-1.512	5.47e-139
LINC00968	ASPA	0.762377	0.75	-1.53	1.75e-204
LINC00968	C14orf132	0.679555	0.75	-2.457	1.21e-196
LINC00968	C1QTNF7	0.795852	0.82	-1.806	7.3e-117
LINC00968	CA4	0.63228	0.73	-5.436	3.11e-297
LINC00968	CALCRL	0.772727	0.73	-2.435	2.19e-186
LINC00968	CASP12	0.750573	0.75	-1.38	9.92e-161
LINC00968	CASS4	0.825374	0.81	-1.876	3.05e-136
LINC00968	CAT	0.650954	0.75	-1.121	2.12e-63
LINC00968	CAV1	0.711949	0.77	-3.035	5.46e-146
LINC00968	CCDC85A	0.571658	0.74	-1.403	2.33e-135
LINC00968	CD93	0.680986	0.72	-2.214	4.78e-167
LINC00968	CDH5	0.689825	0.78	-2.84	1.57e-231
LINC00968	CDO1	0.752032	0.74	-2.58	3.15e-221
LINC00968	CGNL1	0.594543	0.72	-1.242	8.96e-69
LINC00968	CHRDL1	0.70613	0.7	-3.821	3.75e-208
LINC00968	CLEC14A	0.702383	0.78	-2.404	5.98e-170
LINC00968	CLEC1A	0.774142	0.75	-2.662	2.19e-235
LINC00968	CLEC3B	0.682152	0.74	-3.69	2.25e-199
LINC00968	CLIC5	0.71758	0.79	-3.064	9.34e-149
LINC00968	CNTN6	0.670003	0.75	-1.577	2.35e-125
LINC00968	COL6A6	0.757508	0.8	-2.737	5.9e-191
LINC00968	COX7A1	0.648074	0.73	-1.742	2.45e-125
LINC00968	CPED1	0.755663	0.75	-1.649	7.93e-127
LINC00968	CYYR1	0.741089	0.8	-1.671	2.85e-152
LINC00968	DOCK4	0.629007	0.7	-2.267	1.49e-218
LINC00968	DPYSL2	0.648029	0.71	-1.274	1.16e-93
LINC00968	ECSCR	0.688242	0.79	-2.332	1.27e-222
LINC00968	EDNRB	0.76712	0.79	-3.453	1.06e-251
LINC00968	EFCC1	0.650786	0.76	-2.396	1.42e-181
LINC00968	EMCN	0.762014	0.78	-2.411	3.16e-180
LINC00968	EMP2	0.674276	0.76	-1.68	4.13e-104
LINC00968	EPAS1	0.611526	0.72	-3.045	5.65e-233
LINC00968	ERG	0.75967	0.78	-2.071	4.63e-190
LINC00968	FAM162B	0.716781	0.71	-2.08	2.88e-151
LINC00968	FAM189A2	0.582423	0.72	-2.487	4.97e-143
LINC00968	FENDRR	0.76091	0.74	-4.412	3.36e-296
LINC00968	FEZ1	0.73321	0.77	-2.506	8.77e-230
LINC00968	FGD5	0.694774	0.76	-2.261	1.26e-220
LINC00968	FGFR4	0.433162	0.7	-3.693	2.17e-213
LINC00968	FHL1	0.838437	0.88	-4.616	4.74e-265
LINC00968	FHL5	0.772952	0.83	-2.596	6.78e-248
LINC00968	FMO2	0.834783	0.87	-3.583	5.22e-207
LINC00968	FOXF1	0.724184	0.74	-3.178	1.5e-271
LINC00968	FRY	0.618357	0.77	-1.856	2.54e-140
LINC00968	FXYD1	0.738302	0.83	-3.422	2.41e-200
LINC00968	FXYD6	0.630784	0.71	-2.238	1.46e-165
LINC00968	GDF10	0.740012	0.76	-3.303	6.39e-199
LINC00968	GIMAP6	0.733377	0.76	-1.767	6.13e-130
LINC00968	GIMAP8	0.735739	0.72	-2.453	4.43e-209
LINC00968	GPM6A	0.717468	0.74	-2.547	5.51e-166
LINC00968	GPR146	0.672453	0.74	-2.462	2.36e-191
LINC00968	GRIA1	0.791875	0.84	-2.949	5.07e-235
LINC00968	GRIK4	0.640713	0.74	-1.082	5.79e-181
LINC00968	GRK5	0.614836	0.77	-3.013	1.02e-241
LINC00968	GSTM5	0.741153	0.73	-2.507	2.97e-198
LINC00968	GUCY1A2	0.712391	0.76	-1.45	2.09e-151
LINC00968	GYPC	0.678643	0.71	-2.205	8.01e-206
LINC00968	HEG1	0.611278	0.71	-1.737	4.41e-117
LINC00968	HID1-AS1	0.667596	0.69	-1.234	1.55e-167
LINC00968	HIGD1B	0.7032	0.71	-2.955	7.83e-171
LINC00968	HSPB2	0.600871	0.71	-2.266	6.17e-228
LINC00968	IGSF10	0.61572	0.71	-3.796	1.5e-257
LINC00968	IL33	0.713694	0.7	-1.647	1.45e-72
LINC00968	INMT	0.843769	0.88	-4.533	1.05e-239
LINC00968	INMT-FAM188B	0.746442	0.75	-1.857	3.19e-177
LINC00968	ITGA8	0.774084	0.76	-2.729	1.43e-202
LINC00968	ITLN2	0.613731	0.74	-4.004	1.14e-157
LINC00968	ITM2A	0.68496	0.74	-1.559	6.49e-98
LINC00968	JAM2	0.777731	0.74	-2.404	2.07e-204
LINC00968	JPH4	0.705571	0.72	-1.036	8.7e-127
LINC00968	KANK2	0.634474	0.78	-1.973	9.94e-175
LINC00968	KANK3	0.607275	0.69	-3.702	2.65e-300
LINC00968	KIF17	0.54511	0.72	-1.968	1.26e-226
LINC00968	LANCL1-AS1	0.685909	0.77	-1.874	7.99e-99
LINC00968	LDB2	0.784738	0.8	-2.824	9.5e-237
LINC00968	LGI3	0.683245	0.69	-3.024	5.09e-72
LINC00968	LHFP	0.690882	0.73	-2.328	3.04e-206
LINC00968	LIMS2	0.674613	0.74	-3.628	4.33e-275
LINC00968	LINC00472	0.641967	0.71	-2.154	6.45e-249
LINC00968	LINC00961	0.681017	0.75	-1.537	6.81e-167
LINC00968	LINC00987	0.704535	0.75	-1.225	2.99e-168
LINC00968	LMCD1	0.711089	0.76	-2.224	3.12e-183
LINC00968	LRRN3	0.729815	0.78	-1.633	1.9e-129
LINC00968	LYVE1	0.665707	0.72	-3.644	5.69e-252
LINC00968	MAMDC2	0.753284	0.87	-3.62	2.65e-218
LINC00968	MFAP4	0.78126	0.82	-3.364	8.33e-171
LINC00968	MGAT3	0.577156	0.69	-2.013	4.01e-118
LINC00968	MMRN2	0.600834	0.74	-1.924	1.18e-171
LINC00968	MSRB3	0.707259	0.74	-2.29	1.17e-184
LINC00968	MYCT1	0.71911	0.78	-2.1	8.89e-220
LINC00968	MYZAP	0.667386	0.7	-3.301	1.42e-240
LINC00968	NCKAP5	0.55634	0.75	-2.113	3.34e-143
LINC00968	NDST1	0.508047	0.69	-1.104	1.82e-85
LINC00968	NMUR1	0.586977	0.69	-1.354	8.13e-170
LINC00968	NOVA2	0.573275	0.71	-2.342	1.18e-273
LINC00968	OR7E47P	0.688917	0.7	-2.872	1e-217
LINC00968	OTUD1	0.649565	0.71	-1.097	6.57e-109
LINC00968	PCDHGB7	0.631496	0.69	-1.451	9.07e-130
LINC00968	PDE5A	0.684587	0.75	-1.725	4.87e-169
LINC00968	PDLIM2	0.671064	0.71	-1.647	2.75e-135
LINC00968	PEAK1	0.668825	0.76	-1.894	1.97e-184
LINC00968	PEAR1	0.615597	0.7	-3.234	6.82e-276
LINC00968	PECAM1	0.7771	0.81	-2.341	2.97e-198
LINC00968	PHACTR1	0.691579	0.71	-1.678	1.57e-122
LINC00968	PKNOX2	0.767869	0.71	-2.553	6.93e-232
LINC00968	PLAC9	0.731191	0.79	-2.803	2.37e-201
LINC00968	PPP1R14A	0.476986	0.7	-3.527	1.83e-225
LINC00968	PRKCE	0.67176	0.72	-2.205	2.94e-206
LINC00968	PRX	0.614197	0.69	-3.734	1.18e-273
LINC00968	PTPN21	0.67288	0.79	-1.986	8.77e-173
LINC00968	PTPRB	0.678594	0.77	-2.785	5.19e-221
LINC00968	PTRF	0.592509	0.72	-2.087	1.03e-152
LINC00968	RAI2	0.712315	0.75	-2.525	2.76e-219
LINC00968	RAMP2	0.618856	0.72	-2.72	8.94e-203
LINC00968	RGCC	0.807941	0.84	-3.523	2.04e-256
LINC00968	RHOJ	0.714245	0.76	-2.107	4.98e-210
LINC00968	ROBO4	0.662354	0.76	-3.224	5.2e-245
LINC00968	RP1-78O14.1	0.646832	0.7	-1.764	1.92e-130
LINC00968	RP11-141J13.5	0.675364	0.78	-1.146	1.61e-109
LINC00968	RP11-371A19.2	0.715899	0.7	-1.626	1.44e-173
LINC00968	RTKN2	0.599799	0.76	-2.486	1.32e-94
LINC00968	RXFP1	0.681534	0.74	-1.485	3.06e-166
LINC00968	S1PR1	0.783273	0.79	-3.127	6.85e-265
LINC00968	SASH1	0.584301	0.72	-2.211	1.19e-204
LINC00968	SCN4B	0.751524	0.8	-1.891	5.29e-121
LINC00968	SCN7A	0.795071	0.84	-3.214	1.23e-216
LINC00968	SDPR	0.762781	0.8	-2.87	8.7e-162
LINC00968	SELP	0.672828	0.71	-2.062	1.3e-160
LINC00968	SEMA5A	0.64149	0.73	-1.437	1.15e-90
LINC00968	SESN1	0.694198	0.71	-1.819	6e-167
LINC00968	SFTPC	0.661013	0.78	-4.967	1.19e-68
LINC00968	SGCA	0.667099	0.71	-2.86	7.59e-204
LINC00968	SGCG	0.74828	0.8	-1.752	4.21e-191
LINC00968	SH2D3C	0.63325	0.74	-2.795	3.55e-247
LINC00968	SH3GL3	0.624741	0.73	-1.319	2.98e-139
LINC00968	SLC39A8	0.658441	0.72	-1.557	2.03e-61
LINC00968	SLIT2	0.755571	0.84	-2.97	1.37e-212
LINC00968	SLIT3	0.736769	0.72	-2.923	1.14e-185
LINC00968	SOSTDC1	0.608611	0.72	-3.331	1.74e-144
LINC00968	SPARCL1	0.785871	0.79	-3.065	2.56e-195
LINC00968	SPOCK2	0.66348	0.75	-2.294	2.68e-125
LINC00968	SPTBN1	0.525544	0.74	-2.06	4.53e-205
LINC00968	ST8SIA6	0.665309	0.73	-1.097	6.08e-91
LINC00968	STARD13	0.678276	0.76	-2.083	1.92e-248
LINC00968	STARD8	0.707075	0.76	-2.723	6.31e-279
LINC00968	STX11	0.730307	0.79	-2.321	6.09e-214
LINC00968	SYNPO	0.587822	0.72	-1.716	2.9e-126
LINC00968	TACC1	0.685026	0.75	-2.184	2.29e-175
LINC00968	TAL1	0.734801	0.74	-3.221	3.85e-308
LINC00968	TBX4	0.68356	0.78	-2.992	5.11e-221
LINC00968	TBX5	0.693784	0.69	-2.354	4.91e-196
LINC00968	TBX5-AS1	0.763793	0.79	-2.262	2.18e-210
LINC00968	TCF21	0.832278	0.8	-4.213	3.65e-301
LINC00968	TEK	0.780114	0.76	-3.085	1.83e-271
LINC00968	TGFBR2	0.714839	0.74	-1.447	6.78e-105
LINC00968	THSD1	0.71101	0.7	-2.2	2.32e-233
LINC00968	TMEM204	0.621131	0.71	-2.677	1.32e-209
LINC00968	TNNC1	0.595929	0.78	-2.914	1.48e-135
LINC00968	TNS1	0.675487	0.79	-2.286	1.64e-157
LINC00968	VWF	0.629103	0.74	-2.67	1.47e-191
LINC00968	WNT3A	0.594836	0.74	-2.057	2.78e-217
LINC00968	WWC2	0.63816	0.78	-1.488	2.63e-126
LINC00987	A2M	0.742865	0.79	-2.885	4.4e-183
LINC00987	ABCA6	0.67825	0.72	-2.626	7.42e-187
LINC00987	ABCA8	0.713646	0.78	-3.574	5.44e-249
LINC00987	ABCA9	0.650612	0.74	-2.52	1.52e-201
LINC00987	ABI3BP	0.737486	0.75	-3.012	1.75e-186
LINC00987	AC093110.3	0.520593	0.72	-2.991	8.68e-290
LINC00987	AC109642.1	0.69046	0.8	-1.613	1.28e-104
LINC00987	ACADL	0.543819	0.71	-2.794	1.55e-166
LINC00987	ACVRL1	0.686973	0.75	-3.339	2.32e-291
LINC00987	ADAMTS8	0.678687	0.79	-4.532	3.08e-287
LINC00987	ADAMTSL3	0.639275	0.72	-2.242	2.49e-217
LINC00987	ADARB1	0.593363	0.76	-2.574	1.39e-235
LINC00987	ADH1B	0.675891	0.82	-5.057	1.83e-201
LINC00987	AFAP1L1	0.593603	0.71	-2.069	3.91e-193
LINC00987	AGER	0.608117	0.7	-5.336	1.64e-191
LINC00987	AKAP2	0.552772	0.72	-2.072	8.36e-154
LINC00987	ANGPT1	0.706097	0.78	-2.415	1.49e-165
LINC00987	AOC3	0.700381	0.81	-3.566	7.88e-237
LINC00987	ARHGAP31	0.645705	0.75	-1.556	1.8e-131
LINC00987	ARHGAP6	0.733318	0.78	-2.951	3.91e-298
LINC00987	ARHGEF15	0.695731	0.8	-2.612	1.88e-218
LINC00987	ARHGEF6	0.711067	0.8	-1.512	5.47e-139
LINC00987	ASPA	0.737694	0.8	-1.53	1.75e-204
LINC00987	BCL6B	0.594887	0.71	-1.948	1.36e-152
LINC00987	C10orf54	0.593679	0.72	-1.888	7.61e-168
LINC00987	C14orf132	0.63512	0.72	-2.457	1.21e-196
LINC00987	C1QTNF7	0.677911	0.75	-1.806	7.3e-117
LINC00987	C20orf194	0.573892	0.72	-1.381	2.28e-154
LINC00987	CALCOCO1	0.494693	0.69	-1.751	3.29e-164
LINC00987	CALCRL	0.75662	0.79	-2.435	2.19e-186
LINC00987	CASP12	0.696866	0.73	-1.38	9.92e-161
LINC00987	CASS4	0.732945	0.81	-1.876	3.05e-136
LINC00987	CAT	0.540396	0.71	-1.121	2.12e-63
LINC00987	CBX7	0.590819	0.75	-1.961	3.58e-156
LINC00987	CCDC85A	0.477481	0.69	-1.403	2.33e-135
LINC00987	CCM2L	0.692031	0.73	-2.28	1.75e-188
LINC00987	CD93	0.674284	0.74	-2.214	4.78e-167
LINC00987	CDH5	0.702441	0.79	-2.84	1.57e-231
LINC00987	CDO1	0.699244	0.7	-2.58	3.15e-221
LINC00987	CGNL1	0.510534	0.69	-1.242	8.96e-69
LINC00987	CLEC14A	0.733799	0.83	-2.404	5.98e-170
LINC00987	CLEC1A	0.76583	0.78	-2.662	2.19e-235
LINC00987	CLEC3B	0.635871	0.7	-3.69	2.25e-199
LINC00987	CLIC5	0.605039	0.7	-3.064	9.34e-149
LINC00987	COL6A5	0.612625	0.69	-1.843	8e-115
LINC00987	COL6A6	0.685176	0.8	-2.737	5.9e-191
LINC00987	CPED1	0.664542	0.71	-1.649	7.93e-127
LINC00987	CTA-212A2.1	0.622059	0.74	-1.267	7.32e-180
LINC00987	CYYR1	0.804351	0.83	-1.671	2.85e-152
LINC00987	DACH1	0.644186	0.69	-1.556	6.29e-154
LINC00987	DKK2	0.657761	0.73	-1.112	8.83e-80
LINC00987	DOCK4	0.567518	0.75	-2.267	1.49e-218
LINC00987	DPEP2	0.66056	0.69	-2.04	1.7e-146
LINC00987	ECSCR	0.681492	0.78	-2.332	1.27e-222
LINC00987	EDNRB	0.705089	0.75	-3.453	1.06e-251
LINC00987	EFCC1	0.572111	0.79	-2.396	1.42e-181
LINC00987	EMCN	0.726597	0.78	-2.411	3.16e-180
LINC00987	EPAS1	0.548263	0.71	-3.045	5.65e-233
LINC00987	EPB41L2	0.642782	0.75	-2.452	4.97e-198
LINC00987	ERG	0.726858	0.77	-2.071	4.63e-190
LINC00987	FAM13C	0.731618	0.77	-1.568	9.93e-122
LINC00987	FAM162B	0.694498	0.72	-2.08	2.88e-151
LINC00987	FENDRR	0.685646	0.76	-4.412	3.36e-296
LINC00987	FEZ1	0.719202	0.77	-2.506	8.77e-230
LINC00987	FGD5	0.68663	0.78	-2.261	1.26e-220
LINC00987	FHL1	0.752264	0.81	-4.616	4.74e-265
LINC00987	FHL5	0.73295	0.77	-2.596	6.78e-248
LINC00987	FLI1	0.763875	0.77	-1.806	3.92e-163
LINC00987	FMO2	0.75034	0.8	-3.583	5.22e-207
LINC00987	FOXF1	0.71142	0.79	-3.178	1.5e-271
LINC00987	FRY	0.545198	0.73	-1.856	2.54e-140
LINC00987	FXYD1	0.656184	0.79	-3.422	2.41e-200
LINC00987	FXYD6	0.645224	0.76	-2.238	1.46e-165
LINC00987	GDF10	0.675648	0.77	-3.303	6.39e-199
LINC00987	GIMAP1	0.732836	0.79	-1.829	2.37e-188
LINC00987	GIMAP4	0.692225	0.75	-1.5	1.51e-104
LINC00987	GIMAP6	0.754611	0.81	-1.767	6.13e-130
LINC00987	GIMAP7	0.734884	0.79	-1.77	2.76e-123
LINC00987	GIMAP8	0.764897	0.8	-2.453	4.43e-209
LINC00987	GPIHBP1	0.639289	0.73	-3.526	1.92e-188
LINC00987	GPR146	0.622383	0.76	-2.462	2.36e-191
LINC00987	GRIA1	0.706723	0.79	-2.949	5.07e-235
LINC00987	GRIK4	0.624757	0.73	-1.082	5.79e-181
LINC00987	GRK5	0.62698	0.73	-3.013	1.02e-241
LINC00987	GSTM5	0.69086	0.77	-2.507	2.97e-198
LINC00987	GUCY1A2	0.680617	0.77	-1.45	2.09e-151
LINC00987	GYPC	0.671824	0.72	-2.205	8.01e-206
LINC00987	HEG1	0.653866	0.71	-1.737	4.41e-117
LINC00987	HID1-AS1	0.647305	0.77	-1.234	1.55e-167
LINC00987	HSPA12B	0.649149	0.74	-2.869	1.09e-260
LINC00987	IGSF10	0.575214	0.75	-3.796	1.5e-257
LINC00987	IL33	0.710018	0.76	-1.647	1.45e-72
LINC00987	INMT	0.727048	0.79	-4.533	1.05e-239
LINC00987	ITGA8	0.704882	0.78	-2.729	1.43e-202
LINC00987	ITM2A	0.685235	0.75	-1.559	6.49e-98
LINC00987	JAM2	0.777483	0.82	-2.404	2.07e-204
LINC00987	JPH4	0.622629	0.69	-1.036	8.7e-127
LINC00987	KANK2	0.511598	0.75	-1.973	9.94e-175
LINC00987	KANK3	0.601968	0.76	-3.702	2.65e-300
LINC00987	KIF17	0.529912	0.76	-1.968	1.26e-226
LINC00987	LDB2	0.790103	0.82	-2.824	9.5e-237
LINC00987	LHFP	0.702474	0.74	-2.328	3.04e-206
LINC00987	LIMS2	0.627459	0.72	-3.628	4.33e-275
LINC00987	LINC00961	0.639654	0.73	-1.537	6.81e-167
LINC00987	LINC00968	0.704535	0.75	-2.175	3.2e-181
LINC00987	LMO2	0.740375	0.76	-2.075	1.14e-197
LINC00987	LRRN3	0.696195	0.8	-1.633	1.9e-129
LINC00987	MAMDC2	0.638805	0.79	-3.62	2.65e-218
LINC00987	METTL7A	0.671408	0.73	-1.831	1.56e-111
LINC00987	MFAP4	0.71002	0.81	-3.364	8.33e-171
LINC00987	MMRN2	0.65725	0.77	-1.924	1.18e-171
LINC00987	MSRB3	0.643475	0.71	-2.29	1.17e-184
LINC00987	MYCT1	0.743595	0.81	-2.1	8.89e-220
LINC00987	MYZAP	0.591138	0.72	-3.301	1.42e-240
LINC00987	NMUR1	0.616221	0.75	-1.354	8.13e-170
LINC00987	NOTCH4	0.606209	0.71	-3.128	3.16e-248
LINC00987	NOVA2	0.641543	0.77	-2.342	1.18e-273
LINC00987	OLFML1	0.706146	0.72	-1.806	8.29e-125
LINC00987	OR7E47P	0.578094	0.7	-2.872	1e-217
LINC00987	PCAT19	0.677044	0.75	-2.989	1.56e-255
LINC00987	PCDH12	0.577737	0.73	-1.492	2.9e-126
LINC00987	PCDH17	0.640535	0.74	-1.552	2.05e-102
LINC00987	PCDHGB7	0.569221	0.71	-1.451	9.07e-130
LINC00987	PDE5A	0.65461	0.75	-1.725	4.87e-169
LINC00987	PEAK1	0.652405	0.77	-1.894	1.97e-184
LINC00987	PEAR1	0.679462	0.8	-3.234	6.82e-276
LINC00987	PECAM1	0.746237	0.79	-2.341	2.97e-198
LINC00987	PHACTR2	0.587381	0.7	-1.103	1.52e-85
LINC00987	PKNOX2	0.726671	0.76	-2.553	6.93e-232
LINC00987	PLAC9	0.650803	0.7	-2.803	2.37e-201
LINC00987	PLSCR4	0.611727	0.72	-1.702	5.33e-137
LINC00987	PREX2	0.687964	0.71	-1.83	1.31e-183
LINC00987	PRKCH	0.593978	0.69	-1.383	5.89e-154
LINC00987	PTPN21	0.550403	0.73	-1.986	8.77e-173
LINC00987	PTPRB	0.690992	0.75	-2.785	5.19e-221
LINC00987	RAI2	0.67168	0.77	-2.525	2.76e-219
LINC00987	RAMP2	0.652002	0.74	-2.72	8.94e-203
LINC00987	RASGRP4	0.605844	0.7	-2.333	2.05e-247
LINC00987	RASL12	0.655506	0.74	-2.435	9.17e-202
LINC00987	RASSF2	0.666629	0.7	-1.7	1.12e-144
LINC00987	REM1	0.625429	0.72	-1.337	3.11e-113
LINC00987	RGCC	0.65917	0.71	-3.523	2.04e-256
LINC00987	RHOJ	0.752121	0.82	-2.107	4.98e-210
LINC00987	ROBO4	0.657226	0.75	-3.224	5.2e-245
LINC00987	RP11-389C8.2	0.744789	0.76	-1.388	2.01e-144
LINC00987	RP11-736K20.4	0.649534	0.72	-1.662	1.43e-200
LINC00987	RP11-875O11.1	0.6232	0.74	-1.058	3.16e-128
LINC00987	RTKN2	0.571792	0.72	-2.486	1.32e-94
LINC00987	RXFP1	0.671319	0.76	-1.485	3.06e-166
LINC00987	S1PR1	0.763627	0.76	-3.127	6.85e-265
LINC00987	SASH1	0.563055	0.72	-2.211	1.19e-204
LINC00987	SCN4B	0.687772	0.76	-1.891	5.29e-121
LINC00987	SCN7A	0.661402	0.79	-3.214	1.23e-216
LINC00987	SDPR	0.648877	0.72	-2.87	8.7e-162
LINC00987	SELP	0.729156	0.76	-2.062	1.3e-160
LINC00987	SESN1	0.639991	0.73	-1.819	6e-167
LINC00987	SGCG	0.634922	0.75	-1.752	4.21e-191
LINC00987	SH2D3C	0.692508	0.79	-2.795	3.55e-247
LINC00987	SHANK3	0.506486	0.72	-3.183	8.48e-235
LINC00987	SLIT2	0.690553	0.81	-2.97	1.37e-212
LINC00987	SLIT3	0.736085	0.77	-2.923	1.14e-185
LINC00987	SNRK	0.692354	0.78	-1.475	3.48e-162
LINC00987	SPARCL1	0.762133	0.82	-3.065	2.56e-195
LINC00987	SPTBN1	0.459763	0.73	-2.06	4.53e-205
LINC00987	ST8SIA6	0.600729	0.72	-1.097	6.08e-91
LINC00987	STARD13	0.64184	0.73	-2.083	1.92e-248
LINC00987	STARD8	0.676794	0.74	-2.723	6.31e-279
LINC00987	STX11	0.633974	0.71	-2.321	6.09e-214
LINC00987	TACC1	0.642268	0.71	-2.184	2.29e-175
LINC00987	TAL1	0.726294	0.74	-3.221	3.85e-308
LINC00987	TBX2	0.630327	0.75	-3.658	7.09e-239
LINC00987	TBX4	0.631353	0.82	-2.992	5.11e-221
LINC00987	TBX5	0.651137	0.75	-2.354	4.91e-196
LINC00987	TBX5-AS1	0.669129	0.79	-2.262	2.18e-210
LINC00987	TCF21	0.742523	0.82	-4.213	3.65e-301
LINC00987	TEK	0.75118	0.78	-3.085	1.83e-271
LINC00987	TGFBR2	0.58758	0.71	-1.447	6.78e-105
LINC00987	THSD1	0.727857	0.8	-2.2	2.32e-233
LINC00987	TIE1	0.640113	0.74	-2.371	1.16e-192
LINC00987	TMEM47	0.626664	0.7	-1.812	6.09e-138
LINC00987	TNFSF12	0.428672	0.7	-1.173	1.63e-104
LINC00987	TNS1	0.579962	0.76	-2.286	1.64e-157
LINC00987	TSPAN18	0.612203	0.73	-1.709	9.97e-122
LINC00987	USHBP1	0.673173	0.78	-2.561	1.69e-252
LINC00987	VWF	0.667201	0.76	-2.67	1.47e-191
LINC00987	WWC2	0.48973	0.71	-1.488	2.63e-126
LINC00987	ZEB1	0.65104	0.71	-1.809	2.6e-171
LINC00987	ZEB2	0.696231	0.76	-2.048	3.63e-191
LINC01506	ACVRL1	0.575395	0.59	-3.339	2.32e-291
LINC01506	ADAMTS8	0.43255	0.58	-4.532	3.08e-287
LINC01506	ADH1B	0.426142	0.55	-5.057	1.83e-201
LINC01506	ADRB2	0.496628	0.54	-2.139	1.19e-189
LINC01506	AGER	0.498342	0.54	-5.336	1.64e-191
LINC01506	AGRP	0.558442	0.64	-1.221	9.1e-90
LINC01506	ALOX5	0.535618	0.57	-2.573	1.69e-161
LINC01506	ALOX5AP	0.611031	0.68	-1.729	5.78e-76
LINC01506	AOC3	0.449169	0.57	-3.566	7.88e-237
LINC01506	ARHGAP31	0.435359	0.53	-1.556	1.8e-131
LINC01506	ARHGAP6	0.441526	0.53	-2.951	3.91e-298
LINC01506	BCL2A1	0.638433	0.62	-1.679	2.51e-100
LINC01506	BTK	0.593305	0.57	-1.569	1.02e-131
LINC01506	C10orf128	0.668344	0.68	-1.385	1.31e-90
LINC01506	C1QB	0.544352	0.55	-1.038	1.16e-25
LINC01506	C1orf162	0.62204	0.67	-1.63	4.53e-106
LINC01506	C5AR1	0.585353	0.64	-2.045	9.84e-145
LINC01506	CALCRL	0.525659	0.58	-2.435	2.19e-186
LINC01506	CARD16	0.533912	0.53	-1.217	6.95e-80
LINC01506	CASP12	0.484603	0.54	-1.38	9.92e-161
LINC01506	CAT	0.534731	0.58	-1.121	2.12e-63
LINC01506	CCL23	0.623022	0.66	-2.714	3.24e-165
LINC01506	CCRL2	0.579991	0.55	-1.37	2.59e-92
LINC01506	CD300C	0.630794	0.65	-1.244	5.73e-82
LINC01506	CD300LF	0.629592	0.64	-1.499	2.24e-84
LINC01506	CD33	0.60252	0.66	-1.559	3.44e-108
LINC01506	CD52	0.644039	0.69	-1.264	1.94e-53
LINC01506	CD53	0.576099	0.55	-1.08	1.41e-69
LINC01506	CDH5	0.446138	0.54	-2.84	1.57e-231
LINC01506	CFD	0.482155	0.55	-3.688	3.85e-192
LINC01506	CFP	0.576975	0.6	-2.076	2.1e-167
LINC01506	CLEC12A	0.556403	0.54	-2.04	9.47e-123
LINC01506	CLEC14A	0.483067	0.53	-2.404	5.98e-170
LINC01506	CLEC1A	0.581144	0.58	-2.662	2.19e-235
LINC01506	CLEC3B	0.517896	0.55	-3.69	2.25e-199
LINC01506	CMTM2	0.55121	0.7	-2.259	6.09e-197
LINC01506	CPED1	0.499583	0.54	-1.649	7.93e-127
LINC01506	CTD-3214H19.16	0.585424	0.59	-2.831	3.29e-89
LINC01506	CXCR1	0.558604	0.55	-2.472	9.48e-194
LINC01506	CXCR2	0.596285	0.63	-1.874	1.44e-150
LINC01506	CYP27A1	0.52115	0.56	-1.322	2.25e-71
LINC01506	CYYR1	0.501748	0.55	-1.671	2.85e-152
LINC01506	DKK2	0.48021	0.55	-1.112	8.83e-80
LINC01506	DOK2	0.601482	0.65	-1.512	3.88e-95
LINC01506	DPEP2	0.612313	0.67	-2.04	1.7e-146
LINC01506	ECSCR	0.574174	0.62	-2.332	1.27e-222
LINC01506	EDNRB	0.460551	0.55	-3.453	1.06e-251
LINC01506	EFCC1	0.388556	0.53	-2.396	1.42e-181
LINC01506	EVI2B	0.498998	0.55	-1.067	1.67e-60
LINC01506	FABP4	0.568854	0.62	-4.675	7.13e-200
LINC01506	FAM107A	0.491198	0.57	-4.64	2.44e-270
LINC01506	FAM110D	0.448708	0.54	-1.916	1.17e-198
LINC01506	FAM150B	0.484688	0.55	-4.231	1.55e-273
LINC01506	FCER1G	0.583611	0.58	-1.217	1.67e-70
LINC01506	FCGR3B	0.537113	0.58	-2.161	1.02e-114
LINC01506	FCN3	0.548699	0.59	-6.426	1.13e-288
LINC01506	FENDRR	0.467171	0.56	-4.412	3.36e-296
LINC01506	FEZ1	0.520441	0.53	-2.506	8.77e-230
LINC01506	FGD5	0.484046	0.59	-2.261	1.26e-220
LINC01506	FGR	0.629697	0.64	-3.312	2.63e-240
LINC01506	FHL1	0.520901	0.6	-4.616	4.74e-265
LINC01506	FLI1	0.504903	0.53	-1.806	3.92e-163
LINC01506	FMO2	0.519906	0.55	-3.583	5.22e-207
LINC01506	FPR1	0.619117	0.55	-2.189	6.56e-131
LINC01506	FXYD1	0.491404	0.55	-3.422	2.41e-200
LINC01506	GIMAP5	0.438109	0.54	-2.463	5.29e-178
LINC01506	GIMAP6	0.593411	0.56	-1.767	6.13e-130
LINC01506	GIMAP8	0.524168	0.53	-2.453	4.43e-209
LINC01506	GLDN	0.417379	0.57	-2.085	1.76e-142
LINC01506	GLIPR2	0.665857	0.68	-1.448	1.76e-104
LINC01506	GMFG	0.669204	0.71	-1.572	2.98e-134
LINC01506	GPD1	0.51806	0.71	-2.07	1.25e-89
LINC01506	GRIA1	0.425243	0.54	-2.949	5.07e-235
LINC01506	GYPC	0.573185	0.57	-2.205	8.01e-206
LINC01506	HBA1	0.501459	0.55	-5.12	3.3e-173
LINC01506	HBB	0.562216	0.56	-4.773	3.83e-150
LINC01506	HSPA12B	0.44932	0.53	-2.869	1.09e-260
LINC01506	HSPB8	0.398893	0.53	-2.272	2.17e-157
LINC01506	INMT	0.479379	0.54	-4.533	1.05e-239
LINC01506	JAM2	0.472795	0.56	-2.404	2.07e-204
LINC01506	JPH4	0.485752	0.6	-1.036	8.7e-127
LINC01506	KIF17	0.494798	0.54	-1.968	1.26e-226
LINC01506	LANCL1-AS1	0.430849	0.56	-1.874	7.99e-99
LINC01506	LDB2	0.493097	0.57	-2.824	9.5e-237
LINC01506	LGI3	0.442841	0.57	-3.024	5.09e-72
LINC01506	LILRA1	0.571101	0.57	-1.341	9.17e-140
LINC01506	LILRA5	0.683115	0.75	-2.422	5.91e-168
LINC01506	LINC01272	0.647182	0.72	-1.826	3.89e-118
LINC01506	LMO2	0.573675	0.55	-2.075	1.14e-197
LINC01506	LYVE1	0.539866	0.55	-3.644	5.69e-252
LINC01506	MARCO	0.540682	0.61	-2.243	2.19e-73
LINC01506	MCEMP1	0.626609	0.72	-3.463	5.05e-140
LINC01506	MEFV	0.523861	0.55	-2.078	2.85e-205
LINC01506	MFAP4	0.462507	0.57	-3.364	8.33e-171
LINC01506	MFNG	0.543882	0.53	-1.619	1.07e-144
LINC01506	MMP19	0.47656	0.53	-2.562	8.39e-156
LINC01506	MNDA	0.606621	0.65	-1.35	8.07e-64
LINC01506	MRC1	0.54699	0.66	-1.705	2.23e-60
LINC01506	MS4A4A	0.591733	0.55	-1.167	3.14e-49
LINC01506	MS4A7	0.618596	0.71	-1.999	4.59e-125
LINC01506	MSR1	0.646402	0.75	-1.426	1.67e-57
LINC01506	MYCT1	0.467424	0.54	-2.1	8.89e-220
LINC01506	NCF2	0.622333	0.6	-1.53	2.95e-92
LINC01506	NLRC4	0.647699	0.67	-1.182	1e-80
LINC01506	OLR1	0.550612	0.68	-1.992	1.38e-69
LINC01506	OSCAR	0.600034	0.63	-1.968	3.57e-124
LINC01506	PCAT19	0.517469	0.55	-2.989	1.56e-255
LINC01506	PECAM1	0.578147	0.62	-2.341	2.97e-198
LINC01506	PHACTR1	0.421285	0.55	-1.678	1.57e-122
LINC01506	PILRA	0.606221	0.62	-1.189	1.36e-74
LINC01506	PLEKHO2	0.599221	0.58	-1.37	3.19e-122
LINC01506	PNPLA6	0.450205	0.55	-1.533	6.74e-151
LINC01506	PRAM1	0.547176	0.59	-2.361	2.96e-188
LINC01506	PTCRA	0.551366	0.64	-1.324	1.61e-127
LINC01506	PTPRB	0.411605	0.54	-2.785	5.19e-221
LINC01506	RAMP2	0.499739	0.54	-2.72	8.94e-203
LINC01506	RAMP3	0.519075	0.55	-3.418	3.08e-239
LINC01506	RASGEF1B	0.473342	0.58	-1.174	5.5e-111
LINC01506	RASGRP4	0.59237	0.63	-2.333	2.05e-247
LINC01506	RETN	0.555003	0.58	-3.151	3.41e-129
LINC01506	RGCC	0.571606	0.63	-3.523	2.04e-256
LINC01506	RGS18	0.556895	0.54	-1.192	4.63e-106
LINC01506	RILPL2	0.513917	0.54	-1.229	4.47e-157
LINC01506	RP11-598F7.3	0.571279	0.73	-2.658	8.51e-168
LINC01506	RP11-750H9.5	0.51884	0.56	-1.476	7.68e-114
LINC01506	RP5-839B4.8	0.549288	0.66	-1.521	5.69e-66
LINC01506	RXFP1	0.444342	0.57	-1.485	3.06e-166
LINC01506	S1PR1	0.541548	0.59	-3.127	6.85e-265
LINC01506	S1PR4	0.49466	0.59	-1.526	2.41e-107
LINC01506	SDPR	0.478237	0.55	-2.87	8.7e-162
LINC01506	SELP	0.44128	0.56	-2.062	1.3e-160
LINC01506	SFTPC	0.43953	0.63	-4.967	1.19e-68
LINC01506	SGCG	0.517391	0.58	-1.752	4.21e-191
LINC01506	SIRPB1	0.57279	0.54	-1.808	2.54e-100
LINC01506	SLC11A1	0.532275	0.59	-4.393	8.54e-236
LINC01506	SLC39A8	0.522446	0.57	-1.557	2.03e-61
LINC01506	SLC7A7	0.608548	0.58	-1.23	8.55e-72
LINC01506	SLCO2B1	0.522215	0.54	-1.357	1.8e-79
LINC01506	SOX7	0.422377	0.55	-2.553	1.78e-183
LINC01506	SPI1	0.556808	0.61	-1.57	5.26e-99
LINC01506	SPN	0.500771	0.65	-1.032	9.46e-56
LINC01506	ST8SIA6	0.441987	0.59	-1.097	6.08e-91
LINC01506	STAC	0.446457	0.59	-1.211	3.78e-56
LINC01506	STX11	0.648441	0.68	-2.321	6.09e-214
LINC01506	STX12	0.548316	0.55	-1.176	2.23e-138
LINC01506	TEK	0.523794	0.59	-3.085	1.83e-271
LINC01506	THBD	0.478623	0.54	-2.455	9.76e-171
LINC01506	THEMIS2	0.505596	0.53	-1.157	5.07e-85
LINC01506	TLR4	0.592813	0.61	-1.543	2.94e-124
LINC01506	TM6SF1	0.514201	0.6	-1.337	1.27e-106
LINC01506	TMEM150B	0.577693	0.62	-1.472	8.82e-83
LINC01506	TNFSF12	0.46673	0.58	-1.173	1.63e-104
LINC01506	TNNC1	0.455862	0.56	-2.914	1.48e-135
LINC01506	TRPV2	0.605458	0.62	-1.6	8.08e-137
LINC01506	UBASH3B	0.49995	0.58	-1.226	2.11e-84
LINC01506	VSIG4	0.644256	0.72	-2.169	2.25e-80
MAFG-AS1	ABHD11	0.481997	0.38	1.06	7.31e-67
MAFG-AS1	ATIC	0.435255	0.37	1.056	1.68e-105
MAFG-AS1	BIRC5	0.483942	0.38	2.737	9.26e-134
MAFG-AS1	C10orf35	0.467513	0.39	1.381	7.6e-142
MAFG-AS1	C16orf59	0.56028	0.42	1.715	1.17e-131
MAFG-AS1	C17orf58	0.433577	0.39	1.085	1.9e-119
MAFG-AS1	CHAF1B	0.50111	0.41	1.007	3.25e-102
MAFG-AS1	CLDN3	0.500279	0.38	2.673	1.55e-111
MAFG-AS1	DBNDD1	0.452823	0.42	1.949	8.74e-160
MAFG-AS1	EIF2AK1	0.518281	0.47	1.163	2.33e-153
MAFG-AS1	EPN3	0.480241	0.39	2.931	4.68e-197
MAFG-AS1	F12	0.509604	0.38	1.467	1.89e-101
MAFG-AS1	HN1	0.46884	0.4	2.27	1.2e-201
MAFG-AS1	LINC00511	0.424343	0.38	2.884	2.4e-175
MAFG-AS1	MIS18A	0.434724	0.38	1.117	5.62e-130
MAFG-AS1	MNX1-AS1	0.398133	0.43	1.411	2.21e-120
MAFG-AS1	MRPL12	0.623953	0.57	1.09	7.13e-96
MAFG-AS1	MZT2A	0.543953	0.38	1.005	7.9e-88
MAFG-AS1	NME1	0.552623	0.41	2.179	3.66e-134
MAFG-AS1	NUDT1	0.567084	0.45	1.029	9.16e-102
MAFG-AS1	PAFAH1B3	0.584263	0.38	2.254	2.05e-210
MAFG-AS1	PPP1R14B	0.538806	0.38	1.576	3.78e-113
MAFG-AS1	PSMG3	0.571874	0.41	1.221	2.64e-124
MAFG-AS1	PTRH2	0.452315	0.45	1.053	6.09e-112
MAFG-AS1	PYCR1	0.600424	0.6	3.228	1.84e-193
MAFG-AS1	PYCRL	0.578676	0.43	1.119	2.65e-103
MAFG-AS1	RAC3	0.597738	0.44	1.602	6.99e-87
MAFG-AS1	RECQL4	0.517408	0.39	1.495	8.21e-79
MAFG-AS1	RP13-582O9.7	0.472256	0.41	1.233	5.46e-29
MAFG-AS1	SAPCD2	0.51968	0.39	2.108	1.57e-158
MAFG-AS1	SLC25A10	0.641689	0.59	2.023	2e-185
MAFG-AS1	SLC52A2	0.518652	0.42	1.126	5.62e-101
MAFG-AS1	TK1	0.53299	0.41	2.385	4.03e-128
MAFG-AS1	TLCD1	0.487097	0.39	1.702	1.83e-141
MAFG-AS1	TMEM177	0.512132	0.38	1.313	6.82e-172
MIR497HG	A2M	0.576074	0.66	-2.885	4.4e-183
MIR497HG	ABCA8	0.583002	0.63	-3.574	5.44e-249
MIR497HG	ABI3BP	0.521949	0.6	-3.012	1.75e-186
MIR497HG	AC109642.1	0.635338	0.7	-1.613	1.28e-104
MIR497HG	ACVRL1	0.547426	0.65	-3.339	2.32e-291
MIR497HG	ADAMTS8	0.578548	0.7	-4.532	3.08e-287
MIR497HG	ADARB1	0.536013	0.64	-2.574	1.39e-235
MIR497HG	ADH1B	0.53033	0.7	-5.057	1.83e-201
MIR497HG	ADRB2	0.511368	0.6	-2.139	1.19e-189
MIR497HG	AGER	0.489417	0.63	-5.336	1.64e-191
MIR497HG	ANGPT1	0.542795	0.68	-2.415	1.49e-165
MIR497HG	AOC3	0.645595	0.75	-3.566	7.88e-237
MIR497HG	ARHGAP31	0.50064	0.64	-1.556	1.8e-131
MIR497HG	ARHGAP6	0.586821	0.64	-2.951	3.91e-298
MIR497HG	ARHGEF15	0.552765	0.64	-2.612	1.88e-218
MIR497HG	ASPA	0.574743	0.63	-1.53	1.75e-204
MIR497HG	C10orf54	0.481487	0.63	-1.888	7.61e-168
MIR497HG	C14orf132	0.533389	0.61	-2.457	1.21e-196
MIR497HG	C1QTNF7	0.661736	0.69	-1.806	7.3e-117
MIR497HG	CA3	0.550813	0.61	-2.947	1.68e-159
MIR497HG	CALCRL	0.546552	0.64	-2.435	2.19e-186
MIR497HG	CASS4	0.54924	0.64	-1.876	3.05e-136
MIR497HG	CBX7	0.555655	0.65	-1.961	3.58e-156
MIR497HG	CCM2L	0.571157	0.6	-2.28	1.75e-188
MIR497HG	CD34	0.524744	0.64	-1.571	1.19e-98
MIR497HG	CD93	0.483048	0.62	-2.214	4.78e-167
MIR497HG	CDH5	0.505601	0.66	-2.84	1.57e-231
MIR497HG	CDO1	0.568917	0.6	-2.58	3.15e-221
MIR497HG	CHRDL1	0.504335	0.62	-3.821	3.75e-208
MIR497HG	CLEC14A	0.552599	0.68	-2.404	5.98e-170
MIR497HG	CLEC1A	0.584654	0.66	-2.662	2.19e-235
MIR497HG	CLEC3B	0.548548	0.63	-3.69	2.25e-199
MIR497HG	CNRIP1	0.622665	0.62	-2.023	7.65e-215
MIR497HG	COL6A6	0.460442	0.62	-2.737	5.9e-191
MIR497HG	COX4I2	0.527259	0.65	-2.639	1.63e-180
MIR497HG	COX7A1	0.700877	0.74	-1.742	2.45e-125
MIR497HG	CPED1	0.527347	0.62	-1.649	7.93e-127
MIR497HG	CSRP1	0.501998	0.64	-1.271	6.39e-109
MIR497HG	CYBRD1	0.544652	0.61	-1.623	3.06e-88
MIR497HG	CYYR1	0.589822	0.69	-1.671	2.85e-152
MIR497HG	DCN	0.593917	0.61	-2.243	4.2e-126
MIR497HG	ECSCR	0.604232	0.71	-2.332	1.27e-222
MIR497HG	EDNRB	0.529821	0.63	-3.453	1.06e-251
MIR497HG	EFCC1	0.58696	0.69	-2.396	1.42e-181
MIR497HG	EMCN	0.594387	0.68	-2.411	3.16e-180
MIR497HG	ERG	0.603326	0.68	-2.071	4.63e-190
MIR497HG	FAM110D	0.534735	0.62	-1.916	1.17e-198
MIR497HG	FAM13C	0.530724	0.64	-1.568	9.93e-122
MIR497HG	FAM162B	0.555768	0.67	-2.08	2.88e-151
MIR497HG	FAM167B	0.420836	0.59	-1.268	6.44e-84
MIR497HG	FENDRR	0.535763	0.62	-4.412	3.36e-296
MIR497HG	FEZ1	0.593005	0.75	-2.506	8.77e-230
MIR497HG	FGD5	0.525516	0.65	-2.261	1.26e-220
MIR497HG	FHL1	0.621675	0.72	-4.616	4.74e-265
MIR497HG	FHL5	0.580131	0.69	-2.596	6.78e-248
MIR497HG	FLI1	0.515199	0.6	-1.806	3.92e-163
MIR497HG	FMO2	0.582222	0.66	-3.583	5.22e-207
MIR497HG	FOXF1	0.582974	0.65	-3.178	1.5e-271
MIR497HG	FRY	0.46905	0.66	-1.856	2.54e-140
MIR497HG	FXYD1	0.672721	0.78	-3.422	2.41e-200
MIR497HG	FXYD6	0.511445	0.62	-2.238	1.46e-165
MIR497HG	GAS6	0.58304	0.6	-1.83	4.33e-125
MIR497HG	GATA1	0.474334	0.6	-1.254	4.43e-185
MIR497HG	GDF10	0.544865	0.64	-3.303	6.39e-199
MIR497HG	GIMAP1	0.517997	0.62	-1.829	2.37e-188
MIR497HG	GIMAP6	0.478791	0.65	-1.767	6.13e-130
MIR497HG	GIMAP8	0.501328	0.62	-2.453	4.43e-209
MIR497HG	GJA4	0.496408	0.62	-2.301	6.66e-185
MIR497HG	GPR146	0.493047	0.64	-2.462	2.36e-191
MIR497HG	GRIA1	0.531208	0.64	-2.949	5.07e-235
MIR497HG	GRK5	0.45188	0.6	-3.013	1.02e-241
MIR497HG	GSTM5	0.656545	0.67	-2.507	2.97e-198
MIR497HG	GUCY1A2	0.506722	0.62	-1.45	2.09e-151
MIR497HG	GYPC	0.576413	0.66	-2.205	8.01e-206
MIR497HG	HID1-AS1	0.51066	0.65	-1.234	1.55e-167
MIR497HG	HIGD1B	0.583177	0.67	-2.955	7.83e-171
MIR497HG	HSPA12B	0.539083	0.63	-2.869	1.09e-260
MIR497HG	HSPB2	0.65857	0.77	-2.266	6.17e-228
MIR497HG	HSPB7	0.626268	0.62	-2.615	3.16e-177
MIR497HG	IL33	0.46871	0.6	-1.647	1.45e-72
MIR497HG	INMT	0.657299	0.73	-4.533	1.05e-239
MIR497HG	ITGA8	0.617489	0.64	-2.729	1.43e-202
MIR497HG	ITIH3	0.621502	0.62	-2.02	2.21e-183
MIR497HG	ITM2A	0.465189	0.64	-1.559	6.49e-98
MIR497HG	JAM2	0.611096	0.67	-2.404	2.07e-204
MIR497HG	JPH4	0.506142	0.6	-1.036	8.7e-127
MIR497HG	KANK2	0.514372	0.67	-1.973	9.94e-175
MIR497HG	KANK3	0.558097	0.66	-3.702	2.65e-300
MIR497HG	KIF17	0.377538	0.64	-1.968	1.26e-226
MIR497HG	LDB2	0.613163	0.67	-2.824	9.5e-237
MIR497HG	LHFP	0.628066	0.67	-2.328	3.04e-206
MIR497HG	LIMS2	0.645961	0.68	-3.628	4.33e-275
MIR497HG	LINC00961	0.540702	0.66	-1.537	6.81e-167
MIR497HG	LINC00968	0.60953	0.68	-2.175	3.2e-181
MIR497HG	LINC00987	0.566292	0.64	-1.225	2.99e-168
MIR497HG	LMCD1	0.621452	0.68	-2.224	3.12e-183
MIR497HG	LMO2	0.525021	0.63	-2.075	1.14e-197
MIR497HG	LMOD1	0.653146	0.67	-2.879	1.25e-195
MIR497HG	LRRN3	0.518112	0.61	-1.633	1.9e-129
MIR497HG	LTC4S	0.389705	0.61	-1.451	2.21e-101
MIR497HG	MAMDC2	0.558721	0.7	-3.62	2.65e-218
MIR497HG	MFAP4	0.630495	0.73	-3.364	8.33e-171
MIR497HG	MGP	0.58408	0.62	-1.845	3.29e-85
MIR497HG	MMRN2	0.474475	0.65	-1.924	1.18e-171
MIR497HG	MSRB3	0.609767	0.71	-2.29	1.17e-184
MIR497HG	MYCT1	0.56655	0.68	-2.1	8.89e-220
MIR497HG	MYL3	0.595438	0.66	-1.959	1.71e-219
MIR497HG	MYL9	0.547798	0.64	-2.098	6.66e-148
MIR497HG	MYLK	0.53064	0.61	-2.049	2.89e-138
MIR497HG	NMUR1	0.429054	0.63	-1.354	8.13e-170
MIR497HG	NOVA2	0.49842	0.63	-2.342	1.18e-273
MIR497HG	NXPH3	0.619053	0.63	-1.456	1.33e-129
MIR497HG	OLFML1	0.602246	0.66	-1.806	8.29e-125
MIR497HG	OR7E47P	0.594193	0.64	-2.872	1e-217
MIR497HG	PCDHGC3	0.330665	0.6	-1.874	1.73e-162
MIR497HG	PDE5A	0.518669	0.63	-1.725	4.87e-169
MIR497HG	PDLIM2	0.610897	0.68	-1.647	2.75e-135
MIR497HG	PEAR1	0.493279	0.61	-3.234	6.82e-276
MIR497HG	PECAM1	0.566504	0.64	-2.341	2.97e-198
MIR497HG	PKNOX2	0.56346	0.6	-2.553	6.93e-232
MIR497HG	PLA2G5	0.589076	0.65	-1.456	1.95e-130
MIR497HG	PLAC9	0.708791	0.75	-2.803	2.37e-201
MIR497HG	PLSCR4	0.470892	0.61	-1.702	5.33e-137
MIR497HG	PPP1R14A	0.514858	0.69	-3.527	1.83e-225
MIR497HG	PRELP	0.564877	0.65	-2.894	7.81e-149
MIR497HG	PRKG1	0.576744	0.62	-1.64	9.57e-171
MIR497HG	PTGIR	0.627124	0.7	-2.924	5.24e-191
MIR497HG	PTPN21	0.433509	0.6	-1.986	8.77e-173
MIR497HG	PTRF	0.487445	0.65	-2.087	1.03e-152
MIR497HG	RAI2	0.56017	0.67	-2.525	2.76e-219
MIR497HG	RAMP2	0.551339	0.68	-2.72	8.94e-203
MIR497HG	RAMP3	0.569998	0.63	-3.418	3.08e-239
MIR497HG	RASL12	0.596845	0.68	-2.435	9.17e-202
MIR497HG	REM1	0.586447	0.69	-1.337	3.11e-113
MIR497HG	RGCC	0.59438	0.68	-3.523	2.04e-256
MIR497HG	RGS9	0.569947	0.62	-1.912	7.25e-204
MIR497HG	RHOJ	0.588867	0.67	-2.107	4.98e-210
MIR497HG	ROBO4	0.52532	0.67	-3.224	5.2e-245
MIR497HG	RP11-141J13.5	0.455795	0.59	-1.146	1.61e-109
MIR497HG	RP11-389C8.2	0.532071	0.61	-1.388	2.01e-144
MIR497HG	RP11-736K20.4	0.571154	0.6	-1.662	1.43e-200
MIR497HG	S1PR1	0.55452	0.64	-3.127	6.85e-265
MIR497HG	SCN4B	0.623798	0.69	-1.891	5.29e-121
MIR497HG	SCN7A	0.59459	0.65	-3.214	1.23e-216
MIR497HG	SDPR	0.505481	0.62	-2.87	8.7e-162
MIR497HG	SELP	0.500955	0.63	-2.062	1.3e-160
MIR497HG	SFTPC	0.432019	0.62	-4.967	1.19e-68
MIR497HG	SGCA	0.628607	0.74	-2.86	7.59e-204
MIR497HG	SGCG	0.514032	0.65	-1.752	4.21e-191
MIR497HG	SH2D3C	0.542559	0.65	-2.795	3.55e-247
MIR497HG	SIGLEC17P	0.476272	0.59	-1.5	3.35e-138
MIR497HG	SLIT2	0.502427	0.65	-2.97	1.37e-212
MIR497HG	SLIT3	0.586419	0.65	-2.923	1.14e-185
MIR497HG	SPARCL1	0.592673	0.67	-3.065	2.56e-195
MIR497HG	SPOCK2	0.45809	0.6	-2.294	2.68e-125
MIR497HG	ST6GALNAC6	0.514689	0.65	-1.573	2.17e-160
MIR497HG	SYNC	0.495188	0.6	-1.054	1.47e-71
MIR497HG	SYNPO	0.493805	0.66	-1.716	2.9e-126
MIR497HG	SYNPO2	0.57277	0.67	-2.337	5.14e-190
MIR497HG	TAL1	0.575693	0.62	-3.221	3.85e-308
MIR497HG	TBX2	0.606575	0.66	-3.658	7.09e-239
MIR497HG	TBX2-AS1	0.597446	0.63	-2.985	5.13e-233
MIR497HG	TBX4	0.531601	0.67	-2.992	5.11e-221
MIR497HG	TBX5	0.603416	0.64	-2.354	4.91e-196
MIR497HG	TBX5-AS1	0.619644	0.73	-2.262	2.18e-210
MIR497HG	TCF21	0.608886	0.67	-4.213	3.65e-301
MIR497HG	TEK	0.53934	0.63	-3.085	1.83e-271
MIR497HG	THSD1	0.561771	0.66	-2.2	2.32e-233
MIR497HG	TIE1	0.509208	0.6	-2.371	1.16e-192
MIR497HG	TMEM204	0.628136	0.65	-2.677	1.32e-209
MIR497HG	TMEM47	0.580183	0.63	-1.812	6.09e-138
MIR497HG	TNFSF12	0.479454	0.67	-1.173	1.63e-104
MIR497HG	TNNC1	0.451742	0.62	-2.914	1.48e-135
MIR497HG	TNS1	0.535535	0.64	-2.286	1.64e-157
MIR497HG	TPSAB1	0.493418	0.61	-1.995	5.91e-78
MIR497HG	USHBP1	0.598668	0.65	-2.561	1.69e-252
MIR497HG	VWF	0.440041	0.66	-2.67	1.47e-191
MIR497HG	WFDC1	0.603378	0.65	-2.694	1.66e-175
[truncated: 411 more rows]
