# Supplementary material for: Survival analysis and functional annotation of long non‐coding RNAs in lung adenocarcinoma
Source: J Cell Mol Med. 2019 Jun 18;23(8):5600–17. doi: 10.1111/jcmm.14458 (PMC6652661; doi:10.1111/jcmm.14458)
Supplement: Supplementary file 7 [file JCMM-23-5600-s007.xlsx]

## Sheet: Sheet1
lncRNA Symbol	baseMean	log2FoldChange	lfcSE	stat	pvalue	padj	NReads	URL		baseMean: the mean of normalized counts of all samples
lnc-NSUN6-2	25.7789	-3.74637	0.71906	-5.21009	1.88753e-07	0.000194248	138	<a href='http://www.genecards.org/index.php?path=/Search/keyword/lnc-NSUN6-2 '>lnc-NSUN6-2 </a>		lfcSE: standard error value
lnc-EIF2AK4-6	177.08	-4.75564	0.91329	-5.20716	1.91755e-07	0.000194248	750	<a href='http://www.genecards.org/index.php?path=/Search/keyword/lnc-EIF2AK4-6 '>lnc-EIF2AK4-6 </a>		stat: wald-statistics
lnc-NUDT15-5	51.7458	-4.06382	0.881599	-4.6096	4.03446e-06	0.00211576	226	<a href='http://www.genecards.org/index.php?path=/Search/keyword/lnc-NUDT15-5 '>lnc-NUDT15-5 </a>		padj: adjusted p-value
lnc-CCDC68-1	106.183	-3.88264	0.855715	-4.53731	5.69772e-06	0.00211576	470	<a href='http://www.genecards.org/index.php?path=/Search/keyword/lnc-CCDC68-1 '>lnc-CCDC68-1 </a>		Nreads: Number of reads
lnc-UAP1-4	21.2432	-4.03238	0.899194	-4.48444	7.31051e-06	0.00211576	99	<a href='http://www.genecards.org/index.php?path=/Search/keyword/lnc-UAP1-4 '>lnc-UAP1-4 </a>
SNHG6	11.8849	-4.17976	0.937373	-4.45901	8.23384e-06	0.00211576	61	<a href='http://www.genecards.org/index.php?path=/Search/keyword/SNHG6 '>SNHG6 </a>
lnc-PCNX4-3	29.3675	-4.23139	0.953716	-4.43674	9.13313e-06	0.00211576	127	<a href='http://www.genecards.org/index.php?path=/Search/keyword/lnc-PCNX4-3 '>lnc-PCNX4-3 </a>
lnc-RANBP2-2	223.85	-3.59682	0.810757	-4.43638	9.14848e-06	0.00211576	1012	<a href='http://www.genecards.org/index.php?path=/Search/keyword/lnc-RANBP2-2 '>lnc-RANBP2-2 </a>
lnc-CXCL5-1	138.482	-3.68797	0.832393	-4.43056	9.39875e-06	0.00211576	605	<a href='http://www.genecards.org/index.php?path=/Search/keyword/lnc-CXCL5-1 '>lnc-CXCL5-1 </a>
lnc-SLC3A2-6	46.1214	-3.10201	0.714139	-4.34371	1.40099e-05	0.00282406	268	<a href='http://www.genecards.org/index.php?path=/Search/keyword/lnc-SLC3A2-6 '>lnc-SLC3A2-6 </a>
lnc-ARSG-2	16.4904	-4.27552	0.988823	-4.32385	1.5333e-05	0.00282406	73	<a href='http://www.genecards.org/index.php?path=/Search/keyword/lnc-ARSG-2 '>lnc-ARSG-2 </a>
lnc-FYB1-1	14.2545	-4.11852	0.960914	-4.28604	1.81888e-05	0.00307088	66	<a href='http://www.genecards.org/index.php?path=/Search/keyword/lnc-FYB1-1 '>lnc-FYB1-1 </a>
ARMCX3-AS1	18.4888	-4.0904	0.959595	-4.26263	2.02036e-05	0.00314866	83	<a href='http://www.genecards.org/index.php?path=/Search/keyword/ARMCX3-AS1 '>ARMCX3-AS1 </a>
lnc-CCNB1IP1-1	87.6602	-3.00638	0.712072	-4.22201	2.42133e-05	0.00336708	425	<a href='http://www.genecards.org/index.php?path=/Search/keyword/lnc-CCNB1IP1-1 '>lnc-CCNB1IP1-1 </a>
lnc-PNO1-1	48.6318	-3.94151	0.935018	-4.21544	2.4929e-05	0.00336708	206	<a href='http://www.genecards.org/index.php?path=/Search/keyword/lnc-PNO1-1 '>lnc-PNO1-1 </a>
lnc-MICA-9	14.0754	-4.02194	0.964502	-4.16996	3.04652e-05	0.00385765	66	<a href='http://www.genecards.org/index.php?path=/Search/keyword/lnc-MICA-9 '>lnc-MICA-9 </a>
lnc-USP53-8	160.699	-3.30078	0.797102	-4.14098	3.45828e-05	0.00412145	723	<a href='http://www.genecards.org/index.php?path=/Search/keyword/lnc-USP53-8 '>lnc-USP53-8 </a>
BOLA3-AS1	138.479	-3.20241	0.776558	-4.12385	3.7259e-05	0.00419371	637	<a href='http://www.genecards.org/index.php?path=/Search/keyword/BOLA3-AS1 '>BOLA3-AS1 </a>
lnc-KLHL24-5	23.8054	-3.86836	0.947678	-4.08193	4.46629e-05	0.00456081	105	<a href='http://www.genecards.org/index.php?path=/Search/keyword/lnc-KLHL24-5 '>lnc-KLHL24-5 </a>
lnc-CEP152-1	52.5473	-3.21194	0.787228	-4.08007	4.50229e-05	0.00456081	242	<a href='http://www.genecards.org/index.php?path=/Search/keyword/lnc-CEP152-1 '>lnc-CEP152-1 </a>
lnc-IGSF9-1	128.851	-3.46293	0.856307	-4.04402	5.25413e-05	0.00506035	585	<a href='http://www.genecards.org/index.php?path=/Search/keyword/lnc-IGSF9-1 '>lnc-IGSF9-1 </a>
lnc-PTP4A2-2	66.3976	-3.50344	0.871787	-4.01869	5.85228e-05	0.00506035	294	<a href='http://www.genecards.org/index.php?path=/Search/keyword/lnc-PTP4A2-2 '>lnc-PTP4A2-2 </a>
lnc-MYOM1-1	90.4911	-3.15726	0.786633	-4.01364	5.97883e-05	0.00506035	432	<a href='http://www.genecards.org/index.php?path=/Search/keyword/lnc-MYOM1-1 '>lnc-MYOM1-1 </a>
lnc-ZEB2-8	36.8938	-3.69715	0.922143	-4.0093	6.08996e-05	0.00506035	165	<a href='http://www.genecards.org/index.php?path=/Search/keyword/lnc-ZEB2-8 '>lnc-ZEB2-8 </a>
lnc-CUL1-5	12.7935	-3.80968	0.952358	-4.00026	6.32717e-05	0.00506035	60	<a href='http://www.genecards.org/index.php?path=/Search/keyword/lnc-CUL1-5 '>lnc-CUL1-5 </a>
lnc-THYN1-4	54.0939	-3.45038	0.863904	-3.99395	6.49825e-05	0.00506035	242	<a href='http://www.genecards.org/index.php?path=/Search/keyword/lnc-THYN1-4 '>lnc-THYN1-4 </a>
lnc-PRTFDC1-1	12.8203	-3.63456	0.912027	-3.98515	6.7438e-05	0.00506035	62	<a href='http://www.genecards.org/index.php?path=/Search/keyword/lnc-PRTFDC1-1 '>lnc-PRTFDC1-1 </a>
lnc-CDC27-2	1824.17	-3.55851	0.897346	-3.96559	7.32134e-05	0.00529751	7877	<a href='http://www.genecards.org/index.php?path=/Search/keyword/lnc-CDC27-2 '>lnc-CDC27-2 </a>
lnc-TRAM1L1-7	18.4737	-3.67959	0.936039	-3.93102	8.45861e-05	0.00590936	84	<a href='http://www.genecards.org/index.php?path=/Search/keyword/lnc-TRAM1L1-7 '>lnc-TRAM1L1-7 </a>
lnc-CPM-3	54.122	-3.50547	0.900122	-3.89444	9.84257e-05	0.00664702	245	<a href='http://www.genecards.org/index.php?path=/Search/keyword/lnc-CPM-3 '>lnc-CPM-3 </a>
lnc-SPRED2-22	21.6052	-3.43197	0.890534	-3.85383	0.000116283	0.00759965	106	<a href='http://www.genecards.org/index.php?path=/Search/keyword/lnc-SPRED2-22 '>lnc-SPRED2-22 </a>
MYLK-AS2	39.838	-3.39399	0.888667	-3.8192	0.000133888	0.00847677	181	<a href='http://www.genecards.org/index.php?path=/Search/keyword/MYLK-AS2 '>MYLK-AS2 </a>
lnc-ST7L-2	163.806	-3.0207	0.797572	-3.78738	0.000152247	0.00934702	756	<a href='http://www.genecards.org/index.php?path=/Search/keyword/lnc-ST7L-2 '>lnc-ST7L-2 </a>
lnc-OR11L1-1	120.078	-2.94391	0.787217	-3.73964	0.000184286	0.010675	547	<a href='http://www.genecards.org/index.php?path=/Search/keyword/lnc-OR11L1-1 '>lnc-OR11L1-1 </a>
lnc-CPSF2-2	14.6372	-3.62283	0.97058	-3.73265	0.000189479	0.010675	71	<a href='http://www.genecards.org/index.php?path=/Search/keyword/lnc-CPSF2-2 '>lnc-CPSF2-2 </a>
lnc-ZNF397-4	76.7229	-2.7879	0.747097	-3.73164	0.00019024	0.010675	366	<a href='http://www.genecards.org/index.php?path=/Search/keyword/lnc-ZNF397-4 '>lnc-ZNF397-4 </a>
lnc-RAP2C-4	38.4927	-3.41305	0.916417	-3.72434	0.000195827	0.010675	167	<a href='http://www.genecards.org/index.php?path=/Search/keyword/lnc-RAP2C-4 '>lnc-RAP2C-4 </a>
lnc-LRR1-1	1467.31	-3.01401	0.810494	-3.71874	0.000200222	0.010675	7012	<a href='http://www.genecards.org/index.php?path=/Search/keyword/lnc-LRR1-1 '>lnc-LRR1-1 </a>
lnc-ZRSR2-1	20.7394	-3.29998	0.891743	-3.7006	0.000215091	0.0107177	97	<a href='http://www.genecards.org/index.php?path=/Search/keyword/lnc-ZRSR2-1 '>lnc-ZRSR2-1 </a>
lnc-C2orf88-1	63.5506	-2.99406	0.809454	-3.69886	0.000216569	0.0107177	288	<a href='http://www.genecards.org/index.php?path=/Search/keyword/lnc-C2orf88-1 '>lnc-C2orf88-1 </a>
lnc-ANKRD55-6	14.2269	-3.36505	0.909845	-3.69848	0.000216893	0.0107177	69	<a href='http://www.genecards.org/index.php?path=/Search/keyword/lnc-ANKRD55-6 '>lnc-ANKRD55-6 </a>
lnc-FNTB-1	156.3	-3.14632	0.853151	-3.68788	0.000226126	0.0109079	688	<a href='http://www.genecards.org/index.php?path=/Search/keyword/lnc-FNTB-1 '>lnc-FNTB-1 </a>
lnc-SHC3-7	30.1451	-3.34853	0.911168	-3.67499	0.000237862	0.0112072	136	<a href='http://www.genecards.org/index.php?path=/Search/keyword/lnc-SHC3-7 '>lnc-SHC3-7 </a>
lnc-ASIC5-2	33.5843	-3.1295	0.855008	-3.6602	0.000252021	0.0116044	150	<a href='http://www.genecards.org/index.php?path=/Search/keyword/lnc-ASIC5-2 '>lnc-ASIC5-2 </a>
lnc-SLC23A1-1	62.7071	-3.09881	0.855482	-3.6223	0.000291998	0.0130775	287	<a href='http://www.genecards.org/index.php?path=/Search/keyword/lnc-SLC23A1-1 '>lnc-SLC23A1-1 </a>
lnc-CENPB-3	15.2174	-3.17338	0.877626	-3.61587	0.000299336	0.0130775	76	<a href='http://www.genecards.org/index.php?path=/Search/keyword/lnc-CENPB-3 '>lnc-CENPB-3 </a>
lnc-LEO1-2	13.1994	-3.67808	1.0183	-3.61198	0.000303869	0.0130775	61	<a href='http://www.genecards.org/index.php?path=/Search/keyword/lnc-LEO1-2 '>lnc-LEO1-2 </a>
lnc-TTC23-1	17.805	-2.75238	0.764769	-3.59898	0.000319473	0.0130775	95	<a href='http://www.genecards.org/index.php?path=/Search/keyword/lnc-TTC23-1 '>lnc-TTC23-1 </a>
lnc-NLN-3	19.2073	-3.45619	0.96056	-3.5981	0.000320551	0.0130775	85	<a href='http://www.genecards.org/index.php?path=/Search/keyword/lnc-NLN-3 '>lnc-NLN-3 </a>
NORAD	612.911	-3.19397	0.888121	-3.59633	0.000322741	0.0130775	2700	<a href='http://www.genecards.org/index.php?path=/Search/keyword/NORAD '>NORAD </a>
lnc-ILK-9	51.6423	-2.90611	0.80992	-3.58814	0.000333041	0.0132302	240	<a href='http://www.genecards.org/index.php?path=/Search/keyword/lnc-ILK-9 '>lnc-ILK-9 </a>
lnc-ENTPD6-2	12.238	-3.50662	0.985084	-3.55972	0.000371256	0.0144529	58	<a href='http://www.genecards.org/index.php?path=/Search/keyword/lnc-ENTPD6-2 '>lnc-ENTPD6-2 </a>
lnc-ZBTB49-1	25.2126	-3.33794	0.940224	-3.55016	0.000385003	0.0144529	112	<a href='http://www.genecards.org/index.php?path=/Search/keyword/lnc-ZBTB49-1 '>lnc-ZBTB49-1 </a>
lnc-HECTD2-3	35.5165	-3.30366	0.930606	-3.55001	0.000385219	0.0144529	157	<a href='http://www.genecards.org/index.php?path=/Search/keyword/lnc-HECTD2-3 '>lnc-HECTD2-3 </a>
lnc-TREM2-1	42.9797	-2.95811	0.836998	-3.53419	0.000409025	0.015067	202	<a href='http://www.genecards.org/index.php?path=/Search/keyword/lnc-TREM2-1 '>lnc-TREM2-1 </a>
lnc-ELOVL1-1	40.1173	-2.4689	0.704217	-3.50589	0.000455092	0.0164646	221	<a href='http://www.genecards.org/index.php?path=/Search/keyword/lnc-ELOVL1-1 '>lnc-ELOVL1-1 </a>
lnc-ATXN2-1	51.6098	-2.86366	0.822876	-3.48006	0.000501297	0.017391	241	<a href='http://www.genecards.org/index.php?path=/Search/keyword/lnc-ATXN2-1 '>lnc-ATXN2-1 </a>
lnc-F2RL2-6	181.426	-3.11772	0.898554	-3.46971	0.000521029	0.017391	819	<a href='http://www.genecards.org/index.php?path=/Search/keyword/lnc-F2RL2-6 '>lnc-F2RL2-6 </a>
lnc-MALRD1-11	37.2642	-2.72287	0.785042	-3.46843	0.000523503	0.017391	177	<a href='http://www.genecards.org/index.php?path=/Search/keyword/lnc-MALRD1-11 '>lnc-MALRD1-11 </a>
lnc-ATL3-2	11.8251	-3.32047	0.958379	-3.46467	0.000530882	0.017391	57	<a href='http://www.genecards.org/index.php?path=/Search/keyword/lnc-ATL3-2 '>lnc-ATL3-2 </a>
lnc-TPST2-1	15.1618	-3.2857	0.948363	-3.4646	0.000531016	0.017391	69	<a href='http://www.genecards.org/index.php?path=/Search/keyword/lnc-TPST2-1 '>lnc-TPST2-1 </a>
lnc-CXCL2-1	12.0597	-3.52838	1.01858	-3.464	0.000532203	0.017391	54	<a href='http://www.genecards.org/index.php?path=/Search/keyword/lnc-CXCL2-1 '>lnc-CXCL2-1 </a>
lnc-NEURL2-1	76.8094	-2.99718	0.869102	-3.4486	0.000563507	0.0181217	351	<a href='http://www.genecards.org/index.php?path=/Search/keyword/lnc-NEURL2-1 '>lnc-NEURL2-1 </a>
lnc-JPH1-12	27.5155	-2.89826	0.843757	-3.43495	0.000592671	0.0187557	127	<a href='http://www.genecards.org/index.php?path=/Search/keyword/lnc-JPH1-12 '>lnc-JPH1-12 </a>
lnc-ZNF33B-11	128.764	-2.05429	0.598772	-3.43083	0.000601737	0.0187557	954	<a href='http://www.genecards.org/index.php?path=/Search/keyword/lnc-ZNF33B-11 '>lnc-ZNF33B-11 </a>
lnc-HABP4-4	48.1061	-3.03082	0.889755	-3.40635	0.00065838	0.0201521	222	<a href='http://www.genecards.org/index.php?path=/Search/keyword/lnc-HABP4-4 '>lnc-HABP4-4 </a>
lnc-BMS1-16	88.8318	-2.21896	0.652055	-3.40303	0.000666432	0.0201521	681	<a href='http://www.genecards.org/index.php?path=/Search/keyword/lnc-BMS1-16 '>lnc-BMS1-16 </a>
lnc-OR1J1-2	117.795	-2.73723	0.806905	-3.39226	0.000693194	0.0206531	539	<a href='http://www.genecards.org/index.php?path=/Search/keyword/lnc-OR1J1-2 '>lnc-OR1J1-2 </a>
lnc-MBNL1-3	110.035	-3.15327	0.93079	-3.38774	0.000704723	0.0206923	479	<a href='http://www.genecards.org/index.php?path=/Search/keyword/lnc-MBNL1-3 '>lnc-MBNL1-3 </a>
lnc-LYN-8	21.5855	-2.82911	0.837213	-3.3792	0.00072697	0.0210406	104	<a href='http://www.genecards.org/index.php?path=/Search/keyword/lnc-LYN-8 '>lnc-LYN-8 </a>
lnc-CDC42SE2-1	16.5803	-2.87563	0.854418	-3.3656	0.000763772	0.021524	83	<a href='http://www.genecards.org/index.php?path=/Search/keyword/lnc-CDC42SE2-1 '>lnc-CDC42SE2-1 </a>
lnc-RMI1-1	17.4463	-3.10254	0.921951	-3.36519	0.00076492	0.021524	81	<a href='http://www.genecards.org/index.php?path=/Search/keyword/lnc-RMI1-1 '>lnc-RMI1-1 </a>
lnc-GUCY1A3-1	15.2043	-3.33731	0.993267	-3.35993	0.00077961	0.0216369	67	<a href='http://www.genecards.org/index.php?path=/Search/keyword/lnc-GUCY1A3-1 '>lnc-GUCY1A3-1 </a>
lnc-CASP6-1	14.3708	-3.36682	1.00587	-3.34716	0.000816445	0.0223429	63	<a href='http://www.genecards.org/index.php?path=/Search/keyword/lnc-CASP6-1 '>lnc-CASP6-1 </a>
lnc-GK2-1	19.0783	-3.00863	0.900352	-3.34162	0.00083291	0.0223429	90	<a href='http://www.genecards.org/index.php?path=/Search/keyword/lnc-GK2-1 '>lnc-GK2-1 </a>
ABALON	63.2075	-2.50454	0.750674	-3.33639	0.000848743	0.0223429	303	<a href='http://www.genecards.org/index.php?path=/Search/keyword/ABALON '>ABALON </a>
lnc-LPP-2	20.3007	-2.85483	0.855698	-3.33625	0.000849163	0.0223429	97	<a href='http://www.genecards.org/index.php?path=/Search/keyword/lnc-LPP-2 '>lnc-LPP-2 </a>
lnc-ANKRD54-1	52.1691	-2.69549	0.811034	-3.32352	0.000888876	0.0228437	242	<a href='http://www.genecards.org/index.php?path=/Search/keyword/lnc-ANKRD54-1 '>lnc-ANKRD54-1 </a>
lnc-INAFM2-1	93.7158	-2.70889	0.81521	-3.32294	0.000890747	0.0228437	439	<a href='http://www.genecards.org/index.php?path=/Search/keyword/lnc-INAFM2-1 '>lnc-INAFM2-1 </a>
lnc-NR1D2-6	261.96	-2.82932	0.852543	-3.31868	0.000904429	0.0229047	1250	<a href='http://www.genecards.org/index.php?path=/Search/keyword/lnc-NR1D2-6 '>lnc-NR1D2-6 </a>
lnc-DROSHA-4	13.5697	-2.94843	0.898313	-3.28219	0.00103006	0.0254986	64	<a href='http://www.genecards.org/index.php?path=/Search/keyword/lnc-DROSHA-4 '>lnc-DROSHA-4 </a>
lnc-DDX20-6	15.0008	-3.07608	0.937358	-3.28165	0.00103203	0.0254986	70	<a href='http://www.genecards.org/index.php?path=/Search/keyword/lnc-DDX20-6 '>lnc-DDX20-6 </a>
lnc-NIPA1-1	36.3076	-2.78505	0.851974	-3.26894	0.00107952	0.0263506	163	<a href='http://www.genecards.org/index.php?path=/Search/keyword/lnc-NIPA1-1 '>lnc-NIPA1-1 </a>
lnc-SOX15-1	28.4201	-2.82169	0.866792	-3.25532	0.00113263	0.0270314	128	<a href='http://www.genecards.org/index.php?path=/Search/keyword/lnc-SOX15-1 '>lnc-SOX15-1 </a>
lnc-SENP8-2	101.044	-2.75167	0.845379	-3.25496	0.00113409	0.0270314	472	<a href='http://www.genecards.org/index.php?path=/Search/keyword/lnc-SENP8-2 '>lnc-SENP8-2 </a>
lnc-TCTA-2	90.2712	-2.93206	0.903164	-3.24643	0.00116863	0.0275307	406	<a href='http://www.genecards.org/index.php?path=/Search/keyword/lnc-TCTA-2 '>lnc-TCTA-2 </a>
lnc-BYSL-2	20.5838	-2.997	0.930024	-3.2225	0.00127077	0.0295929	101	<a href='http://www.genecards.org/index.php?path=/Search/keyword/lnc-BYSL-2 '>lnc-BYSL-2 </a>
lnc-ZC3H12B-18	12.2903	-2.9393	0.914455	-3.21427	0.00130778	0.0299333	62	<a href='http://www.genecards.org/index.php?path=/Search/keyword/lnc-ZC3H12B-18 '>lnc-ZC3H12B-18 </a>
lnc-IL17B-2	18.6706	-2.73295	0.850699	-3.21259	0.00131542	0.0299333	90	<a href='http://www.genecards.org/index.php?path=/Search/keyword/lnc-IL17B-2 '>lnc-IL17B-2 </a>
lnc-EMSY-4	425.368	-2.67733	0.834191	-3.20949	0.00132971	0.0299333	1956	<a href='http://www.genecards.org/index.php?path=/Search/keyword/lnc-EMSY-4 '>lnc-EMSY-4 </a>
lnc-RNASEH1-7	29.2093	-2.84023	0.890557	-3.18928	0.0014263	0.0312665	141	<a href='http://www.genecards.org/index.php?path=/Search/keyword/lnc-RNASEH1-7 '>lnc-RNASEH1-7 </a>
lnc-LRRC57-1	40.4379	-2.70345	0.848033	-3.18791	0.00143305	0.0312665	185	<a href='http://www.genecards.org/index.php?path=/Search/keyword/lnc-LRRC57-1 '>lnc-LRRC57-1 </a>
lnc-UXS1-3	52.3158	-2.80456	0.879869	-3.18747	0.00143523	0.0312665	237	<a href='http://www.genecards.org/index.php?path=/Search/keyword/lnc-UXS1-3 '>lnc-UXS1-3 </a>
lnc-ATP6V1C1-12	77.0139	-2.82152	0.892386	-3.16177	0.00156811	0.0335532	360	<a href='http://www.genecards.org/index.php?path=/Search/keyword/lnc-ATP6V1C1-12 '>lnc-ATP6V1C1-12 </a>
lnc-GTF2B-6	31.9531	-2.77341	0.877436	-3.16081	0.00157332	0.0335532	152	<a href='http://www.genecards.org/index.php?path=/Search/keyword/lnc-GTF2B-6 '>lnc-GTF2B-6 </a>
lnc-LGALSL-4	17.0829	-2.86888	0.908725	-3.15704	0.00159382	0.0336363	82	<a href='http://www.genecards.org/index.php?path=/Search/keyword/lnc-LGALSL-4 '>lnc-LGALSL-4 </a>
lnc-BTD-1	25.0782	-2.66272	0.84913	-3.13582	0.00171372	0.0357937	125	<a href='http://www.genecards.org/index.php?path=/Search/keyword/lnc-BTD-1 '>lnc-BTD-1 </a>
lnc-CIB3-6	24.0555	-2.62344	0.837951	-3.13078	0.00174344	0.0359178	121	<a href='http://www.genecards.org/index.php?path=/Search/keyword/lnc-CIB3-6 '>lnc-CIB3-6 </a>
ZMYM4-AS1	15.4568	-3.24972	1.03864	-3.12882	0.00175512	0.0359178	67	<a href='http://www.genecards.org/index.php?path=/Search/keyword/ZMYM4-AS1 '>ZMYM4-AS1 </a>
lnc-CLCN3-3	14.9061	-2.8299	0.910727	-3.10729	0.00188809	0.0380169	72	<a href='http://www.genecards.org/index.php?path=/Search/keyword/lnc-CLCN3-3 '>lnc-CLCN3-3 </a>
lnc-TSPAN33-1	40.3913	-2.56362	0.825328	-3.10618	0.00189522	0.0380169	195	<a href='http://www.genecards.org/index.php?path=/Search/keyword/lnc-TSPAN33-1 '>lnc-TSPAN33-1 </a>
LINC02246	171.407	-2.79132	0.90063	-3.0993	0.00193981	0.03853	793	<a href='http://www.genecards.org/index.php?path=/Search/keyword/LINC02246 '>LINC02246 </a>
lnc-PRAM1-4	115.234	-2.51479	0.813059	-3.093	0.00198146	0.0386654	553	<a href='http://www.genecards.org/index.php?path=/Search/keyword/lnc-PRAM1-4 '>lnc-PRAM1-4 </a>
lnc-ETS1-7	22.1922	-2.97153	0.960882	-3.0925	0.0019848	0.0386654	100	<a href='http://www.genecards.org/index.php?path=/Search/keyword/lnc-ETS1-7 '>lnc-ETS1-7 </a>
lnc-FRAT1-7	20.4637	-2.81241	0.910859	-3.08765	0.00201747	0.0389276	96	<a href='http://www.genecards.org/index.php?path=/Search/keyword/lnc-FRAT1-7 '>lnc-FRAT1-7 </a>
lnc-CTNS-1	39.2558	-2.82808	0.921547	-3.06884	0.00214894	0.0410731	181	<a href='http://www.genecards.org/index.php?path=/Search/keyword/lnc-CTNS-1 '>lnc-CTNS-1 </a>
lnc-PALLD-8	27.2801	-2.87451	0.940611	-3.05601	0.00224306	0.0424713	124	<a href='http://www.genecards.org/index.php?path=/Search/keyword/lnc-PALLD-8 '>lnc-PALLD-8 </a>
lnc-ACER2-1	11.7822	-2.78096	0.912317	-3.04824	0.00230187	0.0431814	59	<a href='http://www.genecards.org/index.php?path=/Search/keyword/lnc-ACER2-1 '>lnc-ACER2-1 </a>
lnc-SQSTM1-2	32.5549	-2.22528	0.740216	-3.00625	0.00264488	0.0491608	164	<a href='http://www.genecards.org/index.php?path=/Search/keyword/lnc-SQSTM1-2 '>lnc-SQSTM1-2 </a>
