# Supplementary material for: Survival analysis and functional annotation of long non‐coding RNAs in lung adenocarcinoma
Source: J Cell Mol Med. 2019 Jun 18;23(8):5600–17. doi: 10.1111/jcmm.14458 (PMC6652661; doi:10.1111/jcmm.14458)
Supplement: Supplementary file 8 [file JCMM-23-5600-s008.xlsx]

## Sheet: Sheet1
lncRNA symbol	log2FC (circlncRNAnet)	Log2FC (GEPIA)	Sources		Log2FC : Log2 Fold-Change
AC002398.12	-2.41998	-1.706	circlncRNAnet and GEPIA
AC004540.4	-1.97752	-1.667	circlncRNAnet and GEPIA
AC005083.1	1.07698	1.108	circlncRNAnet and GEPIA
AC005740.6	-1.05198	-1.018	circlncRNAnet and GEPIA
AC006273.5	-1.62953	-1.096	circlncRNAnet and GEPIA
AC007743.1	-1.8377	-1.619	circlncRNAnet and GEPIA
AC008268.1	-2.09089	-1.673	circlncRNAnet and GEPIA
AC009005.2	2.09316	1.138	circlncRNAnet and GEPIA
AC079630.2	-2.18079	-1.236	circlncRNAnet and GEPIA
AC079630.4	-1.88448	-1.727	circlncRNAnet and GEPIA
AC090616.2	-1.97326	-1.264	circlncRNAnet and GEPIA
AC093110.3	-3.19883	-2.991	circlncRNAnet and GEPIA
AC104654.2	-1.7768	-1.028	circlncRNAnet and GEPIA
AC109642.1	-2.42259	-1.613	circlncRNAnet and GEPIA
AC124789.1	-2.4515	-1.751	circlncRNAnet and GEPIA
AC144831.1	-1.76096	-1.355	circlncRNAnet and GEPIA
AC145124.2	-1.39775	-1.054	circlncRNAnet and GEPIA
AC145343.2	3.05424	1.195	circlncRNAnet and GEPIA
ADAMTS9-AS1	-2.14914	-2.276	circlncRNAnet and GEPIA
ADAMTS9-AS2	-1.41059	-1.315	circlncRNAnet and GEPIA
ADIRF-AS1	-1.09997	-2.533	circlncRNAnet and GEPIA
AF131215.2	-1.62909	-1.359	circlncRNAnet and GEPIA
AF131215.9	-1.55018	-1.438	circlncRNAnet and GEPIA
AFAP1-AS1	6.26809	3.297	circlncRNAnet and GEPIA
AGAP11	-2.02604	-2.029	circlncRNAnet and GEPIA
AL450992.2	1.93247	1.383	circlncRNAnet and GEPIA
AP001189.4	-3.04606	-2.274	circlncRNAnet and GEPIA
ATP13A4-AS1	-1.13541	-1.451	circlncRNAnet and GEPIA
C22orf34	-1.18774	-1.163	circlncRNAnet and GEPIA
C8orf34-AS1	-1.41089	-1.252	circlncRNAnet and GEPIA
CADM3-AS1	-2.0495	-1.428	circlncRNAnet and GEPIA
CH17-360D5.2	-2.50286	-2.536	circlncRNAnet and GEPIA
CH507-513H4.5	1.1761	1.828	circlncRNAnet and GEPIA
COL4A2-AS1	-1.3856	-1.064	circlncRNAnet and GEPIA
CTA-212A2.1	-2.18843	-1.267	circlncRNAnet and GEPIA
CTA-384D8.34	2.83796	1.254	circlncRNAnet and GEPIA
CTA-384D8.35	2.84186	1.608	circlncRNAnet and GEPIA
CTB-61M7.2	-1.2295	-2.235	circlncRNAnet and GEPIA
CTD-2054N24.2	-1.10044	-1.018	circlncRNAnet and GEPIA
CTD-2135D7.5	-1.89268	-1.227	circlncRNAnet and GEPIA
CTD-2325P2.4	1.44944	1.208	circlncRNAnet and GEPIA
CTD-2510F5.4	2.33637	1.083	circlncRNAnet and GEPIA
CTD-2562J17.6	-1.80904	-1.567	circlncRNAnet and GEPIA
CTD-2619J13.13	2.90699	1.253	circlncRNAnet and GEPIA
CTD-3010D24.3	5.22587	1.17	circlncRNAnet and GEPIA
DGCR5	3.62701	1.208	circlncRNAnet and GEPIA
DUXAP8	2.54143	1.33	circlncRNAnet and GEPIA
FAM83A-AS1	6.45543	1.127	circlncRNAnet and GEPIA
FAM95B1	-1.31735	-1.079	circlncRNAnet and GEPIA
FENDRR	-3.84573	-4.412	circlncRNAnet and GEPIA
FEZF1-AS1	6.07111	1.303	circlncRNAnet and GEPIA
FOXD3-AS1	6.80455	1.07	circlncRNAnet and GEPIA
GATA6-AS1	-1.51257	-2.585	circlncRNAnet and GEPIA
HHIP-AS1	-1.58528	-1.654	circlncRNAnet and GEPIA
HID1-AS1	-2.8024	-1.234	circlncRNAnet and GEPIA
LANCL1-AS1	-3.53721	-1.874	circlncRNAnet and GEPIA
LINC00092	-1.82887	-1.219	circlncRNAnet and GEPIA
LINC00467	1.01706	1.491	circlncRNAnet and GEPIA
LINC00472	-1.63098	-2.154	circlncRNAnet and GEPIA
LINC00511	3.04949	2.884	circlncRNAnet and GEPIA
LINC00622	-1.24761	-1.284	circlncRNAnet and GEPIA
LINC00665	2.2765	1.178	circlncRNAnet and GEPIA
LINC00702	-2.23876	-1.502	circlncRNAnet and GEPIA
LINC00857	2.25926	1.182	circlncRNAnet and GEPIA
LINC00891	-2.45001	-1.57	circlncRNAnet and GEPIA
LINC00930	-1.06881	-1.638	circlncRNAnet and GEPIA
LINC00968	-3.49089	-2.175	circlncRNAnet and GEPIA
LINC00987	-1.72527	-1.225	circlncRNAnet and GEPIA
LINC01082	-4.18801	-1.873	circlncRNAnet and GEPIA
LINC01140	-1.10388	-1.721	circlncRNAnet and GEPIA
LINC01197	-2.03533	-1.182	circlncRNAnet and GEPIA
LINC01268	-1.22056	-1.247	circlncRNAnet and GEPIA
LINC01272	-2.48615	-1.826	circlncRNAnet and GEPIA
LINC01426	2.51046	1.447	circlncRNAnet and GEPIA
LINC01506	-2.47584	-1.396	circlncRNAnet and GEPIA
LLNLR-470E3.1	-1.66629	-1.484	circlncRNAnet and GEPIA
MAFG-AS1	1.19588	1.114	circlncRNAnet and GEPIA
MAGI2-AS3	-1.57396	-2.162	circlncRNAnet and GEPIA
MBNL1-AS1	-1.82074	-1.179	circlncRNAnet and GEPIA
MIR22HG	-1.62753	-1.819	circlncRNAnet and GEPIA
MIR497HG	-1.38484	-1.83	circlncRNAnet and GEPIA
MIR99AHG	-1.11083	-1.162	circlncRNAnet and GEPIA
MNX1-AS1	5.15135	1.411	circlncRNAnet and GEPIA
MYO16-AS1	-2.39993	-1.214	circlncRNAnet and GEPIA
OR7E47P	-2.13797	-2.872	circlncRNAnet and GEPIA
PCAT19	-2.40824	-2.989	circlncRNAnet and GEPIA
PCAT6	2.704	1.533	circlncRNAnet and GEPIA
PGM5-AS1	-1.97618	-1.161	circlncRNAnet and GEPIA
PGM5P4-AS1	-1.96383	-1.006	circlncRNAnet and GEPIA
PVT1	2.72652	1.091	circlncRNAnet and GEPIA
RAMP2-AS1	-1.72683	-1.554	circlncRNAnet and GEPIA
RHOXF1-AS1	-1.58487	-1.935	circlncRNAnet and GEPIA
RMST	-1.75786	-1.234	circlncRNAnet and GEPIA
RP11-1024P17.1	-1.74891	-1.588	circlncRNAnet and GEPIA
RP11-12G12.7	1.70767	1.132	circlncRNAnet and GEPIA
RP11-141J13.5	-4.35893	-1.146	circlncRNAnet and GEPIA
RP11-146D12.2	-1.65801	-1.48	circlncRNAnet and GEPIA
RP11-253E3.3	-2.14258	-1.411	circlncRNAnet and GEPIA
RP11-286H15.1	-2.96815	-4.388	circlncRNAnet and GEPIA
RP11-295G20.2	2.7692	1.162	circlncRNAnet and GEPIA
RP11-2N1.2	-2.85934	-1.034	circlncRNAnet and GEPIA
RP11-302L19.3	-1.14162	-1.824	circlncRNAnet and GEPIA
RP11-312J18.6	-2.89283	-1.036	circlncRNAnet and GEPIA
RP11-325L12.6	-1.60114	-1.556	circlncRNAnet and GEPIA
RP11-334C17.6	1.11844	1.239	circlncRNAnet and GEPIA
RP11-350J20.12	2.62359	2.157	circlncRNAnet and GEPIA
RP11-357D18.1	-2.18545	-2.079	circlncRNAnet and GEPIA
RP11-359M6.1	-1.04243	-1.349	circlncRNAnet and GEPIA
RP11-371A19.2	-5.10792	-1.626	circlncRNAnet and GEPIA
RP11-384F7.2	-2.93554	-1.548	circlncRNAnet and GEPIA
RP11-389C8.2	-1.88501	-1.388	circlncRNAnet and GEPIA
RP11-38L15.3	-1.79519	-1.068	circlncRNAnet and GEPIA
RP11-403A3.2	-1.5173	-1.257	circlncRNAnet and GEPIA
RP11-403A3.3	-2.88906	-1.751	circlncRNAnet and GEPIA
RP11-434B12.1	-1.04856	-1.293	circlncRNAnet and GEPIA
RP11-434D9.1	-2.63749	-1.157	circlncRNAnet and GEPIA
RP11-440D17.3	1.24816	1.112	circlncRNAnet and GEPIA
RP11-44F21.5	2.17814	1.655	circlncRNAnet and GEPIA
RP11-465N4.4	1.71539	1.187	circlncRNAnet and GEPIA
RP11-473M20.9	-1.379	-2.894	circlncRNAnet and GEPIA
RP11-476D10.1	-1.63177	-1.329	circlncRNAnet and GEPIA
RP11-513N24.1	-1.09813	-1.215	circlncRNAnet and GEPIA
RP11-519G16.5	4.01635	1.026	circlncRNAnet and GEPIA
RP11-541N10.3	-1.32719	-1.087	circlncRNAnet and GEPIA
RP11-567G11.1	1.77509	1.104	circlncRNAnet and GEPIA
RP11-598F7.3	-3.30366	-2.658	circlncRNAnet and GEPIA
RP11-609N14.4	-2.56125	-2.163	circlncRNAnet and GEPIA
RP11-635O16.2	-2.4092	-1.011	circlncRNAnet and GEPIA
RP11-672A2.4	-2.49099	-1.317	circlncRNAnet and GEPIA
RP11-67L2.2	-1.036	-1.063	circlncRNAnet and GEPIA
RP11-710F7.2	-1.37926	-1.007	circlncRNAnet and GEPIA
RP11-736K20.4	-2.33788	-1.662	circlncRNAnet and GEPIA
RP11-736K20.5	-1.30869	-1.074	circlncRNAnet and GEPIA
RP11-750H9.5	-1.59362	-1.476	circlncRNAnet and GEPIA
RP11-76E17.3	-1.14579	-1.176	circlncRNAnet and GEPIA
RP11-783K16.5	3.47352	1.822	circlncRNAnet and GEPIA
RP11-789C17.5	-1.56821	-2.114	circlncRNAnet and GEPIA
RP11-7F17.3	-1.3823	-1.073	circlncRNAnet and GEPIA
RP11-80P20.3	-1.18747	-1.256	circlncRNAnet and GEPIA
RP11-875O11.1	-1.19735	-1.058	circlncRNAnet and GEPIA
RP11-879F14.2	-1.19503	-1.108	circlncRNAnet and GEPIA
RP1-18D14.7	-2.45287	-1.268	circlncRNAnet and GEPIA
RP1-251M9.3	-3.00489	-1.036	circlncRNAnet and GEPIA
RP13-1016M1.2	-2.02945	-1.496	circlncRNAnet and GEPIA
RP13-582O9.7	1.05521	1.233	circlncRNAnet and GEPIA
RP1-78O14.1	-3.13751	-1.764	circlncRNAnet and GEPIA
RP3-331H24.7	-1.87347	-2.857	circlncRNAnet and GEPIA
RP3-340N1.2	5.96372	2.136	circlncRNAnet and GEPIA
RP3-425C14.4	-1.50948	-1.191	circlncRNAnet and GEPIA
RP3-525N10.2	-1.42537	-2.655	circlncRNAnet and GEPIA
RP4-639F20.1	-1.1033	-1.254	circlncRNAnet and GEPIA
RP4-737E23.6	-1.90594	-1.207	circlncRNAnet and GEPIA
RP5-1061H20.4	2.35105	1.31	circlncRNAnet and GEPIA
RP5-839B4.8	-2.96165	-1.521	circlncRNAnet and GEPIA
RP6-65G23.3	2.89444	2.021	circlncRNAnet and GEPIA
SEMA3B-AS1	-1.15599	-1.15	circlncRNAnet and GEPIA
SENCR	-1.40221	-1.069	circlncRNAnet and GEPIA
SFTA1P	-1.80849	-2.23	circlncRNAnet and GEPIA
TARID	-1.33379	-2.407	circlncRNAnet and GEPIA
TBX2-AS1	-2.01868	-2.985	circlncRNAnet and GEPIA
TBX5-AS1	-1.78866	-2.262	circlncRNAnet and GEPIA
TRHDE-AS1	-1.33971	-1.557	circlncRNAnet and GEPIA
VIPR1-AS1	-1.19383	-2.946	circlncRNAnet and GEPIA
ZFPM2-AS1	5.33415	1.68	circlncRNAnet and GEPIA
SNHG6	NA	NA	PRJNA286036 and cBioPortal
NORAD	NA	NA	PRJNA286036 and cBioPortal
MYLK-AS2	1.75159	NA	PRJNA286036 and circlncRNAnet
ZMYM4-AS1	1.64495	NA	PRJNA286036 and circlncRNAnet
