# Supplementary material for: Survival analysis and functional annotation of long non‐coding RNAs in lung adenocarcinoma
Source: J Cell Mol Med. 2019 Jun 18;23(8):5600–17. doi: 10.1111/jcmm.14458 (PMC6652661; doi:10.1111/jcmm.14458)
Supplement: Supplementary file 9 [file JCMM-23-5600-s009.xlsx]

## Sheet: Sheet1
HGNC lncRNA Symbol
ADAMTS9-AS1
ADAMTS9-AS2
AFAP1-AS1
ATP13A4-AS1
C8orf34-AS1
CADM3-AS1
COL4A2-AS1
DGCR5
FAM83A-AS1
FAM95B1
FENDRR
FEZF1-AS1
FOXD3-AS1
GATA6-AS1
HHIP-AS1
HID1-AS1
LANCL1-AS1
LINC00092
LINC00467
LINC00472
LINC00511
LINC00622
LINC00665
LINC00702
LINC00857
LINC00891
LINC00930
LINC00968
LINC00987
LINC01082
LINC01140
LINC01197
LINC01268
LINC01426
LINC01506
MAFG-AS1
MAGI2-AS3
MBNL1-AS1
MIR22HG
MIR497HG
MIR99AHG
MNX1-AS1
MYLK-AS2
MYO16-AS1
NORAD
PCAT19
PCAT6
PGM5-AS1
PGM5P4-AS1
PVT1
RAMP2-AS1
RHOXF1-AS1
RMST
SEMA3B-AS1
SENCR
SNHG6
TARID
TBX2-AS1
TBX5-AS1
TRHDE-AS1
VIPR1-AS1
ZFPM2-AS1
