# Supplementary material for: Survival analysis and functional annotation of long non‐coding RNAs in lung adenocarcinoma
Source: J Cell Mol Med. 2019 Jun 18;23(8):5600–17. doi: 10.1111/jcmm.14458 (PMC6652661; doi:10.1111/jcmm.14458)
Supplement: Supplementary file 10 [file JCMM-23-5600-s010.xlsx]

## Sheet: Sheet1
LncRNA Symbol	GO-BP (Biological Process)	GO-BP Description	GO-BP ID	Tissue	Source		LUAD: Lung Adenocarcinoma
ADAMTS9-AS2	Notch signaling pathway (GO:0007219)	Notch signaling pathway	GO:0007219	Normal lung tissue	FuncPred
ADAMTS9-AS2	regulation of canonical Wnt signaling pathway (GO:0060828)	regulation of canonical Wnt signaling pathway	GO:0060828	Normal lung tissue	FuncPred
ADAMTS9-AS2	muscle system process (GO:0003012)	muscle system process	GO:0003012	Normal lung tissue	FuncPred
ADAMTS9-AS2	negative regulation of small GTPase mediated signal transduction (GO:0051058)	negative regulation of small GTPase mediated signal transduction	GO:0051058	LUAD tissue	Enrichr
ADAMTS9-AS2	cell-matrix adhesion (GO:0007160)	cell-matrix adhesion	GO:0007160	Normal lung and LUAD tissue	Enrichr and FuncPred
ADAMTS9-AS2	negative chemotaxis (GO:0050919)	negative chemotaxis	GO:0050919	Normal lung and LUAD tissue	Enrichr and FuncPred
C8orf34-AS1	fatty-acyl-CoA biosynthetic process (GO:0046949)	fatty-acyl-CoA biosynthetic process	GO:0046949	Normal lung tissue	FuncPred
C8orf34-AS1	long-chain fatty-acyl-CoA biosynthetic process (GO:0035338)	long-chain fatty-acyl-CoA biosynthetic process	GO:0035338	Normal lung tissue	FuncPred
C8orf34-AS1	antigen processing and presentation of peptide antigen via MHC class I (GO:0002474)	antigen processing and presentation of peptide antigen via MHC class I	GO:0002474	Normal lung tissue	FuncPred
C8orf34-AS1	regulation of cellular ketone metabolic process (GO:0010565)	regulation of cellular ketone metabolic process	GO:0010565	Normal lung tissue	FuncPred
C8orf34-AS1	prosthetic group metabolic process (GO:0051189)	prosthetic group metabolic process	GO:0051189	LUAD tissue	Enrichr
C8orf34-AS1	cellular lipid catabolic process (GO:0044242)	cellular lipid catabolic process	GO:0044242	Normal lung and LUAD tissue	Enrichr and FuncPred
C8orf34-AS1	oxidative phosphorylation (GO:0006119)	oxidative phosphorylation	GO:0006119	Normal lung and LUAD tissue	Enrichr and FuncPred
C8orf34-AS1	translation (GO:0006412)	translation	GO:0006412	Normal lung and LUAD tissue	Enrichr and FuncPred
CADM3-AS1	nuclear-transcribed mRNA catabolic process, nonsense-mediated decay (GO:0000184)	nuclear-transcribed mRNA catabolic process, nonsense-mediated decay	GO:0000184	Normal lung tissue	FuncPred
CADM3-AS1	translational elongation (GO:0006414)	translational elongation	GO:0006414	Normal lung tissue	FuncPred
CADM3-AS1	myeloid cell differentiation (GO:0030099)	myeloid cell differentiation	GO:0030099	LUAD tissue	Enrichr
FAM83A-AS1	axonemal dynein complex assembly (GO:0070286)	axonemal dynein complex assembly	GO:0070286	Normal lung tissue	FuncPred
FAM83A-AS1	canonical glycolysis (GO:0061621)	canonical glycolysis	GO:0061621	LUAD tissue	Enrichr
FENDRR	epithelial cell migration (GO:0010631)	epithelial cell migration	GO:0010631	Normal lung tissue	FuncPred
FENDRR	epithelium migration (GO:0090132)	epithelium migration	GO:0090132	Normal lung tissue	FuncPred
FENDRR	regulation of canonical Wnt signaling pathway (GO:0060828)	regulation of canonical Wnt signaling pathway	GO:0060828	Normal lung tissue	FuncPred
FENDRR	Notch signaling pathway (GO:0007219)	Notch signaling pathway	GO:0007219	Normal lung tissue	FuncPred
FENDRR	tissue migration (GO:0090130)	tissue migration	GO:0090130	Normal lung tissue	FuncPred
FENDRR	mammary gland development (GO:0030879)	mammary gland development	GO:0030879	LUAD tissue	Enrichr
FENDRR	artery morphogenesis (GO:0048844)	artery morphogenesis	GO:0048844	Normal lung and LUAD tissue	Enrichr and FuncPred
FENDRR	blood vessel endothelial cell migration (GO:0043534)	blood vessel endothelial cell migration	GO:0043534	Normal lung and LUAD tissue	Enrichr and FuncPred
FENDRR	negative regulation of endothelial cell apoptotic process (GO:2000352)	negative regulation of endothelial cell apoptotic process	GO:2000352	Normal lung and LUAD tissue	Enrichr and FuncPred
FENDRR	positive regulation of BMP signaling pathway (GO:0030513)	positive regulation of BMP signaling pathway	GO:0030513	Normal lung and LUAD tissue	Enrichr and FuncPred
FENDRR	receptor internalization (GO:0031623)	receptor internalization	GO:0031623	Normal lung and LUAD tissue	Enrichr and FuncPred
FENDRR	regulation of small GTPase mediated signal transduction (GO:0051056)	regulation of small GTPase mediated signal transduction	GO:0051056	Normal lung and LUAD tissue	Enrichr and FuncPred
LANCL1-AS1	biotin metabolic process (GO:0006768)	biotin metabolic process	GO:0006768	Normal lung tissue	FuncPred
LANCL1-AS1	fatty acid catabolic process (GO:0009062)	fatty acid catabolic process	GO:0009062	Normal lung tissue	FuncPred
LANCL1-AS1	negative regulation of cell migration involved in sprouting angiogenesis (GO:0090051)	negative regulation of cell migration involved in sprouting angiogenesis	GO:0090051	LUAD tissue	Enrichr
LINC00092	appendage development (GO:0048736)	appendage development	GO:0048736	Normal lung tissue	FuncPred
LINC00092	limb development (GO:0060173)	limb development	GO:0060173	Normal lung tissue	FuncPred
LINC00092	negative regulation of neuron migration (GO:2001223)	negative regulation of neuron migration	GO:2001223	LUAD tissue	Enrichr
LINC00467	lipid catabolic process (GO:0016042)	lipid catabolic process	GO:0016042	Normal lung tissue	FuncPred
LINC00467	small molecule catabolic process (GO:0044282)	small molecule catabolic process	GO:0044282	Normal lung tissue	FuncPred
LINC00467	cellular amino acid metabolic process (GO:0006520)	cellular amino acid metabolic process	GO:0006520	Normal lung tissue	FuncPred
LINC00467	fatty acid metabolic process (GO:0006631)	fatty acid metabolic process	GO:0006631	Normal lung tissue	FuncPred
LINC00467	tRNA aminoacylation for protein translation (GO:0006418)	tRNA aminoacylation for protein translation	GO:0006418	LUAD tissue	Enrichr
LINC00467	translational elongation (GO:0006414)	translational elongation	GO:0006414	Normal lung and LUAD tissue	Enrichr and FuncPred
LINC00467	translational termination (GO:0006415)	translational termination	GO:0006415	Normal lung and LUAD tissue	Enrichr and FuncPred
LINC00857	peptidyl-asparagine modification (GO:0018196)	peptidyl-asparagine modification	GO:0018196	Normal lung tissue	FuncPred
LINC00857	positive regulation of cell proliferation (GO:0008284)	positive regulation of cell proliferation	GO:0008284	LUAD tissue	Enrichr
LINC00857	DNA metabolic process (GO:0006259)	DNA metabolic process	GO:0006259	Normal lung and LUAD tissue	Enrichr and FuncPred
LINC00857	DNA strand elongation (GO:0022616)	DNA strand elongation	GO:0022616	Normal lung and LUAD tissue	Enrichr and FuncPred
LINC00891	negative regulation of small GTPase mediated signal transduction (GO:0051058)	negative regulation of small GTPase mediated signal transduction	GO:0051058	LUAD tissue	Enrichr
LINC00968	retinal ganglion cell axon guidance (GO:0031290)	retinal ganglion cell axon guidance	GO:0031290	Normal lung and LUAD tissue	Enrichr and FuncPred
LINC00968	negative regulation of small GTPase mediated signal transduction (GO:0051058)	negative regulation of small GTPase mediated signal transduction	GO:0051058	LUAD tissue	Enrichr
LINC00987	cilium morphogenesis (GO:0060271)	cilium morphogenesis	GO:0060271	Normal lung tissue	FuncPred
LINC00987	cardiac muscle tissue development (GO:0048738)	cardiac muscle tissue development	GO:0048738	LUAD tissue	Enrichr
LINC01506	defense response to other organism (GO:0098542)	defense response to other organism	GO:0098542	Normal lung tissue	FuncPred
LINC01506	neutrophil degranulation (GO:0043312)	neutrophil degranulation	GO:0043312	LUAD tissue	Enrichr
LINC01506	defense response to bacterium (GO:0042742)	defense response to bacterium	GO:0042742	Normal lung and LUAD tissue	Enrichr and FuncPred
LINC01506	oxygen transport (GO:0015671)	oxygen transport	GO:0015671	Normal lung and LUAD tissue	Enrichr and FuncPred
MAFG-AS1	purine ribonucleoside monophosphate catabolic process (GO:0009169)	purine ribonucleoside monophosphate catabolic process	GO:0009169	Normal lung tissue	FuncPred
MAFG-AS1	purine nucleoside monophosphate catabolic process (GO:0009128)	purine nucleoside monophosphate catabolic process	GO:0009128	Normal lung tissue	FuncPred
MAFG-AS1	ribonucleoside monophosphate catabolic process (GO:0009158)	ribonucleoside monophosphate catabolic process	GO:0009158	Normal lung tissue	FuncPred
MAFG-AS1	DNA recombination (GO:0006310)	DNA recombination	GO:0006310	Normal lung tissue	FuncPred
MAFG-AS1	purine nucleoside monophosphate biosynthetic process (GO:0009127)	purine nucleoside monophosphate biosynthetic process	GO:0009127	Normal lung tissue	FuncPred
MAFG-AS1	mitochondrial RNA metabolic process (GO:0000959)	mitochondrial RNA metabolic process	GO:0000959	Normal lung tissue	FuncPred
MAFG-AS1	DNA protection (GO:0042262)	DNA protection	GO:0042262	LUAD tissue	Enrichr
MAFG-AS1	base-excision repair, AP site formation (GO:0006285)	base-excision repair, AP site formation	GO:0006285	Normal lung and LUAD tissue	Enrichr and FuncPred
MAFG-AS1	double-strand break repair (GO:0006302)	double-strand break repair	GO:0006302	Normal lung and LUAD tissue	Enrichr and FuncPred
MAFG-AS1	purine ribonucleoside monophosphate biosynthetic process (GO:0009168)	purine ribonucleoside monophosphate biosynthetic process	GO:0009168	Normal lung and LUAD tissue	Enrichr and FuncPred
MIR497HG	glomerular endothelium development (GO:0072011)	glomerular endothelium development	GO:0072011	LUAD tissue	Enrichr
RAMP2-AS1	limb development (GO:0060173)	limb development	GO:0060173	Normal lung and LUAD tissue	Enrichr and FuncPred
RAMP2-AS1	negative regulation of endothelial cell apoptotic process (GO:2000352)	negative regulation of endothelial cell apoptotic process	GO:2000352	Normal lung and LUAD tissue	Enrichr and FuncPred
RAMP2-AS1	negative regulation of vascular permeability (GO:0043116)	negative regulation of vascular permeability	GO:0043116	Normal lung and LUAD tissue	Enrichr and FuncPred
RAMP2-AS1	epithelium migration (GO:0090132)	epithelium migration	GO:0090132	Normal lung tissue	FuncPred
RAMP2-AS1	tissue migration (GO:0090130)	tissue migration	GO:0090130	Normal lung tissue	FuncPred
RAMP2-AS1	Notch signaling pathway (GO:0007219)	Notch signaling pathway	GO:0007219	Normal lung tissue	FuncPred
RAMP2-AS1	epithelial cell migration (GO:0010631)	epithelial cell migration	GO:0010631	Normal lung tissue	FuncPred
RAMP2-AS1	embryonic heart tube development (GO:0035050)	embryonic heart tube development	GO:0035050	LUAD tissue	Enrichr
RHOXF1-AS1	carboxylic acid catabolic process (GO:0046395)	carboxylic acid catabolic process	GO:0046395	Normal lung tissue	FuncPred
RHOXF1-AS1	organic acid catabolic process (GO:0016054)	organic acid catabolic process	GO:0016054	Normal lung tissue	FuncPred
RHOXF1-AS1	apoptotic mitochondrial changes (GO:0008637)	apoptotic mitochondrial changes	GO:0008637	LUAD tissue	Enrichr
SNHG6	SRP-dependent cotranslational protein targeting to membrane (GO:0006614)	SRP-dependent cotranslational protein targeting to membrane	GO:0006614	Normal lung and LUAD tissue	Enrichr and FuncPred
SNHG6	nuclear-transcribed mRNA catabolic process, nonsense-mediated decay (GO:0000184)	nuclear-transcribed mRNA catabolic process, nonsense-mediated decay	GO:0000184	Normal lung and LUAD tissue	Enrichr and FuncPred
SNHG6	ribosomal large subunit biogenesis (GO:0042273)	ribosomal large subunit biogenesis	GO:0042273	Normal lung and LUAD tissue	Enrichr and FuncPred
SNHG6	translation (GO:0006412)	translation	GO:0006412	Normal lung and LUAD tissue	Enrichr and FuncPred
SNHG6	translational elongation (GO:0006414)	translational elongation	GO:0006414	Normal lung and LUAD tissue	Enrichr and FuncPred
SNHG6	translational termination (GO:0006415)	translational termination	GO:0006415	Normal lung and LUAD tissue	Enrichr and FuncPred
SNHG6	viral life cycle (GO:0019058)	viral life cycle	GO:0019058	Normal lung and LUAD tissue	Enrichr and FuncPred
SNHG6	viral transcription (GO:0019083)	viral transcription	GO:0019083	Normal lung and LUAD tissue	Enrichr and FuncPred
SNHG6	cotranslational protein targeting to membrane (GO:0006613)	cotranslational protein targeting to membrane	GO:0006613	Normal lung tissue	FuncPred
SNHG6	RNA catabolic process (GO:0006401)	RNA catabolic process	GO:0006401	Normal lung tissue	FuncPred
SNHG6	establishment of protein localization to endoplasmic reticulum (GO:0072599)	establishment of protein localization to endoplasmic reticulum	GO:0072599	Normal lung tissue	FuncPred
SNHG6	protein localization to endoplasmic reticulum (GO:0070972)	protein localization to endoplasmic reticulum	GO:0070972	Normal lung tissue	FuncPred
SNHG6	cellular protein complex disassembly (GO:0043624)	cellular protein complex disassembly	GO:0043624	Normal lung tissue	FuncPred
SNHG6	protein targeting to ER (GO:0045047)	protein targeting to ER	GO:0045047	Normal lung tissue	FuncPred
TBX5-AS1	axon guidance (GO:0007411)	axon guidance	GO:0007411	Normal lung and LUAD tissue	Enrichr and FuncPred
TBX5-AS1	endothelial cell migration (GO:0043542)	endothelial cell migration	GO:0043542	Normal lung and LUAD tissue	Enrichr and FuncPred
TBX5-AS1	forelimb morphogenesis (GO:0035136)	forelimb morphogenesis	GO:0035136	Normal lung and LUAD tissue	Enrichr and FuncPred
TBX5-AS1	muscle organ development (GO:0007517)	muscle organ development	GO:0007517	Normal lung and LUAD tissue	Enrichr and FuncPred
TBX5-AS1	negative regulation of cell migration (GO:0030336)	negative regulation of cell migration	GO:0030336	Normal lung and LUAD tissue	Enrichr and FuncPred
TBX5-AS1	negative regulation of focal adhesion assembly (GO:0051895)	negative regulation of focal adhesion assembly	GO:0051895	Normal lung and LUAD tissue	Enrichr and FuncPred
TBX5-AS1	regulation of small GTPase mediated signal transduction (GO:0051056)	regulation of small GTPase mediated signal transduction	GO:0051056	Normal lung and LUAD tissue	Enrichr and FuncPred
TBX5-AS1	positive regulation of stem cell differentiation (GO:2000738)	positive regulation of stem cell differentiation	GO:2000738	Normal lung tissue	FuncPred
TBX5-AS1	cell-substrate adhesion (GO:0031589)	cell-substrate adhesion	GO:0031589	Normal lung tissue	FuncPred
TBX5-AS1	negative regulation of small GTPase mediated signal transduction (GO:0051058)	negative regulation of small GTPase mediated signal transduction	GO:0051058	LUAD tissue	Enrichr
